# Supplementary material for: The Proteome of Biologically Active Membrane Vesicles from Piscirickettsia salmonis LF-89 Type Strain Identifies Plasmid-Encoded Putative Toxins
Source: Front Cell Infect Microbiol. 2017 Sep 28;7:420. doi: 10.3389/fcimb.2017.00420 (PMC5625009; doi:10.3389/fcimb.2017.00420)
Supplement: Supplementary file 2 [file Table1.xls]

scaffold-MudPitno-annotate, Protein report created on 07/06/2016
Experiment: scaffold-MudPitno-annotate
	Peak List Generator: unknown
		Version: unknown
		Charge States Calculated: unknown
		Deisotoped: unknown
		Textual Annotation: unknown
	Database Set: 2 Databases
		Database Name: NCBI Piscirickettsia salmonis 12-21-2015.fasta
			Version: unknown
			Taxonomy: All Entries
			Number of Proteins: 10012
		Database Name: a subset of the piscirickettsia salmonis NCBI 11-03-2016 database
			Version: unknown
			Taxonomy: All Entries
			Number of Proteins: 16474
		Does database contain common contaminants?: unknown
	Search Engine Set: 2 Search Engines
		Search Engine: Sequest
			Version: 1.4.0.288
			Samples: All Samples
			Fragment Tolerance: 0.80 Da (Monoisotopic)
			Parent Tolerance: 50 PPM (Monoisotopic)
			Fixed Modifications: +57 on C (Carbamidomethyl)
			Variable Modifications: +1 on NQ (Deamidated), +16 on M (Oxidation)
			Database: NCBI Piscirickettsia salmonis 12-21-2015.fasta (unknown version, 10012 entries)
			Digestion Enzyme: Trypsin
			Max Missed Cleavages: 2
			Probability Model: 
				20160120-MudPiTs-Exosomes-new-db-target: Peptide Prophet with Delta Mass Correction [+1,+2,+3,+4,+5,+6,+7,+8,+9,+10,+11 and above]
		Search Engine: X! Tandem
			Version: CYCLONE (2010.12.01.1)
			Samples: All Samples
			Fragment Tolerance: 0.80 Da (Monoisotopic)
			Parent Tolerance: 50 PPM (Monoisotopic)
			Fixed Modifications: +57 on C (Carbamidomethyl)
			Variable Modifications: -18 on n (Glu->pyro-Glu), -17 on n (Ammonia-loss), -17 on n (Gln->pyro-Glu), +1 on NQ (Deamidated), +16 on M (Oxidation)
			Database: a subset of the piscirickettsia salmonis NCBI 11-03-2016 database
			Digestion Enzyme: Trypsin
			Max Missed Cleavages: 2
			Probability Model: 
				20160120-MudPiTs-Exosomes-new-db-target: Peptide Prophet with Delta Mass Correction [+1,+2,+3,+4 and above]
	Scaffold: Version: Scaffold_4.5.3
		Modification Metadata Set: 1541 modifications
			Source: C:\Program Files\Scaffold 4\parameters\unimod.xml
			Comment: 
		Protein Grouping Strategy: Experiment-wide grouping with protein cluster analysis
		Peptide Thresholds: 95.0% minimum 
		Protein Thresholds: 99.9% minimum and 2 peptides minimum
		Peptide FDR: 24.2% (Decoy)
		Protein FDR: 56.6% (Decoy)
		GO Annotation Source(s): NCBI (downloaded May 17, 2016)

Experiment name	Biological sample category	Biological sample name	MS/MS sample name	Cluster	Protein name	Protein accession numbers	Database sources	Protein molecular weight (Da)	Protein identification probability	Exclusive unique peptide count	Exclusive unique spectrum count	Total spectrum count	Percentage of total spectra	Percentage sequence coverage
scaffold-MudPitno-annotate	Uncategorized Sample	OMVs Psalmonis	20160120-MudPiTs-Exosomes-new-db-target	Cluster of Sequence 14 from patent US 7811583 (gi|314561212)	Sequence 14 from patent US 7811583	gi|314561212	piscirickettsia salmonis NCBI 11-03-2016.fasta	35,135.6	100.0%	0	0	22	0.0107%	19.4%
scaffold-MudPitno-annotate	Uncategorized Sample	OMVs Psalmonis	20160120-MudPiTs-Exosomes-new-db-target	Cluster of molecular chaperone GroEL, partial [Piscirickettsia salmonis] (gi|758740411)	molecular chaperone GroEL, partial [Piscirickettsia salmonis]	gi|758740411	piscirickettsia salmonis NCBI 11-03-2016.fasta	51,099.8	100.0%	1	3	42	0.0204%	40.7%
scaffold-MudPitno-annotate	Uncategorized Sample	OMVs Psalmonis	20160120-MudPiTs-Exosomes-new-db-target	Cluster of putative membrane domain protein, partial [Piscirickettsia salmonis LF-89 = ATCC VR-1361] (gi|546141019)	putative membrane domain protein, partial [Piscirickettsia salmonis LF-89 = ATCC VR-1361]	gi|546141019,gi|917440666	piscirickettsia salmonis NCBI 11-03-2016.fasta	19,750.7	100.0%	3	6	14	0.00678%	17.3%
scaffold-MudPitno-annotate	Uncategorized Sample	OMVs Psalmonis	20160120-MudPiTs-Exosomes-new-db-target	Cluster of molecular chaperone GroEL, partial [Piscirickettsia salmonis] (gi|758740411)	molecular chaperone GroEL, partial [Piscirickettsia salmonis]	gi|758740409	piscirickettsia salmonis NCBI 11-03-2016.fasta	51,173.8	100.0%	1	2	93	0.0451%	44.4%
scaffold-MudPitno-annotate	Uncategorized Sample	OMVs Psalmonis	20160120-MudPiTs-Exosomes-new-db-target	Cluster of ferric iron reductase FhuF-like transporter family protein [Piscirickettsia salmonis LF-89 = ATCC VR-1361] (gi|546141197)	ferric iron reductase FhuF-like transporter family protein [Piscirickettsia salmonis LF-89 = ATCC VR-1361]	gi|546141197	piscirickettsia salmonis NCBI 11-03-2016.fasta	70,582.3	100.0%	1	1	6	0.00291%	6.21%
scaffold-MudPitno-annotate	Uncategorized Sample	OMVs Psalmonis	20160120-MudPiTs-Exosomes-new-db-target	Cluster of hypothetical protein PSLF89_591 [Piscirickettsia salmonis LF-89 = ATCC VR-1361] (gi|873978189)	hypothetical protein PSLF89_591 [Piscirickettsia salmonis LF-89 = ATCC VR-1361]	gi|873978189	piscirickettsia salmonis NCBI 11-03-2016.fasta	36,320.7	100.0%	1	1	4	0.00194%	8.04%
scaffold-MudPitno-annotate	Uncategorized Sample	OMVs Psalmonis	20160120-MudPiTs-Exosomes-new-db-target	Cluster of NADH dehydrogenase [Piscirickettsia salmonis LF-89 = ATCC VR-1361] (gi|873977902)	NADH dehydrogenase [Piscirickettsia salmonis LF-89 = ATCC VR-1361]	gi|873977902	piscirickettsia salmonis NCBI 11-03-2016.fasta	17,720.5	100.0%	2	2	2	0.000969%	12.4%
scaffold-MudPitno-annotate	Uncategorized Sample	OMVs Psalmonis	20160120-MudPiTs-Exosomes-new-db-target	Cluster of hypothetical protein PSLF89_492 [Piscirickettsia salmonis LF-89 = ATCC VR-1361] (gi|873978105)	hypothetical protein PSLF89_492 [Piscirickettsia salmonis LF-89 = ATCC VR-1361]	gi|873978105	piscirickettsia salmonis NCBI 11-03-2016.fasta	30,756.0	100.0%	1	1	4	0.00194%	14.0%
scaffold-MudPitno-annotate	Uncategorized Sample	OMVs Psalmonis	20160120-MudPiTs-Exosomes-new-db-target	Cluster of acriflavine resistance protein B [Piscirickettsia salmonis LF-89 = ATCC VR-1361] (gi|873980208-DECOY)	acriflavine resistance protein B [Piscirickettsia salmonis LF-89 = ATCC VR-1361]	gi|873980208-DECOY		0.0	100.0%	0	0	4	0.00194%	0.000%
scaffold-MudPitno-annotate	Uncategorized Sample	OMVs Psalmonis	20160120-MudPiTs-Exosomes-new-db-target	Cluster of transaldolase [Piscirickettsia salmonis] (gi|692315560-DECOY)	transaldolase [Piscirickettsia salmonis]	gi|692315560-DECOY,gi|920729281-DECOY		0.0	100.0%	0	0	2	0.000969%	0.000%
scaffold-MudPitno-annotate	Uncategorized Sample	OMVs Psalmonis	20160120-MudPiTs-Exosomes-new-db-target	Cluster of NADH-quinone oxidoreductase subunit I [Piscirickettsia salmonis] (gi|692314905)	NADH-quinone oxidoreductase subunit I [Piscirickettsia salmonis]	gi|692314905,gi|965558586	piscirickettsia salmonis NCBI 11-03-2016.fasta	18,487.1	100.0%	2	2	2	0.000969%	12.5%
scaffold-MudPitno-annotate	Uncategorized Sample	OMVs Psalmonis	20160120-MudPiTs-Exosomes-new-db-target	Cluster of energy transducer TonB [Piscirickettsia salmonis] (gi|692315625)	energy transducer TonB [Piscirickettsia salmonis]	gi|692315625	piscirickettsia salmonis NCBI 11-03-2016.fasta	30,901.7	100.0%	2	3	4	0.00194%	8.79%
scaffold-MudPitno-annotate	Uncategorized Sample	OMVs Psalmonis	20160120-MudPiTs-Exosomes-new-db-target	Cluster of bacterial lipid A biosynthesis acyltransferase family protein [Piscirickettsia salmonis] (gi|920729461-DECOY)	bacterial lipid A biosynthesis acyltransferase family protein [Piscirickettsia salmonis]	gi|920729461-DECOY		0.0	100.0%	2	2	5	0.00242%	0.000%
scaffold-MudPitno-annotate	Uncategorized Sample	OMVs Psalmonis	20160120-MudPiTs-Exosomes-new-db-target	Cluster of bacterial extracellular solute-binding s, 3 family protein [Piscirickettsia salmonis] (gi|920731400-DECOY)	bacterial extracellular solute-binding s, 3 family protein [Piscirickettsia salmonis]	gi|920731400-DECOY		0.0	99.9%	2	2	2	0.000969%	0.000%
scaffold-MudPitno-annotate	Uncategorized Sample	OMVs Psalmonis	20160120-MudPiTs-Exosomes-new-db-target	Cluster of membrane protein [Piscirickettsia salmonis LF-89 = ATCC VR-1361] (gi|838099093)	membrane protein [Piscirickettsia salmonis LF-89 = ATCC VR-1361]	gi|838099093	piscirickettsia salmonis NCBI 11-03-2016.fasta	46,218.1	100.0%	24	45	1387	0.672%	87.2%
scaffold-MudPitno-annotate	Uncategorized Sample	OMVs Psalmonis	20160120-MudPiTs-Exosomes-new-db-target	Cluster of hypothetical protein PSLF89_1890 [Piscirickettsia salmonis LF-89 = ATCC VR-1361] (gi|873979165-DECOY)	hypothetical protein PSLF89_1890 [Piscirickettsia salmonis LF-89 = ATCC VR-1361]	gi|873979165-DECOY		0.0	100.0%	2	2	2	0.000969%	0.000%
scaffold-MudPitno-annotate	Uncategorized Sample	OMVs Psalmonis	20160120-MudPiTs-Exosomes-new-db-target	Cluster of D-alanyl-D-alanine carboxypeptidase/D-alanyl-D-alanine-endopeptidase [Piscirickettsia salmonis LF-89 = ATCC VR-1361] (gi|546141095)	D-alanyl-D-alanine carboxypeptidase/D-alanyl-D-alanine-endopeptidase [Piscirickettsia salmonis LF-89 = ATCC VR-1361]	gi|546141095,gi|920731614	piscirickettsia salmonis NCBI 11-03-2016.fasta	53,652.9	100.0%	2	2	2	0.000969%	5.02%
scaffold-MudPitno-annotate	Uncategorized Sample	OMVs Psalmonis	20160120-MudPiTs-Exosomes-new-db-target	Cluster of hypothetical protein [Piscirickettsia salmonis] (gi|738929583)	hypothetical protein [Piscirickettsia salmonis]	gi|738929583	piscirickettsia salmonis NCBI 11-03-2016.fasta	99,570.0	100.0%	2	3	4	0.00194%	3.01%
scaffold-MudPitno-annotate	Uncategorized Sample	OMVs Psalmonis	20160120-MudPiTs-Exosomes-new-db-target	Cluster of peptidase M23 [Piscirickettsia salmonis LF-89 = ATCC VR-1361] (gi|873978598)	peptidase M23 [Piscirickettsia salmonis LF-89 = ATCC VR-1361]	gi|873978598	piscirickettsia salmonis NCBI 11-03-2016.fasta	51,441.3	100.0%	1	1	2	0.000969%	12.3%
scaffold-MudPitno-annotate	Uncategorized Sample	OMVs Psalmonis	20160120-MudPiTs-Exosomes-new-db-target	Cluster of secreted metalloprotease Mcp02 [Piscirickettsia salmonis] (gi|920731742)	secreted metalloprotease Mcp02 [Piscirickettsia salmonis]	gi|920731742	piscirickettsia salmonis NCBI 11-03-2016.fasta	64,362.6	100.0%	2	2	4	0.00194%	6.10%
scaffold-MudPitno-annotate	Uncategorized Sample	OMVs Psalmonis	20160120-MudPiTs-Exosomes-new-db-target	Cluster of outer membrane family protein [Piscirickettsia salmonis] (gi|920729470-DECOY)	outer membrane family protein [Piscirickettsia salmonis]	gi|920729470-DECOY		0.0	100.0%	1	1	3	0.00145%	0.000%
scaffold-MudPitno-annotate	Uncategorized Sample	OMVs Psalmonis	20160120-MudPiTs-Exosomes-new-db-target	Cluster of hypothetical protein KW89_1075 [Piscirickettsia salmonis] (gi|920729789-DECOY)	hypothetical protein KW89_1075 [Piscirickettsia salmonis]	gi|920729789-DECOY		0.0	100.0%	1	1	3	0.00145%	0.000%
scaffold-MudPitno-annotate	Uncategorized Sample	OMVs Psalmonis	20160120-MudPiTs-Exosomes-new-db-target	Cluster of amino acid permease family protein [Piscirickettsia salmonis LF-89 = ATCC VR-1361] (gi|546140487)	amino acid permease family protein [Piscirickettsia salmonis LF-89 = ATCC VR-1361]	gi|546140487	piscirickettsia salmonis NCBI 11-03-2016.fasta	47,170.8	100.0%	1	1	5	0.00242%	9.98%
scaffold-MudPitno-annotate	Uncategorized Sample	OMVs Psalmonis	20160120-MudPiTs-Exosomes-new-db-target	Cluster of 50S ribosomal protein L15 [Piscirickettsia salmonis LF-89 = ATCC VR-1361] (gi|873978002)	50S ribosomal protein L15 [Piscirickettsia salmonis LF-89 = ATCC VR-1361]	gi|873978002	piscirickettsia salmonis NCBI 11-03-2016.fasta	15,086.0	100.0%	2	3	6	0.00291%	16.0%
scaffold-MudPitno-annotate	Uncategorized Sample	OMVs Psalmonis	20160120-MudPiTs-Exosomes-new-db-target	Cluster of 30S ribosomal protein S5 [Piscirickettsia salmonis LF-89 = ATCC VR-1361] (gi|873978001)	30S ribosomal protein S5 [Piscirickettsia salmonis LF-89 = ATCC VR-1361]	gi|873978001	piscirickettsia salmonis NCBI 11-03-2016.fasta	17,239.6	100.0%	2	2	3	0.00145%	18.7%
scaffold-MudPitno-annotate	Uncategorized Sample	OMVs Psalmonis	20160120-MudPiTs-Exosomes-new-db-target	Cluster of MMPL family protein [Piscirickettsia salmonis] (gi|920731713)	MMPL family protein [Piscirickettsia salmonis]	gi|920731713	piscirickettsia salmonis NCBI 11-03-2016.fasta	110,786.3	100.0%	2	3	5	0.00242%	4.12%
scaffold-MudPitno-annotate	Uncategorized Sample	OMVs Psalmonis	20160120-MudPiTs-Exosomes-new-db-target	Cluster of D-alanyl-D-alanine carboxypeptidase/D-alanyl-D-alanine-endopeptidase [Piscirickettsia salmonis LF-89 = ATCC VR-1361] (gi|546141095-DECOY)	D-alanyl-D-alanine carboxypeptidase/D-alanyl-D-alanine-endopeptidase [Piscirickettsia salmonis LF-89 = ATCC VR-1361]	gi|546141095-DECOY		0.0	100.0%	2	2	3	0.00145%	0.000%
scaffold-MudPitno-annotate	Uncategorized Sample	OMVs Psalmonis	20160120-MudPiTs-Exosomes-new-db-target	Cluster of succinate dehydrogenase, flavoprotein subunit [Piscirickettsia salmonis LF-89 = ATCC VR-1361] (gi|546141124)	succinate dehydrogenase, flavoprotein subunit [Piscirickettsia salmonis LF-89 = ATCC VR-1361]	gi|546141124	piscirickettsia salmonis NCBI 11-03-2016.fasta	63,710.3	100.0%	0	0	5	0.00242%	8.87%
scaffold-MudPitno-annotate	Uncategorized Sample	OMVs Psalmonis	20160120-MudPiTs-Exosomes-new-db-target	Cluster of hypothetical protein KU39_3p204 (plasmid) [Piscirickettsia salmonis] (gi|923110229-DECOY)	hypothetical protein KU39_3p204 (plasmid) [Piscirickettsia salmonis]	gi|923110229-DECOY		0.0	100.0%	2	2	7	0.00339%	0.000%
scaffold-MudPitno-annotate	Uncategorized Sample	OMVs Psalmonis	20160120-MudPiTs-Exosomes-new-db-target	Cluster of penicillin-binding protein 2 [Piscirickettsia salmonis] (gi|923113583)	penicillin-binding protein 2 [Piscirickettsia salmonis]	gi|923113583	piscirickettsia salmonis NCBI 11-03-2016.fasta	69,322.8	100.0%	1	2	12	0.00582%	6.55%
scaffold-MudPitno-annotate	Uncategorized Sample	OMVs Psalmonis	20160120-MudPiTs-Exosomes-new-db-target	Cluster of tRNA(Ile)-lysidine synthetase [Piscirickettsia salmonis LF-89 = ATCC VR-1361] (gi|873978699-DECOY)	tRNA(Ile)-lysidine synthetase [Piscirickettsia salmonis LF-89 = ATCC VR-1361]	gi|873978699-DECOY		0.0	100.0%	2	3	5	0.00242%	0.000%
scaffold-MudPitno-annotate	Uncategorized Sample	OMVs Psalmonis	20160120-MudPiTs-Exosomes-new-db-target	Cluster of ferric iron reductase FhuF-like transporter family protein [Piscirickettsia salmonis LF-89 = ATCC VR-1361] (gi|546141197-DECOY)	ferric iron reductase FhuF-like transporter family protein [Piscirickettsia salmonis LF-89 = ATCC VR-1361]	gi|546141197-DECOY		0.0	100.0%	1	1	2	0.000969%	0.000%
scaffold-MudPitno-annotate	Uncategorized Sample	OMVs Psalmonis	20160120-MudPiTs-Exosomes-new-db-target	Cluster of undecaprenyldiphospho-muramoylpentapeptide beta-N-acetylglucosaminyltransferase [Piscirickettsia salmonis LF-89 = ATCC VR-1361] (gi|546142052-DECOY)	undecaprenyldiphospho-muramoylpentapeptide beta-N-acetylglucosaminyltransferase [Piscirickettsia salmonis LF-89 = ATCC VR-1361]	gi|546142052-DECOY		0.0	100.0%	4	5	13	0.00630%	0.000%
scaffold-MudPitno-annotate	Uncategorized Sample	OMVs Psalmonis	20160120-MudPiTs-Exosomes-new-db-target	Cluster of fimV domain protein [Piscirickettsia salmonis] (gi|920730633)	fimV domain protein [Piscirickettsia salmonis]	gi|920730633	piscirickettsia salmonis NCBI 11-03-2016.fasta	49,721.7	99.9%	0	0	5	0.00242%	9.07%
scaffold-MudPitno-annotate	Uncategorized Sample	OMVs Psalmonis	20160120-MudPiTs-Exosomes-new-db-target	Cluster of polysaccharide biosynthesis family protein [Piscirickettsia salmonis] (gi|920731672)	polysaccharide biosynthesis family protein [Piscirickettsia salmonis]	gi|920731672	piscirickettsia salmonis NCBI 11-03-2016.fasta	52,532.5	100.0%	0	0	8	0.00388%	10.2%
scaffold-MudPitno-annotate	Uncategorized Sample	OMVs Psalmonis	20160120-MudPiTs-Exosomes-new-db-target	Cluster of glycosyl transferase 2 family protein [Piscirickettsia salmonis] (gi|920731670)	glycosyl transferase 2 family protein [Piscirickettsia salmonis]	gi|920731670	piscirickettsia salmonis NCBI 11-03-2016.fasta	33,069.2	100.0%	5	8	13	0.00630%	11.3%
scaffold-MudPitno-annotate	Uncategorized Sample	OMVs Psalmonis	20160120-MudPiTs-Exosomes-new-db-target	Cluster of hypothetical protein K661_01514 [Piscirickettsia salmonis LF-89 = ATCC VR-1361] (gi|546140576-DECOY)	hypothetical protein K661_01514 [Piscirickettsia salmonis LF-89 = ATCC VR-1361]	gi|546140576-DECOY,gi|920730957-DECOY		0.0	100.0%	1	1	2	0.000969%	0.000%
scaffold-MudPitno-annotate	Uncategorized Sample	OMVs Psalmonis	20160120-MudPiTs-Exosomes-new-db-target	Cluster of trypsin family protein [Piscirickettsia salmonis] (gi|920731659)	trypsin family protein [Piscirickettsia salmonis]	gi|920731659	piscirickettsia salmonis NCBI 11-03-2016.fasta	38,856.1	100.0%	3	3	8	0.00388%	32.4%
scaffold-MudPitno-annotate	Uncategorized Sample	OMVs Psalmonis	20160120-MudPiTs-Exosomes-new-db-target	Cluster of NADH:ubiquinone oxidoreductase subunit L [Piscirickettsia salmonis LF-89 = ATCC VR-1361] (gi|965558584-DECOY)	NADH:ubiquinone oxidoreductase subunit L [Piscirickettsia salmonis LF-89 = ATCC VR-1361]	gi|965558584-DECOY		0.0	100.0%	2	2	3	0.00145%	0.000%
scaffold-MudPitno-annotate	Uncategorized Sample	OMVs Psalmonis	20160120-MudPiTs-Exosomes-new-db-target	Cluster of acriflavine resistance protein B [Piscirickettsia salmonis LF-89 = ATCC VR-1361] (gi|873980208)	acriflavine resistance protein B [Piscirickettsia salmonis LF-89 = ATCC VR-1361]	gi|873980208	piscirickettsia salmonis NCBI 11-03-2016.fasta	110,715.8	100.0%	0	0	4	0.00194%	3.23%
scaffold-MudPitno-annotate	Uncategorized Sample	OMVs Psalmonis	20160120-MudPiTs-Exosomes-new-db-target	Cluster of hypothetical protein KW89_2839 [Piscirickettsia salmonis] (gi|920731545-DECOY)	hypothetical protein KW89_2839 [Piscirickettsia salmonis]	gi|920731545-DECOY		0.0	100.0%	1	1	2	0.000969%	0.000%
scaffold-MudPitno-annotate	Uncategorized Sample	OMVs Psalmonis	20160120-MudPiTs-Exosomes-new-db-target	Cluster of hypothetical protein K661_01791 [Piscirickettsia salmonis LF-89 = ATCC VR-1361] (gi|546140307)	hypothetical protein K661_01791 [Piscirickettsia salmonis LF-89 = ATCC VR-1361]	gi|546140307	piscirickettsia salmonis NCBI 11-03-2016.fasta	11,206.3	100.0%	2	2	2	0.000969%	29.9%
scaffold-MudPitno-annotate	Uncategorized Sample	OMVs Psalmonis	20160120-MudPiTs-Exosomes-new-db-target	Cluster of kinase domain protein [Piscirickettsia salmonis] (gi|920731714-DECOY)	kinase domain protein [Piscirickettsia salmonis]	gi|920731714-DECOY		0.0	100.0%	2	2	2	0.000969%	0.000%
scaffold-MudPitno-annotate	Uncategorized Sample	OMVs Psalmonis	20160120-MudPiTs-Exosomes-new-db-target	Cluster of phosphoesterase [Piscirickettsia salmonis LF-89 = ATCC VR-1361] (gi|965558301-DECOY)	phosphoesterase [Piscirickettsia salmonis LF-89 = ATCC VR-1361]	gi|965558301-DECOY		0.0	100.0%	1	1	3	0.00145%	0.000%
scaffold-MudPitno-annotate	Uncategorized Sample	OMVs Psalmonis	20160120-MudPiTs-Exosomes-new-db-target	Cluster of glycosyl transferase 2 family protein [Piscirickettsia salmonis] (gi|920731670-DECOY)	glycosyl transferase 2 family protein [Piscirickettsia salmonis]	gi|920731670-DECOY		0.0	100.0%	4	5	12	0.00582%	0.000%
scaffold-MudPitno-annotate	Uncategorized Sample	OMVs Psalmonis	20160120-MudPiTs-Exosomes-new-db-target	Cluster of hypothetical protein PSLF89_621 [Piscirickettsia salmonis LF-89 = ATCC VR-1361] (gi|965558255-DECOY)	hypothetical protein PSLF89_621 [Piscirickettsia salmonis LF-89 = ATCC VR-1361]	gi|965558255-DECOY		0.0	100.0%	2	2	6	0.00291%	0.000%
scaffold-MudPitno-annotate	Uncategorized Sample	OMVs Psalmonis	20160120-MudPiTs-Exosomes-new-db-target	Cluster of Sequence 14 from patent US 7811583 (gi|314561212)	MFP transporter [Piscirickettsia salmonis LF-89 = ATCC VR-1361]	gi|965557344	piscirickettsia salmonis NCBI 11-03-2016.fasta	40,368.5	100.0%	3	3	28	0.0136%	30.2%
scaffold-MudPitno-annotate	Uncategorized Sample	OMVs Psalmonis	20160120-MudPiTs-Exosomes-new-db-target	Cluster of hypothetical protein AB894_04020 [Piscirickettsia salmonis LF-89 = ATCC VR-1361] (gi|838099947)	hypothetical protein AB894_04020 [Piscirickettsia salmonis LF-89 = ATCC VR-1361]	gi|838099947,gi|923110115	piscirickettsia salmonis NCBI 11-03-2016.fasta	16,906.1	99.9%	1	1	3	0.00145%	22.2%
scaffold-MudPitno-annotate	Uncategorized Sample	OMVs Psalmonis	20160120-MudPiTs-Exosomes-new-db-target	Cluster of phosphoglycerate kinase [Piscirickettsia salmonis LF-89 = ATCC VR-1361] (gi|873978533-DECOY)	phosphoglycerate kinase [Piscirickettsia salmonis LF-89 = ATCC VR-1361]	gi|873978533-DECOY		0.0	100.0%	2	2	2	0.000969%	0.000%
scaffold-MudPitno-annotate	Uncategorized Sample	OMVs Psalmonis	20160120-MudPiTs-Exosomes-new-db-target	Cluster of dihydrolipoyllysine-residue acetyltransferase [Piscirickettsia salmonis] (gi|920731569)	dihydrolipoyllysine-residue acetyltransferase [Piscirickettsia salmonis]	gi|920731569	piscirickettsia salmonis NCBI 11-03-2016.fasta	66,216.1	100.0%	0	0	3	0.00145%	9.39%
scaffold-MudPitno-annotate	Uncategorized Sample	OMVs Psalmonis	20160120-MudPiTs-Exosomes-new-db-target	Cluster of hypothetical protein KW89_2839 [Piscirickettsia salmonis] (gi|920731545)	hypothetical protein KW89_2839 [Piscirickettsia salmonis]	gi|920731545	piscirickettsia salmonis NCBI 11-03-2016.fasta	10,514.1	100.0%	2	2	2	0.000969%	46.7%
scaffold-MudPitno-annotate	Uncategorized Sample	OMVs Psalmonis	20160120-MudPiTs-Exosomes-new-db-target	Cluster of D-methionine-binding lipoprotein metQ [Piscirickettsia salmonis] (gi|920731540)	D-methionine-binding lipoprotein metQ [Piscirickettsia salmonis]	gi|920731540	piscirickettsia salmonis NCBI 11-03-2016.fasta	31,083.1	100.0%	2	2	19	0.00921%	10.1%
scaffold-MudPitno-annotate	Uncategorized Sample	OMVs Psalmonis	20160120-MudPiTs-Exosomes-new-db-target	Cluster of tol-Pal system beta propeller repeat protein TolB [Piscirickettsia salmonis LF-89 = ATCC VR-1361] (gi|838098278)	tol-Pal system beta propeller repeat protein TolB [Piscirickettsia salmonis LF-89 = ATCC VR-1361]	gi|838098278,gi|965557674	piscirickettsia salmonis NCBI 11-03-2016.fasta	49,883.3	100.0%	0	0	7	0.00339%	9.63%
scaffold-MudPitno-annotate	Uncategorized Sample	OMVs Psalmonis	20160120-MudPiTs-Exosomes-new-db-target	Cluster of RNA polymerase sigma factor RpoE [Piscirickettsia salmonis] (gi|920729919-DECOY)	RNA polymerase sigma factor RpoE [Piscirickettsia salmonis]	gi|920729919-DECOY		0.0	100.0%	2	2	3	0.00145%	0.000%
scaffold-MudPitno-annotate	Uncategorized Sample	OMVs Psalmonis	20160120-MudPiTs-Exosomes-new-db-target	Cluster of hypothetical protein PSLF89_785 [Piscirickettsia salmonis LF-89 = ATCC VR-1361] (gi|965557398)	hypothetical protein PSLF89_785 [Piscirickettsia salmonis LF-89 = ATCC VR-1361]	gi|965557398	piscirickettsia salmonis NCBI 11-03-2016.fasta	16,899.8	100.0%	2	3	9	0.00436%	21.7%
scaffold-MudPitno-annotate	Uncategorized Sample	OMVs Psalmonis	20160120-MudPiTs-Exosomes-new-db-target	Cluster of hypothetical protein KW89_203 [Piscirickettsia salmonis] (gi|920728918-DECOY)	hypothetical protein KW89_203 [Piscirickettsia salmonis]	gi|920728918-DECOY		0.0	100.0%	2	2	4	0.00194%	0.000%
scaffold-MudPitno-annotate	Uncategorized Sample	OMVs Psalmonis	20160120-MudPiTs-Exosomes-new-db-target	Cluster of response regulator [Piscirickettsia salmonis] (gi|920730978)	response regulator [Piscirickettsia salmonis]	gi|920730978	piscirickettsia salmonis NCBI 11-03-2016.fasta	35,199.4	100.0%	0	0	2	0.000969%	8.78%
scaffold-MudPitno-annotate	Uncategorized Sample	OMVs Psalmonis	20160120-MudPiTs-Exosomes-new-db-target	Cluster of ribosomal protein S1 [Piscirickettsia salmonis LF-89 = ATCC VR-1361] (gi|546140261)	ribosomal protein S1 [Piscirickettsia salmonis LF-89 = ATCC VR-1361]	gi|546140261	piscirickettsia salmonis NCBI 11-03-2016.fasta	58,512.0	100.0%	3	3	4	0.00194%	12.3%
scaffold-MudPitno-annotate	Uncategorized Sample	OMVs Psalmonis	20160120-MudPiTs-Exosomes-new-db-target	Cluster of peptidylprolyl isomerase [Piscirickettsia salmonis LF-89 = ATCC VR-1361] (gi|873979967)	peptidyl-prolyl cis-trans isomerase Mip [Piscirickettsia salmonis]	gi|920730958	piscirickettsia salmonis NCBI 11-03-2016.fasta	28,177.9	99.9%	0	0	34	0.0165%	30.1%
scaffold-MudPitno-annotate	Uncategorized Sample	OMVs Psalmonis	20160120-MudPiTs-Exosomes-new-db-target	Cluster of flagellar assembly protein FliH [Piscirickettsia salmonis] (gi|920731385)	flagellar assembly protein FliH [Piscirickettsia salmonis]	gi|920731385	piscirickettsia salmonis NCBI 11-03-2016.fasta	41,673.9	100.0%	2	2	2	0.000969%	15.6%
scaffold-MudPitno-annotate	Uncategorized Sample	OMVs Psalmonis	20160120-MudPiTs-Exosomes-new-db-target	Cluster of dicarboxylate symporter family protein [Piscirickettsia salmonis] (gi|920730046-DECOY)	dicarboxylate symporter family protein [Piscirickettsia salmonis]	gi|920730046-DECOY		0.0	100.0%	2	2	2	0.000969%	0.000%
scaffold-MudPitno-annotate	Uncategorized Sample	OMVs Psalmonis	20160120-MudPiTs-Exosomes-new-db-target	Cluster of hypothetical protein K661_02340 [Piscirickettsia salmonis LF-89 = ATCC VR-1361] (gi|546139694-DECOY)	hypothetical protein K661_02340 [Piscirickettsia salmonis LF-89 = ATCC VR-1361]	gi|546139694-DECOY		0.0	100.0%	2	2	2	0.000969%	0.000%
scaffold-MudPitno-annotate	Uncategorized Sample	OMVs Psalmonis	20160120-MudPiTs-Exosomes-new-db-target	Cluster of molecular chaperone GroEL, partial [Piscirickettsia salmonis] (gi|758740411)	immunogenic protein ChaPs, partial [Piscirickettsia salmonis LF-89 = ATCC VR-1361]	gi|30525581	piscirickettsia salmonis NCBI 11-03-2016.fasta	57,346.2	100.0%	2	2	50	0.0242%	50.5%
scaffold-MudPitno-annotate	Uncategorized Sample	OMVs Psalmonis	20160120-MudPiTs-Exosomes-new-db-target	Cluster of amino acid permease [Piscirickettsia salmonis LF-89 = ATCC VR-1361] (gi|873978410)	amino acid permease [Piscirickettsia salmonis LF-89 = ATCC VR-1361]	gi|873978410,gi|920731399	piscirickettsia salmonis NCBI 11-03-2016.fasta	58,559.5	100.0%	2	3	4	0.00194%	6.38%
scaffold-MudPitno-annotate	Uncategorized Sample	OMVs Psalmonis	20160120-MudPiTs-Exosomes-new-db-target	Cluster of membrane protein [Piscirickettsia salmonis] (gi|920730925)	membrane protein [Piscirickettsia salmonis]	gi|920730925	piscirickettsia salmonis NCBI 11-03-2016.fasta	85,088.2	100.0%	2	2	6	0.00291%	5.43%
scaffold-MudPitno-annotate	Uncategorized Sample	OMVs Psalmonis	20160120-MudPiTs-Exosomes-new-db-target	Cluster of PLD-like domain protein [Piscirickettsia salmonis] (gi|920730920)	PLD-like domain protein [Piscirickettsia salmonis]	gi|920730920	piscirickettsia salmonis NCBI 11-03-2016.fasta	23,600.7	100.0%	1	1	2	0.000969%	19.0%
scaffold-MudPitno-annotate	Uncategorized Sample	OMVs Psalmonis	20160120-MudPiTs-Exosomes-new-db-target	Cluster of sugar (and other) transporter family protein [Piscirickettsia salmonis] (gi|920731438-DECOY)	sugar (and other) transporter family protein [Piscirickettsia salmonis]	gi|920731438-DECOY		0.0	100.0%	1	1	2	0.000969%	0.000%
scaffold-MudPitno-annotate	Uncategorized Sample	OMVs Psalmonis	20160120-MudPiTs-Exosomes-new-db-target	Cluster of na+/H+ antiporter NhaA [Piscirickettsia salmonis LF-89 = ATCC VR-1361] (gi|546141464-DECOY)	na+/H+ antiporter NhaA [Piscirickettsia salmonis LF-89 = ATCC VR-1361]	gi|546141464-DECOY,gi|920730794-DECOY		0.0	100.0%	2	3	5	0.00242%	0.000%
scaffold-MudPitno-annotate	Uncategorized Sample	OMVs Psalmonis	20160120-MudPiTs-Exosomes-new-db-target	Cluster of hypothetical protein K661_03185 [Piscirickettsia salmonis LF-89 = ATCC VR-1361] (gi|546138693-DECOY)	hypothetical protein K661_03185 [Piscirickettsia salmonis LF-89 = ATCC VR-1361]	gi|546138693-DECOY		0.0	100.0%	2	2	2	0.000969%	0.000%
scaffold-MudPitno-annotate	Uncategorized Sample	OMVs Psalmonis	20160120-MudPiTs-Exosomes-new-db-target	Cluster of hypothetical protein PSLF89_785 [Piscirickettsia salmonis LF-89 = ATCC VR-1361] (gi|965557398-DECOY)	hypothetical protein PSLF89_785 [Piscirickettsia salmonis LF-89 = ATCC VR-1361]	gi|965557398-DECOY		0.0	100.0%	2	3	4	0.00194%	0.000%
scaffold-MudPitno-annotate	Uncategorized Sample	OMVs Psalmonis	20160120-MudPiTs-Exosomes-new-db-target	Cluster of sulfite exporter protein TauE [Piscirickettsia salmonis] (gi|923113788)	sulfite exporter protein TauE [Piscirickettsia salmonis]	gi|923113788	piscirickettsia salmonis NCBI 11-03-2016.fasta	13,689.1	99.9%	1	1	2	0.000969%	27.0%
scaffold-MudPitno-annotate	Uncategorized Sample	OMVs Psalmonis	20160120-MudPiTs-Exosomes-new-db-target	Cluster of phosphoribosylamine--glycine ligase [Piscirickettsia salmonis LF-89 = ATCC VR-1361] (gi|546141503)	phosphoribosylamine--glycine ligase [Piscirickettsia salmonis LF-89 = ATCC VR-1361]	gi|873980142	piscirickettsia salmonis NCBI 11-03-2016.fasta	46,075.2	100.0%	2	2	6	0.00291%	7.24%
scaffold-MudPitno-annotate	Uncategorized Sample	OMVs Psalmonis	20160120-MudPiTs-Exosomes-new-db-target	Cluster of acetyltransferase domain protein [Piscirickettsia salmonis] (gi|920731324-DECOY)	acetyltransferase domain protein [Piscirickettsia salmonis]	gi|920731324-DECOY		0.0	100.0%	1	2	13	0.00630%	0.000%
scaffold-MudPitno-annotate	Uncategorized Sample	OMVs Psalmonis	20160120-MudPiTs-Exosomes-new-db-target	Cluster of outer membrane family protein [Piscirickettsia salmonis LF-89 = ATCC VR-1361] (gi|873980188)	outer membrane family protein [Piscirickettsia salmonis LF-89 = ATCC VR-1361]	gi|873980188	piscirickettsia salmonis NCBI 11-03-2016.fasta	19,018.4	100.0%	3	3	5	0.00242%	29.0%
scaffold-MudPitno-annotate	Uncategorized Sample	OMVs Psalmonis	20160120-MudPiTs-Exosomes-new-db-target	Cluster of methyl-accepting chemotaxis (MCP) signaling domain protein [Piscirickettsia salmonis LF-89 = ATCC VR-1361] (gi|546141348-DECOY)	methyl-accepting chemotaxis (MCP) signaling domain protein [Piscirickettsia salmonis LF-89 = ATCC VR-1361]	gi|546141348-DECOY,gi|920729132-DECOY		0.0	100.0%	3	4	6	0.00291%	0.000%
scaffold-MudPitno-annotate	Uncategorized Sample	OMVs Psalmonis	20160120-MudPiTs-Exosomes-new-db-target	Cluster of bacterial extracellular solute-binding s, 3 family protein [Piscirickettsia salmonis] (gi|920729808-DECOY)	ABC transporter substrate-binding protein [Piscirickettsia salmonis LF-89 = ATCC VR-1361]	gi|873978994-DECOY		0.0	100.0%	1	1	2	0.000969%	0.000%
scaffold-MudPitno-annotate	Uncategorized Sample	OMVs Psalmonis	20160120-MudPiTs-Exosomes-new-db-target	Cluster of hypothetical protein PSLF89_472 [Piscirickettsia salmonis LF-89 = ATCC VR-1361] (gi|873978088-DECOY)	hypothetical protein PSLF89_472 [Piscirickettsia salmonis LF-89 = ATCC VR-1361]	gi|873978088-DECOY		0.0	99.9%	1	1	2	0.000969%	0.000%
scaffold-MudPitno-annotate	Uncategorized Sample	OMVs Psalmonis	20160120-MudPiTs-Exosomes-new-db-target	Cluster of methyl-accepting chemotaxis (MCP) signaling domain protein [Piscirickettsia salmonis LF-89 = ATCC VR-1361] (gi|546140723-DECOY)	methyl-accepting chemotaxis (MCP) signaling domain protein [Piscirickettsia salmonis LF-89 = ATCC VR-1361]	gi|546140723-DECOY		0.0	100.0%	1	1	3	0.00145%	0.000%
scaffold-MudPitno-annotate	Uncategorized Sample	OMVs Psalmonis	20160120-MudPiTs-Exosomes-new-db-target	Cluster of membrane protein [Piscirickettsia salmonis] (gi|920731472)	membrane protein [Piscirickettsia salmonis]	gi|920731472	piscirickettsia salmonis NCBI 11-03-2016.fasta	17,108.0	100.0%	3	6	23	0.0111%	22.2%
scaffold-MudPitno-annotate	Uncategorized Sample	OMVs Psalmonis	20160120-MudPiTs-Exosomes-new-db-target	Cluster of cobQ/CobB/MinD/ParA nucleotide-binding domain protein (plasmid) [Piscirickettsia salmonis] (gi|920727208)	cobQ/CobB/MinD/ParA nucleotide-binding domain protein (plasmid) [Piscirickettsia salmonis]	gi|920727208	piscirickettsia salmonis NCBI 11-03-2016.fasta	38,215.9	100.0%	2	2	2	0.000969%	10.00%
scaffold-MudPitno-annotate	Uncategorized Sample	OMVs Psalmonis	20160120-MudPiTs-Exosomes-new-db-target	Cluster of fatty acid desaturase family protein [Piscirickettsia salmonis] (gi|920730015)	fatty acid desaturase family protein [Piscirickettsia salmonis]	gi|920730015	piscirickettsia salmonis NCBI 11-03-2016.fasta	46,651.0	100.0%	2	2	8	0.00388%	5.04%
scaffold-MudPitno-annotate	Uncategorized Sample	OMVs Psalmonis	20160120-MudPiTs-Exosomes-new-db-target	Cluster of preprotein translocase subunit SecA [Piscirickettsia salmonis] (gi|920731750)	preprotein translocase subunit SecA [Piscirickettsia salmonis]	gi|920731750	piscirickettsia salmonis NCBI 11-03-2016.fasta	102,397.0	100.0%	0	0	6	0.00291%	6.26%
scaffold-MudPitno-annotate	Uncategorized Sample	OMVs Psalmonis	20160120-MudPiTs-Exosomes-new-db-target	Cluster of hypothetical protein PSLF89_2795 [Piscirickettsia salmonis LF-89 = ATCC VR-1361] (gi|873979839-DECOY)	hypothetical protein PSLF89_2795 [Piscirickettsia salmonis LF-89 = ATCC VR-1361]	gi|873979839-DECOY		0.0	100.0%	2	2	2	0.000969%	0.000%
scaffold-MudPitno-annotate	Uncategorized Sample	OMVs Psalmonis	20160120-MudPiTs-Exosomes-new-db-target	Cluster of bacterial lipid A biosynthesis acyltransferase family protein [Piscirickettsia salmonis] (gi|920729461-DECOY)	lipid A biosynthesis acyltransferase [Piscirickettsia salmonis LF-89 = ATCC VR-1361]	gi|873978686-DECOY		0.0	99.9%	1	1	4	0.00194%	0.000%
scaffold-MudPitno-annotate	Uncategorized Sample	OMVs Psalmonis	20160120-MudPiTs-Exosomes-new-db-target	Cluster of sugar (and other) transporter family protein [Piscirickettsia salmonis] (gi|920731438)	sugar (and other) transporter family protein [Piscirickettsia salmonis]	gi|920731438	piscirickettsia salmonis NCBI 11-03-2016.fasta	47,991.8	100.0%	2	2	4	0.00194%	6.94%
scaffold-MudPitno-annotate	Uncategorized Sample	OMVs Psalmonis	20160120-MudPiTs-Exosomes-new-db-target	Cluster of D-methionine-binding lipoprotein metQ [Piscirickettsia salmonis] (gi|920731540-DECOY)	D-methionine-binding lipoprotein metQ [Piscirickettsia salmonis]	gi|920731540-DECOY		0.0	100.0%	3	3	19	0.00921%	0.000%
scaffold-MudPitno-annotate	Uncategorized Sample	OMVs Psalmonis	20160120-MudPiTs-Exosomes-new-db-target	Cluster of hypothetical protein K661_01926 [Piscirickettsia salmonis LF-89 = ATCC VR-1361] (gi|546140140)	hypothetical protein K661_01926 [Piscirickettsia salmonis LF-89 = ATCC VR-1361]	gi|546140140	piscirickettsia salmonis NCBI 11-03-2016.fasta	30,557.1	100.0%	4	5	8	0.00388%	23.4%
scaffold-MudPitno-annotate	Uncategorized Sample	OMVs Psalmonis	20160120-MudPiTs-Exosomes-new-db-target	Cluster of sulfite exporter TauE/SafE family protein [Piscirickettsia salmonis LF-89 = ATCC VR-1361] (gi|546140137)	sulfite exporter TauE/SafE family protein [Piscirickettsia salmonis LF-89 = ATCC VR-1361]	gi|546140137,gi|920730648	piscirickettsia salmonis NCBI 11-03-2016.fasta	18,621.5	100.0%	2	2	3	0.00145%	33.6%
scaffold-MudPitno-annotate	Uncategorized Sample	OMVs Psalmonis	20160120-MudPiTs-Exosomes-new-db-target	Cluster of bacterial regulatory s, luxR family protein [Piscirickettsia salmonis] (gi|920730830)	bacterial regulatory s, luxR family protein [Piscirickettsia salmonis]	gi|920730830	piscirickettsia salmonis NCBI 11-03-2016.fasta	34,755.0	100.0%	2	2	2	0.000969%	10.4%
scaffold-MudPitno-annotate	Uncategorized Sample	OMVs Psalmonis	20160120-MudPiTs-Exosomes-new-db-target	Cluster of meta-pathway of phenol degradation family protein [Piscirickettsia salmonis LF-89 = ATCC VR-1361] (gi|873979859)	meta-pathway of phenol degradation family protein [Piscirickettsia salmonis LF-89 = ATCC VR-1361]	gi|873979859,gi|920730804	piscirickettsia salmonis NCBI 11-03-2016.fasta	19,974.8	100.0%	7	8	30	0.0145%	42.9%
scaffold-MudPitno-annotate	Uncategorized Sample	OMVs Psalmonis	20160120-MudPiTs-Exosomes-new-db-target	Cluster of ZIP zinc transporter family protein [Piscirickettsia salmonis] (gi|920729870)	ZIP zinc transporter family protein [Piscirickettsia salmonis]	gi|920729870	piscirickettsia salmonis NCBI 11-03-2016.fasta	27,221.8	100.0%	2	2	3	0.00145%	12.0%
scaffold-MudPitno-annotate	Uncategorized Sample	OMVs Psalmonis	20160120-MudPiTs-Exosomes-new-db-target	Cluster of sodium/hydrogen exchanger family protein [Piscirickettsia salmonis] (gi|920730450-DECOY)	sodium:proton exchanger [Piscirickettsia salmonis LF-89 = ATCC VR-1361]	gi|873979626-DECOY		0.0	100.0%	0	0	2	0.000969%	0.000%
scaffold-MudPitno-annotate	Uncategorized Sample	OMVs Psalmonis	20160120-MudPiTs-Exosomes-new-db-target	Cluster of 50S ribosomal protein L20 [Piscirickettsia salmonis LF-89 = ATCC VR-1361] (gi|873978473-DECOY)	50S ribosomal protein L20 [Piscirickettsia salmonis LF-89 = ATCC VR-1361]	gi|873978473-DECOY		0.0	100.0%	2	2	2	0.000969%	0.000%
scaffold-MudPitno-annotate	Uncategorized Sample	OMVs Psalmonis	20160120-MudPiTs-Exosomes-new-db-target	Cluster of hypothetical protein K661_01262 [Piscirickettsia salmonis LF-89 = ATCC VR-1361] (gi|546140848-DECOY)	hypothetical protein K661_01262 [Piscirickettsia salmonis LF-89 = ATCC VR-1361]	gi|546140848-DECOY		0.0	100.0%	2	2	2	0.000969%	0.000%
scaffold-MudPitno-annotate	Uncategorized Sample	OMVs Psalmonis	20160120-MudPiTs-Exosomes-new-db-target	Cluster of major Facilitator Superfamily protein [Piscirickettsia salmonis LF-89 = ATCC VR-1361] (gi|546139961-DECOY)	MFS transporter [Piscirickettsia salmonis LF-89 = ATCC VR-1361]	gi|873978897-DECOY		0.0	100.0%	1	1	5	0.00242%	0.000%
scaffold-MudPitno-annotate	Uncategorized Sample	OMVs Psalmonis	20160120-MudPiTs-Exosomes-new-db-target	Cluster of curli production assembly/transport component CsgG family protein [Piscirickettsia salmonis] (gi|920731398)	curli production assembly/transport component CsgG family protein [Piscirickettsia salmonis]	gi|920731398	piscirickettsia salmonis NCBI 11-03-2016.fasta	39,275.7	100.0%	2	2	2	0.000969%	11.0%
scaffold-MudPitno-annotate	Uncategorized Sample	OMVs Psalmonis	20160120-MudPiTs-Exosomes-new-db-target	Cluster of major Facilitator Superfamily protein [Piscirickettsia salmonis] (gi|920731374)	major Facilitator Superfamily protein [Piscirickettsia salmonis]	gi|920731374	piscirickettsia salmonis NCBI 11-03-2016.fasta	47,427.0	100.0%	3	3	4	0.00194%	8.58%
scaffold-MudPitno-annotate	Uncategorized Sample	OMVs Psalmonis	20160120-MudPiTs-Exosomes-new-db-target	Cluster of 2-oxoglutarate dehydrogenase [Piscirickettsia salmonis] (gi|920731368)	2-oxoglutarate dehydrogenase [Piscirickettsia salmonis]	gi|920731368	piscirickettsia salmonis NCBI 11-03-2016.fasta	104,998.3	100.0%	0	0	3	0.00145%	5.04%
scaffold-MudPitno-annotate	Uncategorized Sample	OMVs Psalmonis	20160120-MudPiTs-Exosomes-new-db-target	Cluster of succinyl-CoA synthetase subunit alpha [Piscirickettsia salmonis] (gi|920731365)	succinyl-CoA synthetase subunit alpha [Piscirickettsia salmonis]	gi|920731365	piscirickettsia salmonis NCBI 11-03-2016.fasta	30,111.7	100.0%	1	2	10	0.00485%	12.4%
scaffold-MudPitno-annotate	Uncategorized Sample	OMVs Psalmonis	20160120-MudPiTs-Exosomes-new-db-target	Cluster of hypothetical protein [Piscirickettsia salmonis] (gi|738929143)	hypothetical protein [Piscirickettsia salmonis]	gi|738929143	piscirickettsia salmonis NCBI 11-03-2016.fasta	22,460.1	100.0%	2	2	2	0.000969%	23.4%
scaffold-MudPitno-annotate	Uncategorized Sample	OMVs Psalmonis	20160120-MudPiTs-Exosomes-new-db-target	Cluster of hypothetical protein PSLF89_1p181 (plasmid) [Piscirickettsia salmonis LF-89 = ATCC VR-1361] (gi|965560219)	hypothetical protein PSLF89_1p112 (plasmid) [Piscirickettsia salmonis LF-89 = ATCC VR-1361]	gi|965560186	piscirickettsia salmonis NCBI 11-03-2016.fasta	8,215.0	100.0%	2	2	9	0.00436%	40.3%
scaffold-MudPitno-annotate	Uncategorized Sample	OMVs Psalmonis	20160120-MudPiTs-Exosomes-new-db-target	Cluster of NAD-specific glutamate dehydrogenase [Piscirickettsia salmonis] (gi|920730795)	NAD-specific glutamate dehydrogenase [Piscirickettsia salmonis]	gi|920730795	piscirickettsia salmonis NCBI 11-03-2016.fasta	185,440.9	100.0%	0	0	2	0.000969%	2.09%
scaffold-MudPitno-annotate	Uncategorized Sample	OMVs Psalmonis	20160120-MudPiTs-Exosomes-new-db-target	Cluster of hypothetical protein [Piscirickettsia salmonis] (gi|728820527-DECOY)	hypothetical protein [Piscirickettsia salmonis]	gi|728820527-DECOY		0.0	100.0%	1	1	5	0.00242%	0.000%
scaffold-MudPitno-annotate	Uncategorized Sample	OMVs Psalmonis	20160120-MudPiTs-Exosomes-new-db-target	Cluster of lipoprotein [Piscirickettsia salmonis] (gi|920730789)	lipoprotein [Piscirickettsia salmonis]	gi|920730789	piscirickettsia salmonis NCBI 11-03-2016.fasta	18,033.5	100.0%	1	1	4	0.00194%	28.8%
scaffold-MudPitno-annotate	Uncategorized Sample	OMVs Psalmonis	20160120-MudPiTs-Exosomes-new-db-target	Cluster of acid phosphatase [Piscirickettsia salmonis] (gi|920731309)	acid phosphatase [Piscirickettsia salmonis]	gi|920731309	piscirickettsia salmonis NCBI 11-03-2016.fasta	26,615.2	100.0%	2	2	6	0.00291%	8.90%
scaffold-MudPitno-annotate	Uncategorized Sample	OMVs Psalmonis	20160120-MudPiTs-Exosomes-new-db-target	Cluster of molecular chaperone DnaK [Piscirickettsia salmonis] (gi|920729012)	Sequence 30 from patent US 6887989	gi|67585437	piscirickettsia salmonis NCBI 11-03-2016.fasta	67,082.8	100.0%	1	1	38	0.0184%	21.1%
scaffold-MudPitno-annotate	Uncategorized Sample	OMVs Psalmonis	20160120-MudPiTs-Exosomes-new-db-target	Cluster of amino acid permease family protein [Piscirickettsia salmonis LF-89 = ATCC VR-1361] (gi|546141229-DECOY)	amino acid permease family protein [Piscirickettsia salmonis LF-89 = ATCC VR-1361]	gi|546141229-DECOY,gi|920730230-DECOY		0.0	100.0%	2	2	2	0.000969%	0.000%
scaffold-MudPitno-annotate	Uncategorized Sample	OMVs Psalmonis	20160120-MudPiTs-Exosomes-new-db-target	Cluster of (p)ppGpp synthetase [Piscirickettsia salmonis] (gi|923111798)	relA/SpoT family protein [Piscirickettsia salmonis LF-89 = ATCC VR-1361]	gi|546139710,gi|920729703	piscirickettsia salmonis NCBI 11-03-2016.fasta	83,570.4	99.9%	1	1	3	0.00145%	5.51%
scaffold-MudPitno-annotate	Uncategorized Sample	OMVs Psalmonis	20160120-MudPiTs-Exosomes-new-db-target	Cluster of hypothetical protein PSLF89_1544 [Piscirickettsia salmonis LF-89 = ATCC VR-1361] (gi|965557657-DECOY)	extradiol ring-cleavage dioxygenase class III protein subunit B [Piscirickettsia salmonis]	gi|920729701-DECOY		0.0	100.0%	2	2	3	0.00145%	0.000%
scaffold-MudPitno-annotate	Uncategorized Sample	OMVs Psalmonis	20160120-MudPiTs-Exosomes-new-db-target	Cluster of methyl-accepting chemotaxis (MCP) signaling domain protein [Piscirickettsia salmonis LF-89 = ATCC VR-1361] (gi|546141348)	methyl-accepting chemotaxis (MCP) signaling domain protein [Piscirickettsia salmonis LF-89 = ATCC VR-1361]	gi|546141348	piscirickettsia salmonis NCBI 11-03-2016.fasta	61,375.4	100.0%	4	5	12	0.00582%	5.35%
scaffold-MudPitno-annotate	Uncategorized Sample	OMVs Psalmonis	20160120-MudPiTs-Exosomes-new-db-target	Cluster of tRNA modification GTPase TrmE [Piscirickettsia salmonis LF-89 = ATCC VR-1361] (gi|873980323)	tRNA modification GTPase TrmE [Piscirickettsia salmonis LF-89 = ATCC VR-1361]	gi|873980323	piscirickettsia salmonis NCBI 11-03-2016.fasta	50,409.8	100.0%	2	2	3	0.00145%	5.66%
scaffold-MudPitno-annotate	Uncategorized Sample	OMVs Psalmonis	20160120-MudPiTs-Exosomes-new-db-target	Cluster of membrane protein [Piscirickettsia salmonis] (gi|920728766-DECOY)	hypothetical protein PSLF89_3348 [Piscirickettsia salmonis LF-89 = ATCC VR-1361]	gi|873980288-DECOY		0.0	100.0%	0	0	2	0.000969%	0.000%
scaffold-MudPitno-annotate	Uncategorized Sample	OMVs Psalmonis	20160120-MudPiTs-Exosomes-new-db-target	Cluster of Acriflavin resistance protein AcrF [Piscirickettsia salmonis] (gi|920728837)	multidrug transporter AcrB [Piscirickettsia salmonis]	gi|923113856	piscirickettsia salmonis NCBI 11-03-2016.fasta	88,972.6	99.9%	0	0	3	0.00145%	3.72%
scaffold-MudPitno-annotate	Uncategorized Sample	OMVs Psalmonis	20160120-MudPiTs-Exosomes-new-db-target	Cluster of GTPase Era [Piscirickettsia salmonis] (gi|923112764-DECOY)	GTP-binding protein Era [Piscirickettsia salmonis]	gi|920729923-DECOY		0.0	100.0%	0	0	5	0.00242%	0.000%
scaffold-MudPitno-annotate	Uncategorized Sample	OMVs Psalmonis	20160120-MudPiTs-Exosomes-new-db-target	Cluster of hypothetical protein PSLF89_1435 [Piscirickettsia salmonis LF-89 = ATCC VR-1361] (gi|965557614)	hypothetical protein PSLF89_1435 [Piscirickettsia salmonis LF-89 = ATCC VR-1361]	gi|965557614	piscirickettsia salmonis NCBI 11-03-2016.fasta	26,277.4	100.0%	2	2	2	0.000969%	6.41%
scaffold-MudPitno-annotate	Uncategorized Sample	OMVs Psalmonis	20160120-MudPiTs-Exosomes-new-db-target	Cluster of transcriptional regulator [Piscirickettsia salmonis] (gi|692314789-DECOY)	transcriptional regulator [Piscirickettsia salmonis]	gi|692314789-DECOY,gi|920727183-DECOY		0.0	100.0%	3	3	4	0.00194%	0.000%
scaffold-MudPitno-annotate	Uncategorized Sample	OMVs Psalmonis	20160120-MudPiTs-Exosomes-new-db-target	Cluster of N-acetylmuramoyl-L-alanine amidase (plasmid) [Piscirickettsia salmonis LF-89 = ATCC VR-1361] (gi|873976219)	N-acetylmuramoyl-L-alanine amidase (plasmid) [Piscirickettsia salmonis LF-89 = ATCC VR-1361]	gi|873976219,gi|920731285	piscirickettsia salmonis NCBI 11-03-2016.fasta	29,969.5	100.0%	2	2	2	0.000969%	14.7%
scaffold-MudPitno-annotate	Uncategorized Sample	OMVs Psalmonis	20160120-MudPiTs-Exosomes-new-db-target	Cluster of hypothetical protein [Piscirickettsia salmonis] (gi|738930003-DECOY)	hypothetical protein [Piscirickettsia salmonis]	gi|738930003-DECOY,gi|873979085-DECOY		0.0	100.0%	2	2	4	0.00194%	0.000%
scaffold-MudPitno-annotate	Uncategorized Sample	OMVs Psalmonis	20160120-MudPiTs-Exosomes-new-db-target	Cluster of hypothetical protein PSLF89_516 [Piscirickettsia salmonis LF-89 = ATCC VR-1361] (gi|873978128-DECOY)	hypothetical protein PSLF89_516 [Piscirickettsia salmonis LF-89 = ATCC VR-1361]	gi|873978128-DECOY		0.0	100.0%	2	2	2	0.000969%	0.000%
scaffold-MudPitno-annotate	Uncategorized Sample	OMVs Psalmonis	20160120-MudPiTs-Exosomes-new-db-target	Cluster of von Willebrand factor type A domain protein [Piscirickettsia salmonis] (gi|920730674)	von Willebrand factor type A domain protein [Piscirickettsia salmonis]	gi|920730674	piscirickettsia salmonis NCBI 11-03-2016.fasta	82,223.3	100.0%	1	1	2	0.000969%	5.31%
scaffold-MudPitno-annotate	Uncategorized Sample	OMVs Psalmonis	20160120-MudPiTs-Exosomes-new-db-target	Cluster of putative serine dehydratase domain protein [Piscirickettsia salmonis LF-89 = ATCC VR-1361] (gi|546141166-DECOY)	putative serine dehydratase domain protein [Piscirickettsia salmonis LF-89 = ATCC VR-1361]	gi|546141166-DECOY		0.0	99.9%	2	2	2	0.000969%	0.000%
scaffold-MudPitno-annotate	Uncategorized Sample	OMVs Psalmonis	20160120-MudPiTs-Exosomes-new-db-target	Cluster of molecular chaperone HtpG [Piscirickettsia salmonis LF-89 = ATCC VR-1361] (gi|873979102)	chaperone protein htpG [Piscirickettsia salmonis]	gi|920730661	piscirickettsia salmonis NCBI 11-03-2016.fasta	71,737.1	100.0%	2	2	5	0.00242%	10.8%
scaffold-MudPitno-annotate	Uncategorized Sample	OMVs Psalmonis	20160120-MudPiTs-Exosomes-new-db-target	Cluster of peptidase M16 [Piscirickettsia salmonis LF-89 = ATCC VR-1361] (gi|873979115)	peptidase M16 inactive domain protein [Piscirickettsia salmonis]	gi|920730643	piscirickettsia salmonis NCBI 11-03-2016.fasta	108,552.2	99.9%	0	0	3	0.00145%	6.66%
scaffold-MudPitno-annotate	Uncategorized Sample	OMVs Psalmonis	20160120-MudPiTs-Exosomes-new-db-target	Cluster of acetyl-CoA carboxylase subunit beta [Piscirickettsia salmonis] (gi|920730631)	acetyl-CoA carboxylase subunit beta [Piscirickettsia salmonis]	gi|920730631	piscirickettsia salmonis NCBI 11-03-2016.fasta	31,307.3	100.0%	2	2	3	0.00145%	8.74%
scaffold-MudPitno-annotate	Uncategorized Sample	OMVs Psalmonis	20160120-MudPiTs-Exosomes-new-db-target	Cluster of gamma-glutamyltranspeptidase [Piscirickettsia salmonis LF-89 = ATCC VR-1361] (gi|873979221)	gamma-glutamyltransferase [Piscirickettsia salmonis]	gi|920730626	piscirickettsia salmonis NCBI 11-03-2016.fasta	63,429.7	100.0%	1	1	8	0.00388%	17.7%
scaffold-MudPitno-annotate	Uncategorized Sample	OMVs Psalmonis	20160120-MudPiTs-Exosomes-new-db-target	Cluster of preprotein translocase subunit SecD [Piscirickettsia salmonis LF-89 = ATCC VR-1361] (gi|965557720)	protein-export membrane protein SecD [Piscirickettsia salmonis]	gi|920730604	piscirickettsia salmonis NCBI 11-03-2016.fasta	67,011.7	100.0%	0	0	4	0.00194%	7.07%
scaffold-MudPitno-annotate	Uncategorized Sample	OMVs Psalmonis	20160120-MudPiTs-Exosomes-new-db-target	Cluster of type IV secretion system protein IcmG [Piscirickettsia salmonis] (gi|920731096-DECOY)	type IV secretion system protein IcmG [Piscirickettsia salmonis]	gi|920731096-DECOY		0.0	100.0%	0	0	11	0.00533%	0.000%
scaffold-MudPitno-annotate	Uncategorized Sample	OMVs Psalmonis	20160120-MudPiTs-Exosomes-new-db-target	Cluster of 50S ribosomal protein L4 [Piscirickettsia salmonis LF-89 = ATCC VR-1361] (gi|873977988)	50S ribosomal protein L4 [Piscirickettsia salmonis LF-89 = ATCC VR-1361]	gi|873977988	piscirickettsia salmonis NCBI 11-03-2016.fasta	22,659.0	100.0%	2	2	3	0.00145%	17.6%
scaffold-MudPitno-annotate	Uncategorized Sample	OMVs Psalmonis	20160120-MudPiTs-Exosomes-new-db-target	Cluster of CDP-diacylglycerol--glycerol-3-phosphate 3-phosphatidyltransferase [Piscirickettsia salmonis LF-89 = ATCC VR-1361] (gi|873978752-DECOY)	CDP-diacylglycerol--glycerol-3-phosphate 3-phosphatidyltransferase [Piscirickettsia salmonis LF-89 = ATCC VR-1361]	gi|873978752-DECOY,gi|923111606-DECOY		0.0	100.0%	2	3	4	0.00194%	0.000%
scaffold-MudPitno-annotate	Uncategorized Sample	OMVs Psalmonis	20160120-MudPiTs-Exosomes-new-db-target	Cluster of proton-translocating NADH-quinone oxidoreductase, chain L family protein [Piscirickettsia salmonis] (gi|923113727)	proton-translocating NADH-quinone oxidoreductase, chain L family protein [Piscirickettsia salmonis]	gi|923113727	piscirickettsia salmonis NCBI 11-03-2016.fasta	72,845.1	100.0%	0	0	7	0.00339%	3.96%
scaffold-MudPitno-annotate	Uncategorized Sample	OMVs Psalmonis	20160120-MudPiTs-Exosomes-new-db-target	Cluster of hypothetical protein PSLF89_1176 [Piscirickettsia salmonis LF-89 = ATCC VR-1361] (gi|965557529-DECOY)	hypothetical protein PSLF89_1176 [Piscirickettsia salmonis LF-89 = ATCC VR-1361]	gi|965557529-DECOY		0.0	100.0%	2	2	2	0.000969%	0.000%
scaffold-MudPitno-annotate	Uncategorized Sample	OMVs Psalmonis	20160120-MudPiTs-Exosomes-new-db-target	Cluster of biotin synthase [Piscirickettsia salmonis] (gi|923113519)	biotin synthase [Piscirickettsia salmonis]	gi|920731167	piscirickettsia salmonis NCBI 11-03-2016.fasta	35,762.5	99.9%	0	0	2	0.000969%	12.8%
scaffold-MudPitno-annotate	Uncategorized Sample	OMVs Psalmonis	20160120-MudPiTs-Exosomes-new-db-target	Cluster of metal-transporting ATPase [Piscirickettsia salmonis LF-89 = ATCC VR-1361] (gi|873978330-DECOY)	cadmium-translocating P-type ATPase [Piscirickettsia salmonis LF-89 = ATCC VR-1361]	gi|546139553-DECOY,gi|692315079-DECOY		0.0	100.0%	2	2	2	0.000969%	0.000%
scaffold-MudPitno-annotate	Uncategorized Sample	OMVs Psalmonis	20160120-MudPiTs-Exosomes-new-db-target	Cluster of sodium/hydrogen exchanger family protein [Piscirickettsia salmonis] (gi|920730450-DECOY)	sodium/hydrogen exchanger family protein [Piscirickettsia salmonis]	gi|920730450-DECOY		0.0	99.9%	0	0	2	0.000969%	0.000%
scaffold-MudPitno-annotate	Uncategorized Sample	OMVs Psalmonis	20160120-MudPiTs-Exosomes-new-db-target	Cluster of DNA repair family protein [Piscirickettsia salmonis] (gi|920729863-DECOY)	DNA repair family protein [Piscirickettsia salmonis]	gi|920729863-DECOY		0.0	100.0%	1	1	2	0.000969%	0.000%
scaffold-MudPitno-annotate	Uncategorized Sample	OMVs Psalmonis	20160120-MudPiTs-Exosomes-new-db-target	Cluster of NADH dehydrogenase [Piscirickettsia salmonis LF-89 = ATCC VR-1361] (gi|965558374)	NADH dehydrogenase [Piscirickettsia salmonis LF-89 = ATCC VR-1361]	gi|965558374	piscirickettsia salmonis NCBI 11-03-2016.fasta	38,141.4	100.0%	3	3	3	0.00145%	12.0%
scaffold-MudPitno-annotate	Uncategorized Sample	OMVs Psalmonis	20160120-MudPiTs-Exosomes-new-db-target	Cluster of MexH family multidrug efflux RND transporter periplasmic adaptor subunit [Piscirickettsia salmonis] (gi|920731633-DECOY)	MexH family multidrug efflux RND transporter periplasmic adaptor subunit [Piscirickettsia salmonis]	gi|920731633-DECOY		0.0	100.0%	2	2	4	0.00194%	0.000%
scaffold-MudPitno-annotate	Uncategorized Sample	OMVs Psalmonis	20160120-MudPiTs-Exosomes-new-db-target	Cluster of type IV secretion system protein IcmB [Piscirickettsia salmonis] (gi|920730541)	type IV secretion system protein IcmB [Piscirickettsia salmonis]	gi|920730541	piscirickettsia salmonis NCBI 11-03-2016.fasta	112,159.8	100.0%	2	2	4	0.00194%	3.82%
scaffold-MudPitno-annotate	Uncategorized Sample	OMVs Psalmonis	20160120-MudPiTs-Exosomes-new-db-target	Cluster of type IV secretion system protein IcmL [Piscirickettsia salmonis] (gi|920730537)	type IV secretion system protein IcmL [Piscirickettsia salmonis]	gi|920730537	piscirickettsia salmonis NCBI 11-03-2016.fasta	23,606.0	100.0%	2	2	2	0.000969%	15.0%
scaffold-MudPitno-annotate	Uncategorized Sample	OMVs Psalmonis	20160120-MudPiTs-Exosomes-new-db-target	Cluster of membrane protein [Piscirickettsia salmonis] (gi|920731182-DECOY)	membrane protein [Piscirickettsia salmonis]	gi|920731182-DECOY		0.0	100.0%	2	2	2	0.000969%	0.000%
scaffold-MudPitno-annotate	Uncategorized Sample	OMVs Psalmonis	20160120-MudPiTs-Exosomes-new-db-target	Cluster of ATP synthase subunit alpha [Piscirickettsia salmonis LF-89 = ATCC VR-1361] (gi|873980314)	ATP synthase subunit alpha [Piscirickettsia salmonis LF-89 = ATCC VR-1361]	gi|873980314,gi|920728732	piscirickettsia salmonis NCBI 11-03-2016.fasta	55,730.3	100.0%	2	2	9	0.00436%	5.07%
scaffold-MudPitno-annotate	Uncategorized Sample	OMVs Psalmonis	20160120-MudPiTs-Exosomes-new-db-target	Cluster of ATP synthase subunit beta [Piscirickettsia salmonis LF-89 = ATCC VR-1361] (gi|873980312)	ATP synthase subunit beta [Piscirickettsia salmonis LF-89 = ATCC VR-1361]	gi|873980312	piscirickettsia salmonis NCBI 11-03-2016.fasta	50,526.9	100.0%	5	6	11	0.00533%	18.1%
scaffold-MudPitno-annotate	Uncategorized Sample	OMVs Psalmonis	20160120-MudPiTs-Exosomes-new-db-target	Cluster of undecaprenyl-diphosphatase UppP [Piscirickettsia salmonis] (gi|923112663-DECOY)	undecaprenyl-diphosphatase UppP [Piscirickettsia salmonis]	gi|923112663-DECOY,gi|965558546-DECOY		0.0	99.9%	2	2	4	0.00194%	0.000%
scaffold-MudPitno-annotate	Uncategorized Sample	OMVs Psalmonis	20160120-MudPiTs-Exosomes-new-db-target	Cluster of Acriflavin resistance protein AcrF [Piscirickettsia salmonis] (gi|920728837-DECOY)	Acriflavin resistance protein AcrF [Piscirickettsia salmonis]	gi|920728837-DECOY		0.0	100.0%	0	0	3	0.00145%	0.000%
scaffold-MudPitno-annotate	Uncategorized Sample	OMVs Psalmonis	20160120-MudPiTs-Exosomes-new-db-target	Cluster of hypothetical protein [Piscirickettsia salmonis] (gi|728820527-DECOY)	integrase [Piscirickettsia salmonis]	gi|920729587-DECOY		0.0	100.0%	1	1	3	0.00145%	0.000%
scaffold-MudPitno-annotate	Uncategorized Sample	OMVs Psalmonis	20160120-MudPiTs-Exosomes-new-db-target	Cluster of MFS sugar transporter [Piscirickettsia salmonis LF-89 = ATCC VR-1361] (gi|873979970)	MFS transporter, sugar porter family protein [Piscirickettsia salmonis]	gi|920731010	piscirickettsia salmonis NCBI 11-03-2016.fasta	49,651.5	100.0%	0	0	8	0.00388%	6.26%
scaffold-MudPitno-annotate	Uncategorized Sample	OMVs Psalmonis	20160120-MudPiTs-Exosomes-new-db-target	Cluster of DNA mismatch repair protein MutS [Piscirickettsia salmonis LF-89 = ATCC VR-1361] (gi|873979223-DECOY)	DNA mismatch repair protein MutS [Piscirickettsia salmonis LF-89 = ATCC VR-1361]	gi|873979223-DECOY		0.0	100.0%	0	0	2	0.000969%	0.000%
scaffold-MudPitno-annotate	Uncategorized Sample	OMVs Psalmonis	20160120-MudPiTs-Exosomes-new-db-target	Cluster of kinase domain protein [Piscirickettsia salmonis] (gi|920730187-DECOY)	kinase domain protein [Piscirickettsia salmonis]	gi|920730187-DECOY		0.0	100.0%	2	3	3	0.00145%	0.000%
scaffold-MudPitno-annotate	Uncategorized Sample	OMVs Psalmonis	20160120-MudPiTs-Exosomes-new-db-target	Cluster of hypothetical protein PSLF89_1p44 (plasmid) [Piscirickettsia salmonis LF-89 = ATCC VR-1361] (gi|873976177)	hypothetical protein PSLF89_1p44 (plasmid) [Piscirickettsia salmonis LF-89 = ATCC VR-1361]	gi|873976177	piscirickettsia salmonis NCBI 11-03-2016.fasta	11,911.1	100.0%	3	4	7	0.00339%	28.4%
scaffold-MudPitno-annotate	Uncategorized Sample	OMVs Psalmonis	20160120-MudPiTs-Exosomes-new-db-target	Cluster of hypothetical protein PSLF89_1p34 (plasmid) [Piscirickettsia salmonis LF-89 = ATCC VR-1361] (gi|873976170)	hypothetical protein PSLF89_1p34 (plasmid) [Piscirickettsia salmonis LF-89 = ATCC VR-1361]	gi|873976170	piscirickettsia salmonis NCBI 11-03-2016.fasta	126,960.7	100.0%	2	4	44	0.0213%	1.62%
scaffold-MudPitno-annotate	Uncategorized Sample	OMVs Psalmonis	20160120-MudPiTs-Exosomes-new-db-target	Cluster of membrane protein [Piscirickettsia salmonis] (gi|920728766)	hypothetical protein PSLF89_3348 [Piscirickettsia salmonis LF-89 = ATCC VR-1361]	gi|873980288	piscirickettsia salmonis NCBI 11-03-2016.fasta	25,729.2	100.0%	0	0	8	0.00388%	27.7%
scaffold-MudPitno-annotate	Uncategorized Sample	OMVs Psalmonis	20160120-MudPiTs-Exosomes-new-db-target	Cluster of hypothetical protein [Piscirickettsia salmonis] (gi|738884152)	hypothetical protein [Piscirickettsia salmonis]	gi|738884152	piscirickettsia salmonis NCBI 11-03-2016.fasta	119,184.6	100.0%	3	3	4	0.00194%	7.21%
scaffold-MudPitno-annotate	Uncategorized Sample	OMVs Psalmonis	20160120-MudPiTs-Exosomes-new-db-target	Cluster of hypothetical protein PSLF89_3316 [Piscirickettsia salmonis LF-89 = ATCC VR-1361] (gi|873980269)	hypothetical protein PSLF89_3316 [Piscirickettsia salmonis LF-89 = ATCC VR-1361]	gi|873980269	piscirickettsia salmonis NCBI 11-03-2016.fasta	30,644.7	100.0%	3	6	11	0.00533%	16.4%
scaffold-MudPitno-annotate	Uncategorized Sample	OMVs Psalmonis	20160120-MudPiTs-Exosomes-new-db-target	Cluster of chemotaxis protein [Piscirickettsia salmonis LF-89 = ATCC VR-1361] (gi|873978057)	chemotaxis protein [Piscirickettsia salmonis LF-89 = ATCC VR-1361]	gi|873978057,gi|923113559	piscirickettsia salmonis NCBI 11-03-2016.fasta	61,362.5	100.0%	2	3	21	0.0102%	5.17%
scaffold-MudPitno-annotate	Uncategorized Sample	OMVs Psalmonis	20160120-MudPiTs-Exosomes-new-db-target	Cluster of sugar (and other) transporter family protein [Piscirickettsia salmonis LF-89 = ATCC VR-1361] (gi|546138724-DECOY)	sugar (and other) transporter family protein [Piscirickettsia salmonis LF-89 = ATCC VR-1361]	gi|546138724-DECOY,gi|838099372-DECOY,gi|920730936-DECOY,gi|965558144-DECOY		0.0	100.0%	2	2	2	0.000969%	0.000%
scaffold-MudPitno-annotate	Uncategorized Sample	OMVs Psalmonis	20160120-MudPiTs-Exosomes-new-db-target	Cluster of phosphoesterase [Piscirickettsia salmonis LF-89 = ATCC VR-1361] (gi|873979150-DECOY)	phosphoesterase [Piscirickettsia salmonis LF-89 = ATCC VR-1361]	gi|873978208-DECOY,gi|923113388-DECOY		0.0	99.9%	0	0	3	0.00145%	0.000%
scaffold-MudPitno-annotate	Uncategorized Sample	OMVs Psalmonis	20160120-MudPiTs-Exosomes-new-db-target	Cluster of hypothetical protein [Piscirickettsia salmonis] (gi|916700263-DECOY)	hypothetical protein PSLF89_1554 [Piscirickettsia salmonis LF-89 = ATCC VR-1361]	gi|873978898-DECOY,gi|923111806-DECOY		0.0	100.0%	0	0	5	0.00242%	0.000%
scaffold-MudPitno-annotate	Uncategorized Sample	OMVs Psalmonis	20160120-MudPiTs-Exosomes-new-db-target	Cluster of hydroxymethylglutaryl-CoA reductase [Piscirickettsia salmonis] (gi|923111540-DECOY)	hydroxymethylglutaryl-CoA reductase [Piscirickettsia salmonis]	gi|923111540-DECOY		0.0	99.9%	1	1	5	0.00242%	0.000%
scaffold-MudPitno-annotate	Uncategorized Sample	OMVs Psalmonis	20160120-MudPiTs-Exosomes-new-db-target	Cluster of NAD-specific glutamate dehydrogenase [Piscirickettsia salmonis] (gi|920730795)	NAD-specific glutamate dehydrogenase [Piscirickettsia salmonis]	gi|923112960	piscirickettsia salmonis NCBI 11-03-2016.fasta	185,337.9	100.0%	0	0	2	0.000969%	2.09%
scaffold-MudPitno-annotate	Uncategorized Sample	OMVs Psalmonis	20160120-MudPiTs-Exosomes-new-db-target	Cluster of DNA-(apurinic or apyrimidinic site) lyase [Piscirickettsia salmonis LF-89 = ATCC VR-1361] (gi|873977872-DECOY)	DNA-(apurinic or apyrimidinic site) lyase [Piscirickettsia salmonis LF-89 = ATCC VR-1361]	gi|873977872-DECOY		0.0	100.0%	1	1	2	0.000969%	0.000%
scaffold-MudPitno-annotate	Uncategorized Sample	OMVs Psalmonis	20160120-MudPiTs-Exosomes-new-db-target	Cluster of hypothetical protein PSLF89_2707 [Piscirickettsia salmonis LF-89 = ATCC VR-1361] (gi|873979775-DECOY)	hypothetical protein PSLF89_2707 [Piscirickettsia salmonis LF-89 = ATCC VR-1361]	gi|873979775-DECOY		0.0	100.0%	3	3	4	0.00194%	0.000%
scaffold-MudPitno-annotate	Uncategorized Sample	OMVs Psalmonis	20160120-MudPiTs-Exosomes-new-db-target	Cluster of UDP-N-acetylmuramoyl-tripeptide--D-alanyl-D-alanine ligase [Piscirickettsia salmonis LF-89 = ATCC VR-1361] (gi|873977703-DECOY)	UDP-N-acetylmuramoyl-tripeptide--D-alanyl-D-alanine ligase [Piscirickettsia salmonis LF-89 = ATCC VR-1361]	gi|873977703-DECOY		0.0	100.0%	2	2	3	0.00145%	0.000%
scaffold-MudPitno-annotate	Uncategorized Sample	OMVs Psalmonis	20160120-MudPiTs-Exosomes-new-db-target	Cluster of major Facilitator Superfamily protein [Piscirickettsia salmonis LF-89 = ATCC VR-1361] (gi|546139961)	major Facilitator Superfamily protein [Piscirickettsia salmonis LF-89 = ATCC VR-1361]	gi|546139961,gi|920729710	piscirickettsia salmonis NCBI 11-03-2016.fasta	48,358.8	100.0%	3	3	11	0.00533%	7.55%
scaffold-MudPitno-annotate	Uncategorized Sample	OMVs Psalmonis	20160120-MudPiTs-Exosomes-new-db-target	Cluster of 2-hydroxyacid dehydrogenase [Piscirickettsia salmonis] (gi|920730663-DECOY)	2-hydroxyacid dehydrogenase [Piscirickettsia salmonis]	gi|920730663-DECOY		0.0	100.0%	1	1	3	0.00145%	0.000%
scaffold-MudPitno-annotate	Uncategorized Sample	OMVs Psalmonis	20160120-MudPiTs-Exosomes-new-db-target	Cluster of ATP-dependent metalloprotease [Piscirickettsia salmonis LF-89 = ATCC VR-1361] (gi|873980158)	ATP-dependent metalloprotease [Piscirickettsia salmonis LF-89 = ATCC VR-1361]	gi|873980158	piscirickettsia salmonis NCBI 11-03-2016.fasta	72,022.1	100.0%	0	0	10	0.00485%	4.70%
scaffold-MudPitno-annotate	Uncategorized Sample	OMVs Psalmonis	20160120-MudPiTs-Exosomes-new-db-target	Cluster of dihydrolipoyllysine-residue acetyltransferase [Piscirickettsia salmonis] (gi|920731569)	pyruvate dehydrogenase [Piscirickettsia salmonis LF-89 = ATCC VR-1361]	gi|873980155	piscirickettsia salmonis NCBI 11-03-2016.fasta	66,247.2	100.0%	0	0	3	0.00145%	9.40%
scaffold-MudPitno-annotate	Uncategorized Sample	OMVs Psalmonis	20160120-MudPiTs-Exosomes-new-db-target	Cluster of molecular chaperone GroEL, partial [Piscirickettsia salmonis] (gi|758740411)	molecular chaperone GroEL [Piscirickettsia salmonis LF-89 = ATCC VR-1361]	gi|873980151	piscirickettsia salmonis NCBI 11-03-2016.fasta	58,002.0	99.9%	1	1	105	0.0509%	54.4%
scaffold-MudPitno-annotate	Uncategorized Sample	OMVs Psalmonis	20160120-MudPiTs-Exosomes-new-db-target	Cluster of molecular chaperone GroES [Piscirickettsia salmonis LF-89 = ATCC VR-1361] (gi|873980150)	molecular chaperone GroES [Piscirickettsia salmonis LF-89 = ATCC VR-1361]	gi|873980150	piscirickettsia salmonis NCBI 11-03-2016.fasta	10,506.6	100.0%	5	8	39	0.0189%	43.8%
scaffold-MudPitno-annotate	Uncategorized Sample	OMVs Psalmonis	20160120-MudPiTs-Exosomes-new-db-target	Cluster of acetyl-CoA carboxylase biotin carboxylase subunit [Piscirickettsia salmonis LF-89 = ATCC VR-1361] (gi|873980147)	acetyl-CoA carboxylase biotin carboxylase subunit [Piscirickettsia salmonis LF-89 = ATCC VR-1361]	gi|873980147	piscirickettsia salmonis NCBI 11-03-2016.fasta	48,849.8	100.0%	2	2	4	0.00194%	12.5%
scaffold-MudPitno-annotate	Uncategorized Sample	OMVs Psalmonis	20160120-MudPiTs-Exosomes-new-db-target	Cluster of recombinase RecD [Piscirickettsia salmonis] (gi|692316131)	recombinase RecD [Piscirickettsia salmonis]	gi|692316131	piscirickettsia salmonis NCBI 11-03-2016.fasta	81,021.7	100.0%	1	1	10	0.00485%	7.42%
scaffold-MudPitno-annotate	Uncategorized Sample	OMVs Psalmonis	20160120-MudPiTs-Exosomes-new-db-target	Cluster of NADH dehydrogenase family protein [Piscirickettsia salmonis LF-89 = ATCC VR-1361] (gi|546142073-DECOY)	NADH dehydrogenase [Piscirickettsia salmonis LF-89 = ATCC VR-1361]	gi|965558374-DECOY		0.0	100.0%	1	1	2	0.000969%	0.000%
scaffold-MudPitno-annotate	Uncategorized Sample	OMVs Psalmonis	20160120-MudPiTs-Exosomes-new-db-target	Cluster of MFS transporter [Piscirickettsia salmonis LF-89 = ATCC VR-1361] (gi|873978428-DECOY)	MFS transporter [Piscirickettsia salmonis LF-89 = ATCC VR-1361]	gi|873978428-DECOY		0.0	100.0%	2	3	9	0.00436%	0.000%
scaffold-MudPitno-annotate	Uncategorized Sample	OMVs Psalmonis	20160120-MudPiTs-Exosomes-new-db-target	Cluster of undecaprenyl-phosphate glucose phosphotransferase [Piscirickettsia salmonis LF-89 = ATCC VR-1361] (gi|965557331-DECOY)	undecaprenyl-phosphate glucose phosphotransferase [Piscirickettsia salmonis LF-89 = ATCC VR-1361]	gi|965557331-DECOY		0.0	100.0%	2	3	3	0.00145%	0.000%
scaffold-MudPitno-annotate	Uncategorized Sample	OMVs Psalmonis	20160120-MudPiTs-Exosomes-new-db-target	Cluster of conjugal transfer protein TraE (plasmid) [Piscirickettsia salmonis] (gi|923109933-DECOY)	conjugal transfer protein TraE (plasmid) [Piscirickettsia salmonis]	gi|923109933-DECOY		0.0	100.0%	0	0	3	0.00145%	0.000%
scaffold-MudPitno-annotate	Uncategorized Sample	OMVs Psalmonis	20160120-MudPiTs-Exosomes-new-db-target	Cluster of DNA-directed RNA polymerase subunit beta [Piscirickettsia salmonis LF-89 = ATCC VR-1361] (gi|965558355)	DNA-directed RNA polymerase, beta subunit [Piscirickettsia salmonis LF-89 = ATCC VR-1361]	gi|546141620,gi|692314927,gi|920729034	piscirickettsia salmonis NCBI 11-03-2016.fasta	150,841.0	100.0%	2	2	2	0.000969%	2.91%
scaffold-MudPitno-annotate	Uncategorized Sample	OMVs Psalmonis	20160120-MudPiTs-Exosomes-new-db-target	Cluster of GTPase Era [Piscirickettsia salmonis] (gi|923112764-DECOY)	GTPase Era [Piscirickettsia salmonis]	gi|923112764-DECOY		0.0	100.0%	0	0	5	0.00242%	0.000%
scaffold-MudPitno-annotate	Uncategorized Sample	OMVs Psalmonis	20160120-MudPiTs-Exosomes-new-db-target	Cluster of proton-translocating NADH-quinone oxidoreductase, chain L family protein [Piscirickettsia salmonis] (gi|923113727)	NADH:ubiquinone oxidoreductase subunit L [Piscirickettsia salmonis]	gi|692314907	piscirickettsia salmonis NCBI 11-03-2016.fasta	72,543.5	100.0%	0	0	7	0.00339%	3.98%
scaffold-MudPitno-annotate	Uncategorized Sample	OMVs Psalmonis	20160120-MudPiTs-Exosomes-new-db-target	Cluster of hypothetical protein KW89_1578 [Piscirickettsia salmonis] (gi|920730290)	hypothetical protein KW89_1578 [Piscirickettsia salmonis]	gi|920730290	piscirickettsia salmonis NCBI 11-03-2016.fasta	17,226.3	100.0%	2	2	2	0.000969%	18.8%
scaffold-MudPitno-annotate	Uncategorized Sample	OMVs Psalmonis	20160120-MudPiTs-Exosomes-new-db-target	Cluster of polysaccharide biosynthesis/export family protein [Piscirickettsia salmonis LF-89 = ATCC VR-1361] (gi|965557328)	polysaccharide biosynthesis/export family protein [Piscirickettsia salmonis LF-89 = ATCC VR-1361]	gi|965557328	piscirickettsia salmonis NCBI 11-03-2016.fasta	41,092.4	100.0%	2	2	2	0.000969%	9.45%
scaffold-MudPitno-annotate	Uncategorized Sample	OMVs Psalmonis	20160120-MudPiTs-Exosomes-new-db-target	Cluster of histidine kinase [Piscirickettsia salmonis LF-89 = ATCC VR-1361] (gi|873980227-DECOY)	histidine kinase [Piscirickettsia salmonis LF-89 = ATCC VR-1361]	gi|873980227-DECOY,gi|923110942-DECOY		0.0	100.0%	2	3	4	0.00194%	0.000%
scaffold-MudPitno-annotate	Uncategorized Sample	OMVs Psalmonis	20160120-MudPiTs-Exosomes-new-db-target	Cluster of RNA polymerase sigma factor RpoS [Piscirickettsia salmonis] (gi|920730232)	RNA polymerase sigma factor RpoS [Piscirickettsia salmonis]	gi|920730232	piscirickettsia salmonis NCBI 11-03-2016.fasta	40,097.2	100.0%	0	0	2	0.000969%	8.60%
scaffold-MudPitno-annotate	Uncategorized Sample	OMVs Psalmonis	20160120-MudPiTs-Exosomes-new-db-target	Cluster of aerobic glycerol-3-phosphate dehydrogenase [Piscirickettsia salmonis] (gi|923111968-DECOY)	aerobic glycerol-3-phosphate dehydrogenase [Piscirickettsia salmonis]	gi|923111968-DECOY		0.0	100.0%	2	2	4	0.00194%	0.000%
scaffold-MudPitno-annotate	Uncategorized Sample	OMVs Psalmonis	20160120-MudPiTs-Exosomes-new-db-target	Cluster of arsenic resistance protein [Piscirickettsia salmonis] (gi|692315216-DECOY)	arsenic resistance protein [Piscirickettsia salmonis]	gi|692315216-DECOY,gi|920730905-DECOY		0.0	100.0%	2	3	7	0.00339%	0.000%
scaffold-MudPitno-annotate	Uncategorized Sample	OMVs Psalmonis	20160120-MudPiTs-Exosomes-new-db-target	Cluster of phosphoesterase [Piscirickettsia salmonis LF-89 = ATCC VR-1361] (gi|873978208)	phosphoesterase [Piscirickettsia salmonis LF-89 = ATCC VR-1361]	gi|873978208,gi|923113388	piscirickettsia salmonis NCBI 11-03-2016.fasta	86,663.3	100.0%	0	0	3	0.00145%	3.78%
scaffold-MudPitno-annotate	Uncategorized Sample	OMVs Psalmonis	20160120-MudPiTs-Exosomes-new-db-target	Cluster of twitching motility protein PilT, partial [Piscirickettsia salmonis] (gi|728820233-DECOY)	twitching motility protein PilT, partial [Piscirickettsia salmonis]	gi|728820233-DECOY		0.0	100.0%	2	2	14	0.00678%	0.000%
scaffold-MudPitno-annotate	Uncategorized Sample	OMVs Psalmonis	20160120-MudPiTs-Exosomes-new-db-target	Cluster of AAA family ATPase [Piscirickettsia salmonis LF-89 = ATCC VR-1361] (gi|873979155-DECOY)	AAA family ATPase [Piscirickettsia salmonis LF-89 = ATCC VR-1361]	gi|873979155-DECOY		0.0	100.0%	3	4	5	0.00242%	0.000%
scaffold-MudPitno-annotate	Uncategorized Sample	OMVs Psalmonis	20160120-MudPiTs-Exosomes-new-db-target	Cluster of DNA gyrase subunit A [Piscirickettsia salmonis LF-89 = ATCC VR-1361] (gi|873979916-DECOY)	DNA gyrase subunit A [Piscirickettsia salmonis LF-89 = ATCC VR-1361]	gi|873979916-DECOY,gi|923113045-DECOY		0.0	100.0%	3	3	3	0.00145%	0.000%
scaffold-MudPitno-annotate	Uncategorized Sample	OMVs Psalmonis	20160120-MudPiTs-Exosomes-new-db-target	Cluster of chagasin [Piscirickettsia salmonis LF-89 = ATCC VR-1361] (gi|873980030)	chagasin [Piscirickettsia salmonis LF-89 = ATCC VR-1361]	gi|873980030	piscirickettsia salmonis NCBI 11-03-2016.fasta	18,781.2	100.0%	2	2	10	0.00485%	16.7%
scaffold-MudPitno-annotate	Uncategorized Sample	OMVs Psalmonis	20160120-MudPiTs-Exosomes-new-db-target	Cluster of conjugal transfer protein TraI (plasmid) [Piscirickettsia salmonis] (gi|920727403)	conjugal transfer protein TraI (plasmid) [Piscirickettsia salmonis]	gi|920727403,gi|932226212	piscirickettsia salmonis NCBI 11-03-2016.fasta	225,113.2	100.0%	3	3	3	0.00145%	3.06%
scaffold-MudPitno-annotate	Uncategorized Sample	OMVs Psalmonis	20160120-MudPiTs-Exosomes-new-db-target	Cluster of glycine dehydrogenase [Piscirickettsia salmonis LF-89 = ATCC VR-1361] (gi|873980015)	glycine dehydrogenase [Piscirickettsia salmonis LF-89 = ATCC VR-1361]	gi|873980015	piscirickettsia salmonis NCBI 11-03-2016.fasta	53,703.4	100.0%	0	0	6	0.00291%	6.34%
scaffold-MudPitno-annotate	Uncategorized Sample	OMVs Psalmonis	20160120-MudPiTs-Exosomes-new-db-target	Cluster of type I restriction modification DNA specificity domain protein [Piscirickettsia salmonis] (gi|920731192-DECOY)	type I restriction modification DNA specificity domain protein [Piscirickettsia salmonis]	gi|920731192-DECOY		0.0	100.0%	1	1	2	0.000969%	0.000%
scaffold-MudPitno-annotate	Uncategorized Sample	OMVs Psalmonis	20160120-MudPiTs-Exosomes-new-db-target	Cluster of DNA-binding protein [Piscirickettsia salmonis] (gi|920729556-DECOY)	DNA-binding protein [Piscirickettsia salmonis]	gi|916700220-DECOY		0.0	99.9%	0	0	2	0.000969%	0.000%
scaffold-MudPitno-annotate	Uncategorized Sample	OMVs Psalmonis	20160120-MudPiTs-Exosomes-new-db-target	Cluster of hypothetical protein PSLF89_2452 [Piscirickettsia salmonis LF-89 = ATCC VR-1361] (gi|873979599-DECOY)	hypothetical protein PSLF89_2452 [Piscirickettsia salmonis LF-89 = ATCC VR-1361]	gi|873979599-DECOY		0.0	100.0%	2	2	4	0.00194%	0.000%
scaffold-MudPitno-annotate	Uncategorized Sample	OMVs Psalmonis	20160120-MudPiTs-Exosomes-new-db-target	Cluster of chemotaxis protein [Piscirickettsia salmonis LF-89 = ATCC VR-1361] (gi|873979039-DECOY)	chemotaxis protein [Piscirickettsia salmonis LF-89 = ATCC VR-1361]	gi|873979039-DECOY		0.0	100.0%	1	1	2	0.000969%	0.000%
scaffold-MudPitno-annotate	Uncategorized Sample	OMVs Psalmonis	20160120-MudPiTs-Exosomes-new-db-target	Cluster of phenylalanine--tRNA ligase subunit beta [Piscirickettsia salmonis LF-89 = ATCC VR-1361] (gi|873978475-DECOY)	phenylalanine--tRNA ligase, beta subunit [Piscirickettsia salmonis LF-89 = ATCC VR-1361]	gi|546139434-DECOY,gi|692314763-DECOY		0.0	99.9%	1	1	3	0.00145%	0.000%
scaffold-MudPitno-annotate	Uncategorized Sample	OMVs Psalmonis	20160120-MudPiTs-Exosomes-new-db-target	Cluster of fusaric acid resistance family protein [Piscirickettsia salmonis LF-89 = ATCC VR-1361] (gi|546141476-DECOY)	fusaric acid resistance family protein [Piscirickettsia salmonis LF-89 = ATCC VR-1361]	gi|546141476-DECOY		0.0	100.0%	1	1	8	0.00388%	0.000%
scaffold-MudPitno-annotate	Uncategorized Sample	OMVs Psalmonis	20160120-MudPiTs-Exosomes-new-db-target	Cluster of sulfite exporter TauE/SafE family protein [Piscirickettsia salmonis LF-89 = ATCC VR-1361] (gi|546139778)	sulfite exporter TauE/SafE family protein [Piscirickettsia salmonis LF-89 = ATCC VR-1361]	gi|546139778,gi|920730474	piscirickettsia salmonis NCBI 11-03-2016.fasta	31,875.7	100.0%	2	2	11	0.00533%	17.6%
scaffold-MudPitno-annotate	Uncategorized Sample	OMVs Psalmonis	20160120-MudPiTs-Exosomes-new-db-target	Cluster of acetyltransferase domain protein [Piscirickettsia salmonis] (gi|920731324-DECOY)	UDP-2,4-diacetamido-2,4,6-trideoxy-beta-L-altropyranose hydrolase [Piscirickettsia salmonis LF-89 = ATCC VR-1361]	gi|873978467-DECOY		0.0	100.0%	1	1	2	0.000969%	0.000%
scaffold-MudPitno-annotate	Uncategorized Sample	OMVs Psalmonis	20160120-MudPiTs-Exosomes-new-db-target	Cluster of alpha/beta hydrolase fold family protein [Piscirickettsia salmonis LF-89 = ATCC VR-1361] (gi|546139748)	alpha/beta hydrolase fold family protein [Piscirickettsia salmonis LF-89 = ATCC VR-1361]	gi|546139748	piscirickettsia salmonis NCBI 11-03-2016.fasta	38,098.7	100.0%	2	2	8	0.00388%	5.88%
scaffold-MudPitno-annotate	Uncategorized Sample	OMVs Psalmonis	20160120-MudPiTs-Exosomes-new-db-target	Cluster of cysteine desulfurase SufS [Piscirickettsia salmonis] (gi|920730154)	cysteine desulfurase SufS [Piscirickettsia salmonis]	gi|920730154	piscirickettsia salmonis NCBI 11-03-2016.fasta	44,715.4	99.9%	0	0	3	0.00145%	11.6%
scaffold-MudPitno-annotate	Uncategorized Sample	OMVs Psalmonis	20160120-MudPiTs-Exosomes-new-db-target	Cluster of flagellar biosynthesis protein FlhA [Piscirickettsia salmonis] (gi|920730140)	flagellar biosynthesis protein FlhA [Piscirickettsia salmonis]	gi|920730140	piscirickettsia salmonis NCBI 11-03-2016.fasta	75,539.2	99.9%	0	0	2	0.000969%	6.89%
scaffold-MudPitno-annotate	Uncategorized Sample	OMVs Psalmonis	20160120-MudPiTs-Exosomes-new-db-target	Cluster of penicillin-binding protein 2 [Piscirickettsia salmonis] (gi|923113583-DECOY)	penicillin-binding protein 2 [Piscirickettsia salmonis LF-89 = ATCC VR-1361]	gi|546140948-DECOY,gi|920729108-DECOY		0.0	100.0%	1	1	2	0.000969%	0.000%
scaffold-MudPitno-annotate	Uncategorized Sample	OMVs Psalmonis	20160120-MudPiTs-Exosomes-new-db-target	Cluster of sodium:proton exchanger [Piscirickettsia salmonis LF-89 = ATCC VR-1361] (gi|873979626)	sodium/hydrogen exchanger family protein [Piscirickettsia salmonis LF-89 = ATCC VR-1361]	gi|546139721	piscirickettsia salmonis NCBI 11-03-2016.fasta	72,535.3	100.0%	1	1	4	0.00194%	6.66%
scaffold-MudPitno-annotate	Uncategorized Sample	OMVs Psalmonis	20160120-MudPiTs-Exosomes-new-db-target	Cluster of hypothetical protein [Piscirickettsia salmonis] (gi|738929857-DECOY)	hypothetical protein [Piscirickettsia salmonis]	gi|738929857-DECOY		0.0	100.0%	1	1	3	0.00145%	0.000%
scaffold-MudPitno-annotate	Uncategorized Sample	OMVs Psalmonis	20160120-MudPiTs-Exosomes-new-db-target	Cluster of UDP-N-acetylglucosamine--N-acetylmuramyl-(pentapeptide) pyrophosphoryl-undecaprenol N-acetylglucosamine transferase [Piscirickettsia salmonis LF-89 = ATCC VR-1361] (gi|873977707-DECOY)	UDP-N-acetylglucosamine--N-acetylmuramyl-(pentapeptide) pyrophosphoryl-undecaprenol N-acetylglucosamine transferase [Piscirickettsia salmonis LF-89 = ATCC VR-1361]	gi|873977707-DECOY,gi|923113955-DECOY		0.0	100.0%	2	3	9	0.00436%	0.000%
scaffold-MudPitno-annotate	Uncategorized Sample	OMVs Psalmonis	20160120-MudPiTs-Exosomes-new-db-target	Cluster of membrane protein [Piscirickettsia salmonis] (gi|920728766-DECOY)	membrane protein [Piscirickettsia salmonis]	gi|920728766-DECOY		0.0	100.0%	1	1	3	0.00145%	0.000%
scaffold-MudPitno-annotate	Uncategorized Sample	OMVs Psalmonis	20160120-MudPiTs-Exosomes-new-db-target	Cluster of sulfite exporter TauE/SafE family protein [Piscirickettsia salmonis LF-89 = ATCC VR-1361] (gi|546140137-DECOY)	sulfite exporter TauE/SafE family protein [Piscirickettsia salmonis LF-89 = ATCC VR-1361]	gi|546140137-DECOY,gi|920730648-DECOY		0.0	100.0%	4	5	7	0.00339%	0.000%
scaffold-MudPitno-annotate	Uncategorized Sample	OMVs Psalmonis	20160120-MudPiTs-Exosomes-new-db-target	Cluster of hypothetical protein K661_02598 [Piscirickettsia salmonis LF-89 = ATCC VR-1361] (gi|546139406-DECOY)	hypothetical protein K661_02598 [Piscirickettsia salmonis LF-89 = ATCC VR-1361]	gi|546139406-DECOY		0.0	99.9%	0	0	4	0.00194%	0.000%
scaffold-MudPitno-annotate	Uncategorized Sample	OMVs Psalmonis	20160120-MudPiTs-Exosomes-new-db-target	Cluster of type I secretion protein TolC [Piscirickettsia salmonis] (gi|692315320)	type I secretion protein TolC [Piscirickettsia salmonis]	gi|692315320,gi|920729623	piscirickettsia salmonis NCBI 11-03-2016.fasta	51,304.8	100.0%	0	0	16	0.00775%	21.0%
scaffold-MudPitno-annotate	Uncategorized Sample	OMVs Psalmonis	20160120-MudPiTs-Exosomes-new-db-target	Cluster of 50S ribosomal protein L18 [Piscirickettsia salmonis LF-89 = ATCC VR-1361] (gi|873978000)	50S ribosomal protein L18 [Piscirickettsia salmonis LF-89 = ATCC VR-1361]	gi|873978000	piscirickettsia salmonis NCBI 11-03-2016.fasta	12,576.5	100.0%	2	2	4	0.00194%	25.6%
scaffold-MudPitno-annotate	Uncategorized Sample	OMVs Psalmonis	20160120-MudPiTs-Exosomes-new-db-target	Cluster of hypothetical protein [Piscirickettsia salmonis] (gi|738929583-DECOY)	hypothetical protein [Piscirickettsia salmonis]	gi|738929583-DECOY		0.0	100.0%	2	2	3	0.00145%	0.000%
scaffold-MudPitno-annotate	Uncategorized Sample	OMVs Psalmonis	20160120-MudPiTs-Exosomes-new-db-target	Cluster of sodium:proton exchanger [Piscirickettsia salmonis] (gi|923112404-DECOY)	sodium:proton exchanger [Piscirickettsia salmonis]	gi|923112404-DECOY		0.0	100.0%	2	2	2	0.000969%	0.000%
scaffold-MudPitno-annotate	Uncategorized Sample	OMVs Psalmonis	20160120-MudPiTs-Exosomes-new-db-target	Cluster of bacterioferritin [Piscirickettsia salmonis LF-89 = ATCC VR-1361] (gi|873979309)	bacterioferritin [Piscirickettsia salmonis LF-89 = ATCC VR-1361]	gi|873979309,gi|920730086	piscirickettsia salmonis NCBI 11-03-2016.fasta	18,033.4	100.0%	5	5	13	0.00630%	42.6%
scaffold-MudPitno-annotate	Uncategorized Sample	OMVs Psalmonis	20160120-MudPiTs-Exosomes-new-db-target	Cluster of disulfide bond formation protein DsbA [Piscirickettsia salmonis LF-89 = ATCC VR-1361] (gi|873979466)	DSBA-like thioredoxin domain protein [Piscirickettsia salmonis]	gi|920730066	piscirickettsia salmonis NCBI 11-03-2016.fasta	29,604.5	100.0%	1	1	45	0.0218%	46.9%
scaffold-MudPitno-annotate	Uncategorized Sample	OMVs Psalmonis	20160120-MudPiTs-Exosomes-new-db-target	Cluster of hypothetical protein KW89_1330 [Piscirickettsia salmonis] (gi|920730044-DECOY)	hypothetical protein KW89_1330 [Piscirickettsia salmonis]	gi|920730044-DECOY		0.0	100.0%	2	2	7	0.00339%	0.000%
scaffold-MudPitno-annotate	Uncategorized Sample	OMVs Psalmonis	20160120-MudPiTs-Exosomes-new-db-target	Cluster of ATP-dependent helicase HrpA [Piscirickettsia salmonis LF-89 = ATCC VR-1361] (gi|546139605)	ATP-dependent helicase HrpA [Piscirickettsia salmonis LF-89 = ATCC VR-1361]	gi|546139605,gi|920730250	piscirickettsia salmonis NCBI 11-03-2016.fasta	148,200.8	100.0%	3	3	7	0.00339%	4.66%
scaffold-MudPitno-annotate	Uncategorized Sample	OMVs Psalmonis	20160120-MudPiTs-Exosomes-new-db-target	Cluster of phosphoesterase [Piscirickettsia salmonis LF-89 = ATCC VR-1361] (gi|873979150-DECOY)	phosphoesterase [Piscirickettsia salmonis LF-89 = ATCC VR-1361]	gi|873979150-DECOY		0.0	100.0%	1	1	2	0.000969%	0.000%
scaffold-MudPitno-annotate	Uncategorized Sample	OMVs Psalmonis	20160120-MudPiTs-Exosomes-new-db-target	Cluster of hypothetical protein K661_00971 [Piscirickettsia salmonis LF-89 = ATCC VR-1361] (gi|546141152-DECOY)	hypothetical protein [Piscirickettsia salmonis]	gi|738891497-DECOY,gi|920730913-DECOY		0.0	99.9%	1	1	4	0.00194%	0.000%
scaffold-MudPitno-annotate	Uncategorized Sample	OMVs Psalmonis	20160120-MudPiTs-Exosomes-new-db-target	Cluster of 2-amino-3-ketobutyrate CoA ligase [Piscirickettsia salmonis LF-89 = ATCC VR-1361] (gi|873978103)	2-amino-3-ketobutyrate CoA ligase [Piscirickettsia salmonis LF-89 = ATCC VR-1361]	gi|873978103	piscirickettsia salmonis NCBI 11-03-2016.fasta	43,549.2	100.0%	1	1	4	0.00194%	15.7%
scaffold-MudPitno-annotate	Uncategorized Sample	OMVs Psalmonis	20160120-MudPiTs-Exosomes-new-db-target	Cluster of hypothetical protein PSLF89_496 [Piscirickettsia salmonis LF-89 = ATCC VR-1361] (gi|873978108)	hypothetical protein PSLF89_496 [Piscirickettsia salmonis LF-89 = ATCC VR-1361]	gi|873978108	piscirickettsia salmonis NCBI 11-03-2016.fasta	55,465.4	100.0%	2	2	3	0.00145%	5.75%
scaffold-MudPitno-annotate	Uncategorized Sample	OMVs Psalmonis	20160120-MudPiTs-Exosomes-new-db-target	Cluster of lipoprotein [Piscirickettsia salmonis] (gi|923112505)	lipoprotein [Piscirickettsia salmonis]	gi|923112505	piscirickettsia salmonis NCBI 11-03-2016.fasta	14,054.0	100.0%	2	2	5	0.00242%	15.8%
scaffold-MudPitno-annotate	Uncategorized Sample	OMVs Psalmonis	20160120-MudPiTs-Exosomes-new-db-target	Cluster of helicase UvrD [Piscirickettsia salmonis] (gi|920729864-DECOY)	helicase UvrD [Piscirickettsia salmonis]	gi|923112824-DECOY		0.0	100.0%	0	0	6	0.00291%	0.000%
scaffold-MudPitno-annotate	Uncategorized Sample	OMVs Psalmonis	20160120-MudPiTs-Exosomes-new-db-target	Cluster of glucosamine-fructose-6-phosphate transaminase [Piscirickettsia salmonis] (gi|452886851-DECOY)	glucosamine-fructose-6-phosphate transaminase [Piscirickettsia salmonis]	gi|452886851-DECOY		0.0	100.0%	1	1	3	0.00145%	0.000%
scaffold-MudPitno-annotate	Uncategorized Sample	OMVs Psalmonis	20160120-MudPiTs-Exosomes-new-db-target	Cluster of enoyl-CoA hydratase/isomerase family protein [Piscirickettsia salmonis] (gi|920729811)	enoyl-CoA hydratase/isomerase family protein [Piscirickettsia salmonis]	gi|923111917	piscirickettsia salmonis NCBI 11-03-2016.fasta	75,292.8	100.0%	0	0	4	0.00194%	7.01%
scaffold-MudPitno-annotate	Uncategorized Sample	OMVs Psalmonis	20160120-MudPiTs-Exosomes-new-db-target	Cluster of hypothetical protein PSLF89_1577 [Piscirickettsia salmonis LF-89 = ATCC VR-1361] (gi|873978918)	hypothetical protein PSLF89_1577 [Piscirickettsia salmonis LF-89 = ATCC VR-1361]	gi|873978918,gi|923111830	piscirickettsia salmonis NCBI 11-03-2016.fasta	44,165.6	100.0%	1	1	6	0.00291%	15.7%
scaffold-MudPitno-annotate	Uncategorized Sample	OMVs Psalmonis	20160120-MudPiTs-Exosomes-new-db-target	Cluster of DNA gyrase subunit A GyrA [Piscirickettsia salmonis] (gi|923113045)	DNA gyrase subunit A GyrA [Piscirickettsia salmonis]	gi|923113045	piscirickettsia salmonis NCBI 11-03-2016.fasta	98,290.4	100.0%	0	0	4	0.00194%	3.19%
scaffold-MudPitno-annotate	Uncategorized Sample	OMVs Psalmonis	20160120-MudPiTs-Exosomes-new-db-target	Cluster of tRNA pseudouridine synthase A [Piscirickettsia salmonis LF-89 = ATCC VR-1361] (gi|965557778-DECOY)	tRNA pseudouridine synthase A [Piscirickettsia salmonis LF-89 = ATCC VR-1361]	gi|965557778-DECOY		0.0	99.9%	1	1	2	0.000969%	0.000%
scaffold-MudPitno-annotate	Uncategorized Sample	OMVs Psalmonis	20160120-MudPiTs-Exosomes-new-db-target	Cluster of hypothetical protein PSLF89_2640 [Piscirickettsia salmonis LF-89 = ATCC VR-1361] (gi|965558027)	hypothetical protein [Piscirickettsia salmonis]	gi|932225381	piscirickettsia salmonis NCBI 11-03-2016.fasta	20,968.7	99.9%	0	0	2	0.000969%	22.6%
scaffold-MudPitno-annotate	Uncategorized Sample	OMVs Psalmonis	20160120-MudPiTs-Exosomes-new-db-target	Cluster of hypothetical protein PSLF89_2241 [Piscirickettsia salmonis LF-89 = ATCC VR-1361] (gi|965557887-DECOY)	hypothetical protein PSLF89_2241 [Piscirickettsia salmonis LF-89 = ATCC VR-1361]	gi|965557887-DECOY		0.0	100.0%	0	0	3	0.00145%	0.000%
scaffold-MudPitno-annotate	Uncategorized Sample	OMVs Psalmonis	20160120-MudPiTs-Exosomes-new-db-target	Cluster of preprotein translocase subunit SecD [Piscirickettsia salmonis LF-89 = ATCC VR-1361] (gi|965557720-DECOY)	preprotein translocase subunit SecD [Piscirickettsia salmonis LF-89 = ATCC VR-1361]	gi|965557720-DECOY		0.0	100.0%	1	1	3	0.00145%	0.000%
scaffold-MudPitno-annotate	Uncategorized Sample	OMVs Psalmonis	20160120-MudPiTs-Exosomes-new-db-target	Cluster of thioredoxin family protein [Piscirickettsia salmonis] (gi|923112419)	thioredoxin family protein [Piscirickettsia salmonis]	gi|923112419	piscirickettsia salmonis NCBI 11-03-2016.fasta	68,669.3	100.0%	2	2	2	0.000969%	6.26%
scaffold-MudPitno-annotate	Uncategorized Sample	OMVs Psalmonis	20160120-MudPiTs-Exosomes-new-db-target	Cluster of MMPL family protein [Piscirickettsia salmonis LF-89 = ATCC VR-1361] (gi|873979580-DECOY)	MMPL family protein [Piscirickettsia salmonis LF-89 = ATCC VR-1361]	gi|873979580-DECOY		0.0	100.0%	1	1	2	0.000969%	0.000%
scaffold-MudPitno-annotate	Uncategorized Sample	OMVs Psalmonis	20160120-MudPiTs-Exosomes-new-db-target	Cluster of hypothetical protein KU39_1057 [Piscirickettsia salmonis] (gi|923111870)	hypothetical protein KU39_1057 [Piscirickettsia salmonis]	gi|923111870	piscirickettsia salmonis NCBI 11-03-2016.fasta	13,552.3	100.0%	4	4	16	0.00775%	45.8%
scaffold-MudPitno-annotate	Uncategorized Sample	OMVs Psalmonis	20160120-MudPiTs-Exosomes-new-db-target	Cluster of dicarboxylate symporter family protein [Piscirickettsia salmonis] (gi|920731530-DECOY)	dicarboxylate symporter family protein [Piscirickettsia salmonis]	gi|920731530-DECOY		0.0	99.9%	2	2	4	0.00194%	0.000%
scaffold-MudPitno-annotate	Uncategorized Sample	OMVs Psalmonis	20160120-MudPiTs-Exosomes-new-db-target	Cluster of hypothetical protein KW89_203 [Piscirickettsia salmonis] (gi|920728918)	hypothetical protein KW89_203 [Piscirickettsia salmonis]	gi|920728918	piscirickettsia salmonis NCBI 11-03-2016.fasta	15,925.6	100.0%	2	2	3	0.00145%	31.0%
scaffold-MudPitno-annotate	Uncategorized Sample	OMVs Psalmonis	20160120-MudPiTs-Exosomes-new-db-target	Cluster of phenylalanine--tRNA ligase subunit beta [Piscirickettsia salmonis LF-89 = ATCC VR-1361] (gi|873978475)	phenylalanine--tRNA ligase, beta subunit [Piscirickettsia salmonis LF-89 = ATCC VR-1361]	gi|546139434,gi|692314763,gi|920731316	piscirickettsia salmonis NCBI 11-03-2016.fasta	86,828.2	100.0%	3	3	4	0.00194%	3.45%
scaffold-MudPitno-annotate	Uncategorized Sample	OMVs Psalmonis	20160120-MudPiTs-Exosomes-new-db-target	Cluster of D-methionine-binding lipoprotein metQ [Piscirickettsia salmonis] (gi|920731540-DECOY)	D-methionine-binding lipoprotein metQ [Piscirickettsia salmonis LF-89 = ATCC VR-1361]	gi|838099881-DECOY,gi|873980129-DECOY		0.0	100.0%	2	3	6	0.00291%	0.000%
scaffold-MudPitno-annotate	Uncategorized Sample	OMVs Psalmonis	20160120-MudPiTs-Exosomes-new-db-target	Cluster of major Facilitator Superfamily protein [Piscirickettsia salmonis LF-89 = ATCC VR-1361] (gi|546139961-DECOY)	major Facilitator Superfamily protein [Piscirickettsia salmonis LF-89 = ATCC VR-1361]	gi|546139961-DECOY,gi|920729710-DECOY		0.0	100.0%	2	3	17	0.00824%	0.000%
scaffold-MudPitno-annotate	Uncategorized Sample	OMVs Psalmonis	20160120-MudPiTs-Exosomes-new-db-target	Cluster of MFS sugar transporter [Piscirickettsia salmonis LF-89 = ATCC VR-1361] (gi|873979970)	MFS sugar transporter [Piscirickettsia salmonis LF-89 = ATCC VR-1361]	gi|873979970	piscirickettsia salmonis NCBI 11-03-2016.fasta	49,828.1	100.0%	0	0	8	0.00388%	6.26%
scaffold-MudPitno-annotate	Uncategorized Sample	OMVs Psalmonis	20160120-MudPiTs-Exosomes-new-db-target	Cluster of peptidylprolyl isomerase [Piscirickettsia salmonis LF-89 = ATCC VR-1361] (gi|873979967)	peptidylprolyl isomerase [Piscirickettsia salmonis LF-89 = ATCC VR-1361]	gi|873979967	piscirickettsia salmonis NCBI 11-03-2016.fasta	28,135.8	100.0%	0	0	34	0.0165%	30.1%
scaffold-MudPitno-annotate	Uncategorized Sample	OMVs Psalmonis	20160120-MudPiTs-Exosomes-new-db-target	Cluster of hypothetical protein K661_01555 [Piscirickettsia salmonis LF-89 = ATCC VR-1361] (gi|546140536)	hypothetical protein K661_01555 [Piscirickettsia salmonis LF-89 = ATCC VR-1361]	gi|546140536,gi|692315095	piscirickettsia salmonis NCBI 11-03-2016.fasta	88,595.4	100.0%	3	4	9	0.00436%	4.35%
scaffold-MudPitno-annotate	Uncategorized Sample	OMVs Psalmonis	20160120-MudPiTs-Exosomes-new-db-target	Cluster of signal recognition particle-docking protein FtsY, partial [Piscirickettsia salmonis LF-89 = ATCC VR-1361] (gi|546138764)	signal recognition particle-docking protein FtsY, partial [Piscirickettsia salmonis LF-89 = ATCC VR-1361]	gi|546138764,gi|692315826,gi|917526879	piscirickettsia salmonis NCBI 11-03-2016.fasta	43,039.9	100.0%	1	1	4	0.00194%	11.2%
scaffold-MudPitno-annotate	Uncategorized Sample	OMVs Psalmonis	20160120-MudPiTs-Exosomes-new-db-target	Cluster of hypothetical protein [Piscirickettsia salmonis] (gi|738930989)	hypothetical protein [Piscirickettsia salmonis]	gi|738930585,gi|965560210	piscirickettsia salmonis NCBI 11-03-2016.fasta	71,905.6	100.0%	1	1	21	0.0102%	26.6%
scaffold-MudPitno-annotate	Uncategorized Sample	OMVs Psalmonis	20160120-MudPiTs-Exosomes-new-db-target	Cluster of hypothetical protein [Piscirickettsia salmonis] (gi|917526849)	hypothetical protein [Piscirickettsia salmonis]	gi|917526849	piscirickettsia salmonis NCBI 11-03-2016.fasta	58,963.6	100.0%	1	1	4	0.00194%	9.16%
scaffold-MudPitno-annotate	Uncategorized Sample	OMVs Psalmonis	20160120-MudPiTs-Exosomes-new-db-target	Cluster of (p)ppGpp synthetase [Piscirickettsia salmonis] (gi|923111798)	(p)ppGpp synthetase [Piscirickettsia salmonis]	gi|923111798,gi|965558499	piscirickettsia salmonis NCBI 11-03-2016.fasta	82,690.5	100.0%	1	1	2	0.000969%	5.46%
scaffold-MudPitno-annotate	Uncategorized Sample	OMVs Psalmonis	20160120-MudPiTs-Exosomes-new-db-target	Cluster of hypothetical protein PSLF89_2241 [Piscirickettsia salmonis LF-89 = ATCC VR-1361] (gi|965557887-DECOY)	RNA helicase [Piscirickettsia salmonis]	gi|920730200-DECOY		0.0	100.0%	1	1	4	0.00194%	0.000%
scaffold-MudPitno-annotate	Uncategorized Sample	OMVs Psalmonis	20160120-MudPiTs-Exosomes-new-db-target	Cluster of methyl-accepting chemotaxis (MCP) signaling domain protein [Piscirickettsia salmonis] (gi|923112888-DECOY)	methyl-accepting chemotaxis (MCP) signaling domain protein [Piscirickettsia salmonis]	gi|923112888-DECOY		0.0	100.0%	2	2	2	0.000969%	0.000%
scaffold-MudPitno-annotate	Uncategorized Sample	OMVs Psalmonis	20160120-MudPiTs-Exosomes-new-db-target	Cluster of membrane protein [Piscirickettsia salmonis LF-89 = ATCC VR-1361] (gi|838099093)	Sequence 2 from patent US 7754223	gi|314205188	piscirickettsia salmonis NCBI 11-03-2016.fasta	46,107.9	100.0%	4	12	736	0.357%	56.4%
scaffold-MudPitno-annotate	Uncategorized Sample	OMVs Psalmonis	20160120-MudPiTs-Exosomes-new-db-target	Cluster of 6,7-dimethyl-8-ribityllumazine synthase [Piscirickettsia salmonis LF-89 = ATCC VR-1361] (gi|873979897)	6,7-dimethyl-8-ribityllumazine synthase [Piscirickettsia salmonis LF-89 = ATCC VR-1361]	gi|873979897	piscirickettsia salmonis NCBI 11-03-2016.fasta	16,533.3	100.0%	1	1	6	0.00291%	15.3%
scaffold-MudPitno-annotate	Uncategorized Sample	OMVs Psalmonis	20160120-MudPiTs-Exosomes-new-db-target	Cluster of nuclease [Piscirickettsia salmonis LF-89 = ATCC VR-1361] (gi|873979877)	nuclease [Piscirickettsia salmonis LF-89 = ATCC VR-1361]	gi|873979877	piscirickettsia salmonis NCBI 11-03-2016.fasta	55,958.6	100.0%	1	1	2	0.000969%	7.46%
scaffold-MudPitno-annotate	Uncategorized Sample	OMVs Psalmonis	20160120-MudPiTs-Exosomes-new-db-target	Cluster of hypothetical protein PSLF89_1p34 (plasmid) [Piscirickettsia salmonis LF-89 = ATCC VR-1361] (gi|873976170-DECOY)	hypothetical protein PSLF89_1p34 (plasmid) [Piscirickettsia salmonis LF-89 = ATCC VR-1361]	gi|873976170-DECOY		0.0	100.0%	2	2	2	0.000969%	0.000%
scaffold-MudPitno-annotate	Uncategorized Sample	OMVs Psalmonis	20160120-MudPiTs-Exosomes-new-db-target	Cluster of hypothetical protein PSLF89_2800 [Piscirickettsia salmonis LF-89 = ATCC VR-1361] (gi|873979843)	hypothetical protein PSLF89_2800 [Piscirickettsia salmonis LF-89 = ATCC VR-1361]	gi|873979843	piscirickettsia salmonis NCBI 11-03-2016.fasta	18,010.3	100.0%	1	1	5	0.00242%	23.3%
scaffold-MudPitno-annotate	Uncategorized Sample	OMVs Psalmonis	20160120-MudPiTs-Exosomes-new-db-target	Cluster of hypothetical protein PSLF89_2784 [Piscirickettsia salmonis LF-89 = ATCC VR-1361] (gi|873979830)	hypothetical protein PSLF89_2784 [Piscirickettsia salmonis LF-89 = ATCC VR-1361]	gi|873979830	piscirickettsia salmonis NCBI 11-03-2016.fasta	29,402.8	100.0%	2	2	2	0.000969%	8.30%
scaffold-MudPitno-annotate	Uncategorized Sample	OMVs Psalmonis	20160120-MudPiTs-Exosomes-new-db-target	Cluster of hypothetical protein PSLF89_2749 [Piscirickettsia salmonis LF-89 = ATCC VR-1361] (gi|873979803)	hypothetical protein PSLF89_2749 [Piscirickettsia salmonis LF-89 = ATCC VR-1361]	gi|873979803	piscirickettsia salmonis NCBI 11-03-2016.fasta	47,442.6	100.0%	2	2	2	0.000969%	10.7%
scaffold-MudPitno-annotate	Uncategorized Sample	OMVs Psalmonis	20160120-MudPiTs-Exosomes-new-db-target	Cluster of hypothetical protein PSLF89_2747 [Piscirickettsia salmonis LF-89 = ATCC VR-1361] (gi|873979802)	hypothetical protein PSLF89_2747 [Piscirickettsia salmonis LF-89 = ATCC VR-1361]	gi|873979802	piscirickettsia salmonis NCBI 11-03-2016.fasta	27,389.6	99.9%	2	2	2	0.000969%	10.5%
scaffold-MudPitno-annotate	Uncategorized Sample	OMVs Psalmonis	20160120-MudPiTs-Exosomes-new-db-target	Cluster of septum site-determining protein MinD [Piscirickettsia salmonis] (gi|738930405)	septum site-determining protein MinD [Piscirickettsia salmonis]	gi|738930405	piscirickettsia salmonis NCBI 11-03-2016.fasta	29,286.2	100.0%	1	1	5	0.00242%	23.7%
scaffold-MudPitno-annotate	Uncategorized Sample	OMVs Psalmonis	20160120-MudPiTs-Exosomes-new-db-target	Cluster of capsule biosynthesis protein [Piscirickettsia salmonis LF-89 = ATCC VR-1361] (gi|873978463)	capsule biosynthesis protein [Piscirickettsia salmonis LF-89 = ATCC VR-1361]	gi|873978463	piscirickettsia salmonis NCBI 11-03-2016.fasta	54,263.8	100.0%	2	2	2	0.000969%	5.13%
scaffold-MudPitno-annotate	Uncategorized Sample	OMVs Psalmonis	20160120-MudPiTs-Exosomes-new-db-target	Cluster of ADP-heptose:LPS heptosyltransferase II [Piscirickettsia salmonis] (gi|920730129-DECOY)	ADP-heptose:LPS heptosyltransferase II [Piscirickettsia salmonis]	gi|920730129-DECOY		0.0	100.0%	2	2	4	0.00194%	0.000%
scaffold-MudPitno-annotate	Uncategorized Sample	OMVs Psalmonis	20160120-MudPiTs-Exosomes-new-db-target	Cluster of MexH family multidrug efflux RND transporter periplasmic adaptor subunit [Piscirickettsia salmonis] (gi|920729976)	MexH family multidrug efflux RND transporter periplasmic adaptor subunit [Piscirickettsia salmonis]	gi|920729976	piscirickettsia salmonis NCBI 11-03-2016.fasta	38,186.0	100.0%	1	1	5	0.00242%	9.14%
scaffold-MudPitno-annotate	Uncategorized Sample	OMVs Psalmonis	20160120-MudPiTs-Exosomes-new-db-target	Cluster of molecular chaperone GroEL, partial [Piscirickettsia salmonis] (gi|758740411)	GroEL [Piscirickettsia salmonis]	gi|56131583	piscirickettsia salmonis NCBI 11-03-2016.fasta	57,322.1	100.0%	1	1	105	0.0509%	54.0%
scaffold-MudPitno-annotate	Uncategorized Sample	OMVs Psalmonis	20160120-MudPiTs-Exosomes-new-db-target	Cluster of elongation factor 4 [Piscirickettsia salmonis] (gi|920729920)	elongation factor 4 [Piscirickettsia salmonis]	gi|920729920	piscirickettsia salmonis NCBI 11-03-2016.fasta	66,121.4	100.0%	1	1	3	0.00145%	6.83%
scaffold-MudPitno-annotate	Uncategorized Sample	OMVs Psalmonis	20160120-MudPiTs-Exosomes-new-db-target	Cluster of hypothetical protein PSLF89_2707 [Piscirickettsia salmonis LF-89 = ATCC VR-1361] (gi|873979775)	hypothetical protein PSLF89_2707 [Piscirickettsia salmonis LF-89 = ATCC VR-1361]	gi|873979775	piscirickettsia salmonis NCBI 11-03-2016.fasta	72,538.4	100.0%	3	3	9	0.00436%	3.97%
scaffold-MudPitno-annotate	Uncategorized Sample	OMVs Psalmonis	20160120-MudPiTs-Exosomes-new-db-target	Cluster of isocitrate dehydrogenase, NADP-dependent [Piscirickettsia salmonis] (gi|920730721)	isocitrate dehydrogenase [Piscirickettsia salmonis LF-89 = ATCC VR-1361]	gi|873979764	piscirickettsia salmonis NCBI 11-03-2016.fasta	45,196.3	100.0%	1	1	10	0.00485%	17.3%
scaffold-MudPitno-annotate	Uncategorized Sample	OMVs Psalmonis	20160120-MudPiTs-Exosomes-new-db-target	Cluster of DNA repair family protein [Piscirickettsia salmonis] (gi|920729863)	DNA repair protein [Piscirickettsia salmonis LF-89 = ATCC VR-1361]	gi|873979753	piscirickettsia salmonis NCBI 11-03-2016.fasta	101,899.8	100.0%	1	1	6	0.00291%	5.02%
scaffold-MudPitno-annotate	Uncategorized Sample	OMVs Psalmonis	20160120-MudPiTs-Exosomes-new-db-target	Cluster of flagellar biosynthesis protein FlhA [Piscirickettsia salmonis] (gi|920730140-DECOY)	flagellar biosynthesis protein FlhA [Piscirickettsia salmonis]	gi|920730140-DECOY		0.0	100.0%	2	2	2	0.000969%	0.000%
scaffold-MudPitno-annotate	Uncategorized Sample	OMVs Psalmonis	20160120-MudPiTs-Exosomes-new-db-target	Cluster of DNA-binding protein [Piscirickettsia salmonis LF-89 = ATCC VR-1361] (gi|873979727)	DNA-binding protein [Piscirickettsia salmonis LF-89 = ATCC VR-1361]	gi|873979727	piscirickettsia salmonis NCBI 11-03-2016.fasta	13,900.0	100.0%	4	5	18	0.00872%	25.2%
scaffold-MudPitno-annotate	Uncategorized Sample	OMVs Psalmonis	20160120-MudPiTs-Exosomes-new-db-target	Cluster of MMPL family protein [Piscirickettsia salmonis LF-89 = ATCC VR-1361] (gi|873980279-DECOY)	MMPL family protein [Piscirickettsia salmonis LF-89 = ATCC VR-1361]	gi|873980279-DECOY		0.0	100.0%	2	2	4	0.00194%	0.000%
scaffold-MudPitno-annotate	Uncategorized Sample	OMVs Psalmonis	20160120-MudPiTs-Exosomes-new-db-target	Cluster of translation initiation factor IF-2 [Piscirickettsia salmonis] (gi|920728966)	translation initiation factor IF-2 [Piscirickettsia salmonis LF-89 = ATCC VR-1361]	gi|873977917	piscirickettsia salmonis NCBI 11-03-2016.fasta	97,185.4	100.0%	1	1	2	0.000969%	5.72%
scaffold-MudPitno-annotate	Uncategorized Sample	OMVs Psalmonis	20160120-MudPiTs-Exosomes-new-db-target	Cluster of recombinase RecD [Piscirickettsia salmonis] (gi|692316131)	recombinase RecD [Piscirickettsia salmonis]	gi|917322988,gi|920727413	piscirickettsia salmonis NCBI 11-03-2016.fasta	80,938.4	100.0%	0	0	3	0.00145%	7.52%
scaffold-MudPitno-annotate	Uncategorized Sample	OMVs Psalmonis	20160120-MudPiTs-Exosomes-new-db-target	Cluster of DNA mismatch repair protein MutL [Piscirickettsia salmonis LF-89 = ATCC VR-1361] (gi|873979184-DECOY)	DNA mismatch repair protein MutL [Piscirickettsia salmonis LF-89 = ATCC VR-1361]	gi|873979184-DECOY		0.0	100.0%	3	3	3	0.00145%	0.000%
scaffold-MudPitno-annotate	Uncategorized Sample	OMVs Psalmonis	20160120-MudPiTs-Exosomes-new-db-target	Cluster of hypothetical protein [Piscirickettsia salmonis] (gi|738930388)	hypothetical protein [Piscirickettsia salmonis]	gi|738930388,gi|917322941	piscirickettsia salmonis NCBI 11-03-2016.fasta	10,963.7	100.0%	2	5	6	0.00291%	39.8%
scaffold-MudPitno-annotate	Uncategorized Sample	OMVs Psalmonis	20160120-MudPiTs-Exosomes-new-db-target	Cluster of hypothetical protein [Piscirickettsia salmonis] (gi|917322939)	hypothetical protein [Piscirickettsia salmonis]	gi|917322939	piscirickettsia salmonis NCBI 11-03-2016.fasta	40,346.2	100.0%	2	2	3	0.00145%	12.6%
scaffold-MudPitno-annotate	Uncategorized Sample	OMVs Psalmonis	20160120-MudPiTs-Exosomes-new-db-target	Cluster of acetyl-CoA carboxylase subunit alpha [Piscirickettsia salmonis] (gi|923111550)	acetyl-CoA carboxylase subunit alpha [Piscirickettsia salmonis]	gi|923111550	piscirickettsia salmonis NCBI 11-03-2016.fasta	35,568.6	100.0%	2	2	7	0.00339%	27.6%
scaffold-MudPitno-annotate	Uncategorized Sample	OMVs Psalmonis	20160120-MudPiTs-Exosomes-new-db-target	Cluster of helicase UvrD [Piscirickettsia salmonis] (gi|920729864)	helicase UvrD [Piscirickettsia salmonis]	gi|920729864	piscirickettsia salmonis NCBI 11-03-2016.fasta	129,725.5	100.0%	1	1	2	0.000969%	4.24%
scaffold-MudPitno-annotate	Uncategorized Sample	OMVs Psalmonis	20160120-MudPiTs-Exosomes-new-db-target	Cluster of DNA repair family protein [Piscirickettsia salmonis] (gi|920729863)	DNA repair family protein [Piscirickettsia salmonis]	gi|920729863	piscirickettsia salmonis NCBI 11-03-2016.fasta	101,818.0	100.0%	1	1	3	0.00145%	6.47%
scaffold-MudPitno-annotate	Uncategorized Sample	OMVs Psalmonis	20160120-MudPiTs-Exosomes-new-db-target	Cluster of Outer membrane porin F [Piscirickettsia salmonis] (gi|923110936)	Outer membrane porin F [Piscirickettsia salmonis]	gi|923110936,gi|965558462	piscirickettsia salmonis NCBI 11-03-2016.fasta	35,825.0	100.0%	1	1	36	0.0174%	33.1%
scaffold-MudPitno-annotate	Uncategorized Sample	OMVs Psalmonis	20160120-MudPiTs-Exosomes-new-db-target	Cluster of Polysaccharide biosynthesis protein [Piscirickettsia salmonis] (gi|923110926)	Polysaccharide biosynthesis protein [Piscirickettsia salmonis]	gi|923110926	piscirickettsia salmonis NCBI 11-03-2016.fasta	52,478.2	100.0%	1	1	9	0.00436%	14.3%
scaffold-MudPitno-annotate	Uncategorized Sample	OMVs Psalmonis	20160120-MudPiTs-Exosomes-new-db-target	Cluster of hypothetical protein PSLF89_2580 [Piscirickettsia salmonis LF-89 = ATCC VR-1361] (gi|873979697)	hypothetical protein PSLF89_2580 [Piscirickettsia salmonis LF-89 = ATCC VR-1361]	gi|873979697	piscirickettsia salmonis NCBI 11-03-2016.fasta	49,845.9	100.0%	5	6	9	0.00436%	11.4%
scaffold-MudPitno-annotate	Uncategorized Sample	OMVs Psalmonis	20160120-MudPiTs-Exosomes-new-db-target	Cluster of enoyl-CoA hydratase/isomerase family protein [Piscirickettsia salmonis] (gi|920729811)	enoyl-CoA hydratase/isomerase family protein [Piscirickettsia salmonis]	gi|920729811	piscirickettsia salmonis NCBI 11-03-2016.fasta	75,159.6	100.0%	0	0	4	0.00194%	7.01%
scaffold-MudPitno-annotate	Uncategorized Sample	OMVs Psalmonis	20160120-MudPiTs-Exosomes-new-db-target	Cluster of sodium:proton exchanger [Piscirickettsia salmonis LF-89 = ATCC VR-1361] (gi|873979626)	sodium:proton exchanger [Piscirickettsia salmonis LF-89 = ATCC VR-1361]	gi|873979626	piscirickettsia salmonis NCBI 11-03-2016.fasta	72,386.2	100.0%	1	1	5	0.00242%	6.37%
scaffold-MudPitno-annotate	Uncategorized Sample	OMVs Psalmonis	20160120-MudPiTs-Exosomes-new-db-target	Cluster of hypothetical protein PSLF89_472 [Piscirickettsia salmonis LF-89 = ATCC VR-1361] (gi|873978088)	hypothetical protein PSLF89_472 [Piscirickettsia salmonis LF-89 = ATCC VR-1361]	gi|873978088	piscirickettsia salmonis NCBI 11-03-2016.fasta	8,637.5	100.0%	2	3	3	0.00145%	62.8%
scaffold-MudPitno-annotate	Uncategorized Sample	OMVs Psalmonis	20160120-MudPiTs-Exosomes-new-db-target	Cluster of ribonuclease [Piscirickettsia salmonis] (gi|923111848)	ribonuclease, Rne/Rng family domain protein [Piscirickettsia salmonis LF-89 = ATCC VR-1361]	gi|546141946,gi|920729749	piscirickettsia salmonis NCBI 11-03-2016.fasta	97,939.9	99.9%	0	0	6	0.00291%	5.04%
scaffold-MudPitno-annotate	Uncategorized Sample	OMVs Psalmonis	20160120-MudPiTs-Exosomes-new-db-target	Cluster of methylisocitrate lyase [Piscirickettsia salmonis] (gi|920729410-DECOY)	methylisocitrate lyase [Piscirickettsia salmonis]	gi|920729410-DECOY		0.0	100.0%	2	2	2	0.000969%	0.000%
scaffold-MudPitno-annotate	Uncategorized Sample	OMVs Psalmonis	20160120-MudPiTs-Exosomes-new-db-target	Cluster of hypothetical protein KW89_1955 [Piscirickettsia salmonis] (gi|920730667-DECOY)	hypothetical protein KW89_1955 [Piscirickettsia salmonis]	gi|920730667-DECOY		0.0	100.0%	2	3	7	0.00339%	0.000%
scaffold-MudPitno-annotate	Uncategorized Sample	OMVs Psalmonis	20160120-MudPiTs-Exosomes-new-db-target	Cluster of acetate kinase [Piscirickettsia salmonis] (gi|923111444)	acetate kinase [Piscirickettsia salmonis]	gi|923111444	piscirickettsia salmonis NCBI 11-03-2016.fasta	30,582.0	100.0%	2	2	14	0.00678%	16.6%
scaffold-MudPitno-annotate	Uncategorized Sample	OMVs Psalmonis	20160120-MudPiTs-Exosomes-new-db-target	Cluster of protein ZipA [Piscirickettsia salmonis] (gi|920729794)	protein ZipA [Piscirickettsia salmonis]	gi|920729794	piscirickettsia salmonis NCBI 11-03-2016.fasta	30,665.6	100.0%	2	2	8	0.00388%	8.46%
scaffold-MudPitno-annotate	Uncategorized Sample	OMVs Psalmonis	20160120-MudPiTs-Exosomes-new-db-target	Cluster of hypothetical protein K661_00165 [Piscirickettsia salmonis LF-89 = ATCC VR-1361] (gi|546141966)	hypothetical protein KW89_1059 [Piscirickettsia salmonis]	gi|920729773	piscirickettsia salmonis NCBI 11-03-2016.fasta	53,003.6	99.9%	1	1	2	0.000969%	6.94%
scaffold-MudPitno-annotate	Uncategorized Sample	OMVs Psalmonis	20160120-MudPiTs-Exosomes-new-db-target	Cluster of chromosome partitioning protein ParA [Piscirickettsia salmonis] (gi|920728745)	chromosome partitioning protein ParA [Piscirickettsia salmonis]	gi|920728745,gi|923110848	piscirickettsia salmonis NCBI 11-03-2016.fasta	25,955.0	100.0%	2	2	2	0.000969%	11.8%
scaffold-MudPitno-annotate	Uncategorized Sample	OMVs Psalmonis	20160120-MudPiTs-Exosomes-new-db-target	Cluster of conjugal transfer protein TrbI [Piscirickettsia salmonis LF-89 = ATCC VR-1361] (gi|965558593)	conjugal transfer protein TrbI [Piscirickettsia salmonis LF-89 = ATCC VR-1361]	gi|965558593	piscirickettsia salmonis NCBI 11-03-2016.fasta	44,188.7	99.9%	2	2	8	0.00388%	7.82%
scaffold-MudPitno-annotate	Uncategorized Sample	OMVs Psalmonis	20160120-MudPiTs-Exosomes-new-db-target	Cluster of phosphopantothenoylcysteine decarboxylase [Piscirickettsia salmonis LF-89 = ATCC VR-1361] (gi|965558589)	phosphopantothenoylcysteine decarboxylase [Piscirickettsia salmonis LF-89 = ATCC VR-1361]	gi|965558589	piscirickettsia salmonis NCBI 11-03-2016.fasta	43,800.1	100.0%	1	1	2	0.000969%	9.63%
scaffold-MudPitno-annotate	Uncategorized Sample	OMVs Psalmonis	20160120-MudPiTs-Exosomes-new-db-target	Cluster of hypothetical protein PSLF89_2434 [Piscirickettsia salmonis LF-89 = ATCC VR-1361] (gi|873979583)	hypothetical protein PSLF89_2434 [Piscirickettsia salmonis LF-89 = ATCC VR-1361]	gi|873979583	piscirickettsia salmonis NCBI 11-03-2016.fasta	22,733.4	100.0%	10	12	74	0.0359%	88.3%
scaffold-MudPitno-annotate	Uncategorized Sample	OMVs Psalmonis	20160120-MudPiTs-Exosomes-new-db-target	Cluster of hypothetical protein PSLF89_2404 [Piscirickettsia salmonis LF-89 = ATCC VR-1361] (gi|873979560)	hypothetical protein PSLF89_2404 [Piscirickettsia salmonis LF-89 = ATCC VR-1361]	gi|873979560	piscirickettsia salmonis NCBI 11-03-2016.fasta	96,092.5	100.0%	2	3	3	0.00145%	5.20%
scaffold-MudPitno-annotate	Uncategorized Sample	OMVs Psalmonis	20160120-MudPiTs-Exosomes-new-db-target	Cluster of hypothetical protein PSLF89_2402 [Piscirickettsia salmonis LF-89 = ATCC VR-1361] (gi|873979558)	hypothetical protein PSLF89_2402 [Piscirickettsia salmonis LF-89 = ATCC VR-1361]	gi|873979558	piscirickettsia salmonis NCBI 11-03-2016.fasta	41,504.5	100.0%	2	2	5	0.00242%	10.9%
scaffold-MudPitno-annotate	Uncategorized Sample	OMVs Psalmonis	20160120-MudPiTs-Exosomes-new-db-target	Cluster of tyrosine-specific transport protein [Piscirickettsia salmonis LF-89 = ATCC VR-1361] (gi|873979319-DECOY)	tyrosine-specific transport protein [Piscirickettsia salmonis LF-89 = ATCC VR-1361]	gi|873979319-DECOY		0.0	100.0%	2	2	7	0.00339%	0.000%
scaffold-MudPitno-annotate	Uncategorized Sample	OMVs Psalmonis	20160120-MudPiTs-Exosomes-new-db-target	Cluster of DEAD/DEAH box helicase family protein [Piscirickettsia salmonis LF-89 = ATCC VR-1361] (gi|546141872-DECOY)	DEAD/DEAH box helicase family protein [Piscirickettsia salmonis LF-89 = ATCC VR-1361]	gi|546141872-DECOY		0.0	100.0%	0	0	3	0.00145%	0.000%
scaffold-MudPitno-annotate	Uncategorized Sample	OMVs Psalmonis	20160120-MudPiTs-Exosomes-new-db-target	Cluster of aminotransferase [Piscirickettsia salmonis LF-89 = ATCC VR-1361] (gi|873979502)	aminotransferase [Piscirickettsia salmonis LF-89 = ATCC VR-1361]	gi|873979502	piscirickettsia salmonis NCBI 11-03-2016.fasta	46,632.1	100.0%	4	4	5	0.00242%	5.29%
scaffold-MudPitno-annotate	Uncategorized Sample	OMVs Psalmonis	20160120-MudPiTs-Exosomes-new-db-target	Cluster of peptidase [Piscirickettsia salmonis LF-89 = ATCC VR-1361] (gi|873978973)	peptidase [Piscirickettsia salmonis LF-89 = ATCC VR-1361]	gi|873978973	piscirickettsia salmonis NCBI 11-03-2016.fasta	39,459.8	100.0%	4	5	7	0.00339%	20.2%
scaffold-MudPitno-annotate	Uncategorized Sample	OMVs Psalmonis	20160120-MudPiTs-Exosomes-new-db-target	Cluster of short chain dehydrogenase family protein [Piscirickettsia salmonis] (gi|920728775-DECOY)	short chain dehydrogenase family protein [Piscirickettsia salmonis]	gi|920728775-DECOY		0.0	100.0%	2	2	2	0.000969%	0.000%
scaffold-MudPitno-annotate	Uncategorized Sample	OMVs Psalmonis	20160120-MudPiTs-Exosomes-new-db-target	Cluster of cell envelope biogenesis protein OmpA [Piscirickettsia salmonis LF-89 = ATCC VR-1361] (gi|873978943)	cell envelope biogenesis protein OmpA [Piscirickettsia salmonis LF-89 = ATCC VR-1361]	gi|873978943	piscirickettsia salmonis NCBI 11-03-2016.fasta	22,508.0	100.0%	4	6	55	0.0267%	25.8%
scaffold-MudPitno-annotate	Uncategorized Sample	OMVs Psalmonis	20160120-MudPiTs-Exosomes-new-db-target	Cluster of hypothetical protein PSLF89_1576 [Piscirickettsia salmonis LF-89 = ATCC VR-1361] (gi|873978917)	hypothetical protein PSLF89_1576 [Piscirickettsia salmonis LF-89 = ATCC VR-1361]	gi|873978917	piscirickettsia salmonis NCBI 11-03-2016.fasta	26,503.0	100.0%	1	1	2	0.000969%	17.4%
scaffold-MudPitno-annotate	Uncategorized Sample	OMVs Psalmonis	20160120-MudPiTs-Exosomes-new-db-target	Cluster of hypothetical protein PSLF89_3077 [Piscirickettsia salmonis LF-89 = ATCC VR-1361] (gi|965558203-DECOY)	hypothetical protein PSLF89_3077 [Piscirickettsia salmonis LF-89 = ATCC VR-1361]	gi|965558203-DECOY		0.0	100.0%	2	2	3	0.00145%	0.000%
scaffold-MudPitno-annotate	Uncategorized Sample	OMVs Psalmonis	20160120-MudPiTs-Exosomes-new-db-target	Cluster of hypothetical protein K661_00971 [Piscirickettsia salmonis LF-89 = ATCC VR-1361] (gi|546141152-DECOY)	hypothetical protein K661_00971 [Piscirickettsia salmonis LF-89 = ATCC VR-1361]	gi|546141152-DECOY		0.0	100.0%	2	3	7	0.00339%	0.000%
scaffold-MudPitno-annotate	Uncategorized Sample	OMVs Psalmonis	20160120-MudPiTs-Exosomes-new-db-target	Cluster of potassium uptake protein [Piscirickettsia salmonis] (gi|920729666)	potassium uptake protein [Piscirickettsia salmonis]	gi|920729666	piscirickettsia salmonis NCBI 11-03-2016.fasta	68,723.5	100.0%	2	2	3	0.00145%	6.06%
scaffold-MudPitno-annotate	Uncategorized Sample	OMVs Psalmonis	20160120-MudPiTs-Exosomes-new-db-target	Cluster of rasGEF domain protein [Piscirickettsia salmonis] (gi|920729644)	rasGEF domain protein [Piscirickettsia salmonis]	gi|920729644	piscirickettsia salmonis NCBI 11-03-2016.fasta	33,185.4	100.0%	2	2	3	0.00145%	22.1%
scaffold-MudPitno-annotate	Uncategorized Sample	OMVs Psalmonis	20160120-MudPiTs-Exosomes-new-db-target	Cluster of hypothetical protein PSLF89_2295 [Piscirickettsia salmonis LF-89 = ATCC VR-1361] (gi|873979486)	hypothetical protein PSLF89_2295 [Piscirickettsia salmonis LF-89 = ATCC VR-1361]	gi|873979486	piscirickettsia salmonis NCBI 11-03-2016.fasta	56,009.1	100.0%	1	1	2	0.000969%	6.67%
scaffold-MudPitno-annotate	Uncategorized Sample	OMVs Psalmonis	20160120-MudPiTs-Exosomes-new-db-target	Cluster of cell division protein FtsW [Piscirickettsia salmonis LF-89 = ATCC VR-1361] (gi|965558450)	cell division protein FtsW [Piscirickettsia salmonis LF-89 = ATCC VR-1361]	gi|965558450	piscirickettsia salmonis NCBI 11-03-2016.fasta	42,053.8	100.0%	0	0	2	0.000969%	8.01%
scaffold-MudPitno-annotate	Uncategorized Sample	OMVs Psalmonis	20160120-MudPiTs-Exosomes-new-db-target	Cluster of disulfide bond formation protein DsbA [Piscirickettsia salmonis LF-89 = ATCC VR-1361] (gi|873979466)	disulfide bond formation protein DsbA [Piscirickettsia salmonis LF-89 = ATCC VR-1361]	gi|873979466	piscirickettsia salmonis NCBI 11-03-2016.fasta	29,558.6	100.0%	1	1	45	0.0218%	46.2%
scaffold-MudPitno-annotate	Uncategorized Sample	OMVs Psalmonis	20160120-MudPiTs-Exosomes-new-db-target	Cluster of flagellar M-ring protein FliF [Piscirickettsia salmonis LF-89 = ATCC VR-1361] (gi|873978420-DECOY)	flagellar M-ring protein FliF [Piscirickettsia salmonis LF-89 = ATCC VR-1361]	gi|873978420-DECOY		0.0	100.0%	0	0	4	0.00194%	0.000%
scaffold-MudPitno-annotate	Uncategorized Sample	OMVs Psalmonis	20160120-MudPiTs-Exosomes-new-db-target	Cluster of type IV secretion system protein IcmL [Piscirickettsia salmonis] (gi|920730537-DECOY)	type IV secretion system protein IcmL [Piscirickettsia salmonis]	gi|920730537-DECOY		0.0	100.0%	2	2	2	0.000969%	0.000%
scaffold-MudPitno-annotate	Uncategorized Sample	OMVs Psalmonis	20160120-MudPiTs-Exosomes-new-db-target	Cluster of C4-dicarboxylate ABC transporter permease (plasmid) [Piscirickettsia salmonis] (gi|920727396-DECOY)	C4-dicarboxylate ABC transporter permease (plasmid) [Piscirickettsia salmonis]	gi|920727396-DECOY		0.0	100.0%	2	2	2	0.000969%	0.000%
scaffold-MudPitno-annotate	Uncategorized Sample	OMVs Psalmonis	20160120-MudPiTs-Exosomes-new-db-target	Cluster of D-methionine-binding lipoprotein metQ [Piscirickettsia salmonis] (gi|920731540)	D-methionine-binding lipoprotein metQ [Piscirickettsia salmonis LF-89 = ATCC VR-1361]	gi|838099881,gi|873980129	piscirickettsia salmonis NCBI 11-03-2016.fasta	31,465.5	100.0%	2	2	10	0.00485%	7.75%
scaffold-MudPitno-annotate	Uncategorized Sample	OMVs Psalmonis	20160120-MudPiTs-Exosomes-new-db-target	Cluster of signal peptidase, peptidase S26 family protein [Piscirickettsia salmonis LF-89 = ATCC VR-1361] (gi|965558412)	signal peptidase, peptidase S26 family protein [Piscirickettsia salmonis LF-89 = ATCC VR-1361]	gi|965558412	piscirickettsia salmonis NCBI 11-03-2016.fasta	19,644.7	100.0%	2	2	21	0.0102%	15.2%
scaffold-MudPitno-annotate	Uncategorized Sample	OMVs Psalmonis	20160120-MudPiTs-Exosomes-new-db-target	Cluster of ankyrin repeat family protein [Piscirickettsia salmonis LF-89 = ATCC VR-1361] (gi|546138641-DECOY)	ankyrin repeat family protein [Piscirickettsia salmonis LF-89 = ATCC VR-1361]	gi|546138641-DECOY		0.0	100.0%	2	2	4	0.00194%	0.000%
scaffold-MudPitno-annotate	Uncategorized Sample	OMVs Psalmonis	20160120-MudPiTs-Exosomes-new-db-target	Cluster of major Facilitator Superfamily protein [Piscirickettsia salmonis] (gi|920729683)	MFS transporter [Piscirickettsia salmonis LF-89 = ATCC VR-1361]	gi|873978871	piscirickettsia salmonis NCBI 11-03-2016.fasta	43,900.3	99.9%	1	1	2	0.000969%	11.9%
scaffold-MudPitno-annotate	Uncategorized Sample	OMVs Psalmonis	20160120-MudPiTs-Exosomes-new-db-target	Cluster of hypothetical protein PSLF89_1477 [Piscirickettsia salmonis LF-89 = ATCC VR-1361] (gi|873978846)	hypothetical protein PSLF89_1477 [Piscirickettsia salmonis LF-89 = ATCC VR-1361]	gi|873978846	piscirickettsia salmonis NCBI 11-03-2016.fasta	13,784.0	100.0%	2	3	10	0.00485%	37.4%
scaffold-MudPitno-annotate	Uncategorized Sample	OMVs Psalmonis	20160120-MudPiTs-Exosomes-new-db-target	Cluster of peptidase Do family protein [Piscirickettsia salmonis LF-89 = ATCC VR-1361] (gi|873978845)	peptidase Do family protein [Piscirickettsia salmonis LF-89 = ATCC VR-1361]	gi|873978845	piscirickettsia salmonis NCBI 11-03-2016.fasta	48,248.1	100.0%	1	1	3	0.00145%	11.0%
scaffold-MudPitno-annotate	Uncategorized Sample	OMVs Psalmonis	20160120-MudPiTs-Exosomes-new-db-target	Cluster of metal ABC transporter permease [Piscirickettsia salmonis] (gi|916700270-DECOY)	metal ABC transporter permease [Piscirickettsia salmonis]	gi|916700270-DECOY,gi|920728902-DECOY		0.0	100.0%	2	2	2	0.000969%	0.000%
scaffold-MudPitno-annotate	Uncategorized Sample	OMVs Psalmonis	20160120-MudPiTs-Exosomes-new-db-target	Cluster of N-acetylmannosamine-6-phosphate 2-epimerase [Piscirickettsia salmonis LF-89 = ATCC VR-1361] (gi|873978357-DECOY)	N-acetylmannosamine-6-phosphate 2-epimerase [Piscirickettsia salmonis LF-89 = ATCC VR-1361]	gi|873978357-DECOY		0.0	100.0%	2	2	3	0.00145%	0.000%
scaffold-MudPitno-annotate	Uncategorized Sample	OMVs Psalmonis	20160120-MudPiTs-Exosomes-new-db-target	Cluster of alpha/beta hydrolase fold family protein [Piscirickettsia salmonis LF-89 = ATCC VR-1361] (gi|546139748-DECOY)	alpha/beta hydrolase fold family protein [Piscirickettsia salmonis LF-89 = ATCC VR-1361]	gi|546139748-DECOY		0.0	100.0%	2	2	2	0.000969%	0.000%
scaffold-MudPitno-annotate	Uncategorized Sample	OMVs Psalmonis	20160120-MudPiTs-Exosomes-new-db-target	Cluster of methyl-accepting chemotaxis (MCP) signaling domain protein [Piscirickettsia salmonis] (gi|923111246-DECOY)	methyl-accepting chemotaxis (MCP) signaling domain protein [Piscirickettsia salmonis]	gi|923111246-DECOY,gi|965557439-DECOY		0.0	100.0%	0	0	6	0.00291%	0.000%
scaffold-MudPitno-annotate	Uncategorized Sample	OMVs Psalmonis	20160120-MudPiTs-Exosomes-new-db-target	Cluster of membrane protein [Piscirickettsia salmonis] (gi|923111201)	membrane protein [Piscirickettsia salmonis]	gi|923111201,gi|965558479	piscirickettsia salmonis NCBI 11-03-2016.fasta	21,758.8	100.0%	2	2	2	0.000969%	8.37%
scaffold-MudPitno-annotate	Uncategorized Sample	OMVs Psalmonis	20160120-MudPiTs-Exosomes-new-db-target	Cluster of hypothetical protein KW89_859 [Piscirickettsia salmonis] (gi|920729573)	hypothetical protein KW89_859 [Piscirickettsia salmonis]	gi|920729573	piscirickettsia salmonis NCBI 11-03-2016.fasta	35,114.2	100.0%	2	2	2	0.000969%	7.77%
scaffold-MudPitno-annotate	Uncategorized Sample	OMVs Psalmonis	20160120-MudPiTs-Exosomes-new-db-target	Cluster of type I secretion system ATPase [Piscirickettsia salmonis] (gi|663090045)	ABC transporter family protein [Piscirickettsia salmonis]	gi|920729564	piscirickettsia salmonis NCBI 11-03-2016.fasta	63,805.0	100.0%	1	1	2	0.000969%	4.76%
scaffold-MudPitno-annotate	Uncategorized Sample	OMVs Psalmonis	20160120-MudPiTs-Exosomes-new-db-target	Cluster of MFP transporter [Piscirickettsia salmonis] (gi|920729526)	MFP transporter [Piscirickettsia salmonis]	gi|920729526	piscirickettsia salmonis NCBI 11-03-2016.fasta	35,844.5	100.0%	1	1	8	0.00388%	9.64%
scaffold-MudPitno-annotate	Uncategorized Sample	OMVs Psalmonis	20160120-MudPiTs-Exosomes-new-db-target	Cluster of hypothetical protein [Piscirickettsia salmonis] (gi|738929143-DECOY)	hypothetical protein [Piscirickettsia salmonis]	gi|738929143-DECOY		0.0	100.0%	1	1	2	0.000969%	0.000%
scaffold-MudPitno-annotate	Uncategorized Sample	OMVs Psalmonis	20160120-MudPiTs-Exosomes-new-db-target	Cluster of polyribonucleotide nucleotidyltransferase [Piscirickettsia salmonis] (gi|920728970)	polyribonucleotide nucleotidyltransferase [Piscirickettsia salmonis]	gi|920728970	piscirickettsia salmonis NCBI 11-03-2016.fasta	78,096.6	100.0%	0	0	12	0.00582%	4.43%
scaffold-MudPitno-annotate	Uncategorized Sample	OMVs Psalmonis	20160120-MudPiTs-Exosomes-new-db-target	Cluster of nucleoside:proton symporter [Piscirickettsia salmonis LF-89 = ATCC VR-1361] (gi|873979371)	nucleoside:proton symporter [Piscirickettsia salmonis LF-89 = ATCC VR-1361]	gi|873979371	piscirickettsia salmonis NCBI 11-03-2016.fasta	43,751.3	99.9%	0	0	6	0.00291%	10.3%
scaffold-MudPitno-annotate	Uncategorized Sample	OMVs Psalmonis	20160120-MudPiTs-Exosomes-new-db-target	Cluster of 50S ribosomal protein L5 [Piscirickettsia salmonis LF-89 = ATCC VR-1361] (gi|965558350)	50S ribosomal protein L5 [Piscirickettsia salmonis LF-89 = ATCC VR-1361]	gi|965558350	piscirickettsia salmonis NCBI 11-03-2016.fasta	20,453.7	100.0%	2	2	2	0.000969%	11.7%
scaffold-MudPitno-annotate	Uncategorized Sample	OMVs Psalmonis	20160120-MudPiTs-Exosomes-new-db-target	Cluster of amino acid permease [Piscirickettsia salmonis LF-89 = ATCC VR-1361] (gi|838098897-DECOY)	amino acid permease [Piscirickettsia salmonis LF-89 = ATCC VR-1361]	gi|838098897-DECOY,gi|873979292-DECOY		0.0	100.0%	2	2	2	0.000969%	0.000%
scaffold-MudPitno-annotate	Uncategorized Sample	OMVs Psalmonis	20160120-MudPiTs-Exosomes-new-db-target	Cluster of hypothetical protein K661_02805 [Piscirickettsia salmonis LF-89 = ATCC VR-1361] (gi|546139168)	hypothetical protein K661_02805 [Piscirickettsia salmonis LF-89 = ATCC VR-1361]	gi|546139168	piscirickettsia salmonis NCBI 11-03-2016.fasta	42,198.1	100.0%	2	2	3	0.00145%	6.43%
scaffold-MudPitno-annotate	Uncategorized Sample	OMVs Psalmonis	20160120-MudPiTs-Exosomes-new-db-target	Cluster of hypothetical protein PSLF89_1p155 (plasmid) [Piscirickettsia salmonis LF-89 = ATCC VR-1361] (gi|873976239-DECOY)	hypothetical protein PSLF89_1p155 (plasmid) [Piscirickettsia salmonis LF-89 = ATCC VR-1361]	gi|873976239-DECOY		0.0	99.9%	1	1	2	0.000969%	0.000%
scaffold-MudPitno-annotate	Uncategorized Sample	OMVs Psalmonis	20160120-MudPiTs-Exosomes-new-db-target	Cluster of molecular chaperone Hsp33 [Piscirickettsia salmonis] (gi|920731536-DECOY)	molecular chaperone Hsp33 [Piscirickettsia salmonis]	gi|920731536-DECOY		0.0	100.0%	2	2	2	0.000969%	0.000%
scaffold-MudPitno-annotate	Uncategorized Sample	OMVs Psalmonis	20160120-MudPiTs-Exosomes-new-db-target	Cluster of stomatin QmcA [Piscirickettsia salmonis] (gi|920728935)	stomatin QmcA [Piscirickettsia salmonis]	gi|920728935	piscirickettsia salmonis NCBI 11-03-2016.fasta	33,422.5	100.0%	0	0	3	0.00145%	14.1%
scaffold-MudPitno-annotate	Uncategorized Sample	OMVs Psalmonis	20160120-MudPiTs-Exosomes-new-db-target	Cluster of MFS transporter [Piscirickettsia salmonis] (gi|920730806-DECOY)	MFS transporter [Piscirickettsia salmonis]	gi|920730806-DECOY		0.0	100.0%	2	3	3	0.00145%	0.000%
scaffold-MudPitno-annotate	Uncategorized Sample	OMVs Psalmonis	20160120-MudPiTs-Exosomes-new-db-target	Cluster of hflC protein [Piscirickettsia salmonis LF-89 = ATCC VR-1361] (gi|965557782)	hflC protein [Piscirickettsia salmonis LF-89 = ATCC VR-1361]	gi|965557782	piscirickettsia salmonis NCBI 11-03-2016.fasta	33,273.9	100.0%	2	3	8	0.00388%	10.1%
scaffold-MudPitno-annotate	Uncategorized Sample	OMVs Psalmonis	20160120-MudPiTs-Exosomes-new-db-target	Cluster of phosphoesterase [Piscirickettsia salmonis LF-89 = ATCC VR-1361] (gi|965558301)	phosphoesterase [Piscirickettsia salmonis LF-89 = ATCC VR-1361]	gi|965558301	piscirickettsia salmonis NCBI 11-03-2016.fasta	92,310.5	100.0%	1	2	6	0.00291%	4.26%
scaffold-MudPitno-annotate	Uncategorized Sample	OMVs Psalmonis	20160120-MudPiTs-Exosomes-new-db-target	Cluster of ABC transporter ATP-binding protein [Piscirickettsia salmonis LF-89 = ATCC VR-1361] (gi|965557776)	ABC transporter ATP-binding protein [Piscirickettsia salmonis LF-89 = ATCC VR-1361]	gi|965557776	piscirickettsia salmonis NCBI 11-03-2016.fasta	73,360.2	100.0%	2	2	2	0.000969%	5.88%
scaffold-MudPitno-annotate	Uncategorized Sample	OMVs Psalmonis	20160120-MudPiTs-Exosomes-new-db-target	Cluster of ATP-dependent helicase HrpA [Piscirickettsia salmonis LF-89 = ATCC VR-1361] (gi|546139605)	ATP-dependent helicase HrpA [Piscirickettsia salmonis LF-89 = ATCC VR-1361]	gi|838099758	piscirickettsia salmonis NCBI 11-03-2016.fasta	146,630.5	100.0%	1	1	4	0.00194%	4.69%
scaffold-MudPitno-annotate	Uncategorized Sample	OMVs Psalmonis	20160120-MudPiTs-Exosomes-new-db-target	Cluster of hypothetical protein PSLF89_1871 [Piscirickettsia salmonis LF-89 = ATCC VR-1361] (gi|965557756)	hypothetical protein PSLF89_1871 [Piscirickettsia salmonis LF-89 = ATCC VR-1361]	gi|965557756	piscirickettsia salmonis NCBI 11-03-2016.fasta	18,679.2	100.0%	2	2	5	0.00242%	36.3%
scaffold-MudPitno-annotate	Uncategorized Sample	OMVs Psalmonis	20160120-MudPiTs-Exosomes-new-db-target	Cluster of capsular exopolysaccharide family domain protein [Piscirickettsia salmonis LF-89 = ATCC VR-1361] (gi|546141779)	capsular exopolysaccharide family domain protein [Piscirickettsia salmonis LF-89 = ATCC VR-1361]	gi|546141779	piscirickettsia salmonis NCBI 11-03-2016.fasta	83,756.7	100.0%	0	0	3	0.00145%	4.76%
scaffold-MudPitno-annotate	Uncategorized Sample	OMVs Psalmonis	20160120-MudPiTs-Exosomes-new-db-target	Cluster of hypothetical protein PSLF89_2926 [Piscirickettsia salmonis LF-89 = ATCC VR-1361] (gi|965558143-DECOY)	hypothetical protein PSLF89_2926 [Piscirickettsia salmonis LF-89 = ATCC VR-1361]	gi|965558143-DECOY		0.0	100.0%	2	2	2	0.000969%	0.000%
scaffold-MudPitno-annotate	Uncategorized Sample	OMVs Psalmonis	20160120-MudPiTs-Exosomes-new-db-target	Cluster of Outer membrane porin F [Piscirickettsia salmonis] (gi|923110936)	outer membrane beta-barrel domain protein [Piscirickettsia salmonis LF-89 = ATCC VR-1361]	gi|546141768,gi|920731662	piscirickettsia salmonis NCBI 11-03-2016.fasta	34,813.5	99.9%	0	0	34	0.0165%	29.3%
scaffold-MudPitno-annotate	Uncategorized Sample	OMVs Psalmonis	20160120-MudPiTs-Exosomes-new-db-target	Cluster of (p)ppGpp synthetase [Piscirickettsia salmonis] (gi|923111798-DECOY)	(p)ppGpp synthetase [Piscirickettsia salmonis]	gi|923111798-DECOY,gi|965558499-DECOY		0.0	100.0%	2	2	3	0.00145%	0.000%
scaffold-MudPitno-annotate	Uncategorized Sample	OMVs Psalmonis	20160120-MudPiTs-Exosomes-new-db-target	Cluster of type I secretion protein TolC [Piscirickettsia salmonis LF-89 = ATCC VR-1361] (gi|873978747)	type I secretion protein TolC [Piscirickettsia salmonis LF-89 = ATCC VR-1361]	gi|873978747	piscirickettsia salmonis NCBI 11-03-2016.fasta	45,960.1	100.0%	2	2	15	0.00727%	32.2%
scaffold-MudPitno-annotate	Uncategorized Sample	OMVs Psalmonis	20160120-MudPiTs-Exosomes-new-db-target	Cluster of preprotein translocase subunit SecD [Piscirickettsia salmonis LF-89 = ATCC VR-1361] (gi|965557720)	preprotein translocase subunit SecD [Piscirickettsia salmonis LF-89 = ATCC VR-1361]	gi|965557720	piscirickettsia salmonis NCBI 11-03-2016.fasta	67,195.7	100.0%	1	1	5	0.00242%	10.9%
scaffold-MudPitno-annotate	Uncategorized Sample	OMVs Psalmonis	20160120-MudPiTs-Exosomes-new-db-target	Cluster of LPS export ABC transporter permease LptF [Piscirickettsia salmonis LF-89 = ATCC VR-1361] (gi|965557719)	LPS export ABC transporter permease LptF [Piscirickettsia salmonis LF-89 = ATCC VR-1361]	gi|965557719	piscirickettsia salmonis NCBI 11-03-2016.fasta	39,252.0	100.0%	0	0	5	0.00242%	13.9%
scaffold-MudPitno-annotate	Uncategorized Sample	OMVs Psalmonis	20160120-MudPiTs-Exosomes-new-db-target	Cluster of phosphoribosylformylglycinamidine synthase [Piscirickettsia salmonis LF-89 = ATCC VR-1361] (gi|873978730)	phosphoribosylformylglycinamidine synthase [Piscirickettsia salmonis LF-89 = ATCC VR-1361]	gi|873978730	piscirickettsia salmonis NCBI 11-03-2016.fasta	141,871.7	100.0%	2	2	2	0.000969%	2.93%
scaffold-MudPitno-annotate	Uncategorized Sample	OMVs Psalmonis	20160120-MudPiTs-Exosomes-new-db-target	Cluster of IMP dehydrogenase [Piscirickettsia salmonis LF-89 = ATCC VR-1361] (gi|873978727)	IMP dehydrogenase [Piscirickettsia salmonis LF-89 = ATCC VR-1361]	gi|873978727	piscirickettsia salmonis NCBI 11-03-2016.fasta	51,390.7	100.0%	2	3	6	0.00291%	4.12%
scaffold-MudPitno-annotate	Uncategorized Sample	OMVs Psalmonis	20160120-MudPiTs-Exosomes-new-db-target	Cluster of hypothetical protein PSLF89_1296 [Piscirickettsia salmonis LF-89 = ATCC VR-1361] (gi|873978723)	hypothetical protein PSLF89_1296 [Piscirickettsia salmonis LF-89 = ATCC VR-1361]	gi|873978723	piscirickettsia salmonis NCBI 11-03-2016.fasta	67,460.5	100.0%	2	2	2	0.000969%	6.72%
scaffold-MudPitno-annotate	Uncategorized Sample	OMVs Psalmonis	20160120-MudPiTs-Exosomes-new-db-target	Cluster of Transmembrane protein [Piscirickettsia salmonis] (gi|920729311)	Transmembrane protein [Piscirickettsia salmonis]	gi|920729311	piscirickettsia salmonis NCBI 11-03-2016.fasta	136,000.7	100.0%	1	1	2	0.000969%	2.85%
scaffold-MudPitno-annotate	Uncategorized Sample	OMVs Psalmonis	20160120-MudPiTs-Exosomes-new-db-target	Cluster of preprotein translocase subunit SecD [Piscirickettsia salmonis LF-89 = ATCC VR-1361] (gi|965557720-DECOY)	protein-export membrane protein SecD [Piscirickettsia salmonis LF-89 = ATCC VR-1361]	gi|546141413-DECOY		0.0	100.0%	1	1	3	0.00145%	0.000%
scaffold-MudPitno-annotate	Uncategorized Sample	OMVs Psalmonis	20160120-MudPiTs-Exosomes-new-db-target	Cluster of tRNA threonylcarbamoyladenosine biosynthesis protein RimN [Piscirickettsia salmonis] (gi|923113910-DECOY)	tRNA threonylcarbamoyladenosine biosynthesis protein RimN [Piscirickettsia salmonis]	gi|923113910-DECOY		0.0	100.0%	0	0	2	0.000969%	0.000%
scaffold-MudPitno-annotate	Uncategorized Sample	OMVs Psalmonis	20160120-MudPiTs-Exosomes-new-db-target	Cluster of hypothetical protein K661_02855 [Piscirickettsia salmonis LF-89 = ATCC VR-1361] (gi|546139102-DECOY)	hypothetical protein K661_02855 [Piscirickettsia salmonis LF-89 = ATCC VR-1361]	gi|546139102-DECOY,gi|920730782-DECOY,gi|932226047-DECOY		0.0	100.0%	2	2	2	0.000969%	0.000%
scaffold-MudPitno-annotate	Uncategorized Sample	OMVs Psalmonis	20160120-MudPiTs-Exosomes-new-db-target	Cluster of DNA-binding protein [Piscirickettsia salmonis] (gi|920729556-DECOY)	DNA-binding protein [Piscirickettsia salmonis]	gi|920729556-DECOY		0.0	99.9%	0	0	2	0.000969%	0.000%
scaffold-MudPitno-annotate	Uncategorized Sample	OMVs Psalmonis	20160120-MudPiTs-Exosomes-new-db-target	Cluster of DNA polymerase III, alpha subunit [Piscirickettsia salmonis] (gi|920729476)	DNA polymerase III, alpha subunit [Piscirickettsia salmonis]	gi|920729476	piscirickettsia salmonis NCBI 11-03-2016.fasta	130,497.6	100.0%	2	2	2	0.000969%	2.05%
scaffold-MudPitno-annotate	Uncategorized Sample	OMVs Psalmonis	20160120-MudPiTs-Exosomes-new-db-target	Cluster of outer membrane family protein [Piscirickettsia salmonis] (gi|920729470)	outer membrane family protein [Piscirickettsia salmonis]	gi|920729470	piscirickettsia salmonis NCBI 11-03-2016.fasta	19,325.1	100.0%	1	2	8	0.00388%	15.8%
scaffold-MudPitno-annotate	Uncategorized Sample	OMVs Psalmonis	20160120-MudPiTs-Exosomes-new-db-target	Cluster of hypothetical protein PSLF89_2434 [Piscirickettsia salmonis LF-89 = ATCC VR-1361] (gi|873979583-DECOY)	hypothetical protein PSLF89_2434 [Piscirickettsia salmonis LF-89 = ATCC VR-1361]	gi|873979583-DECOY		0.0	100.0%	2	2	7	0.00339%	0.000%
scaffold-MudPitno-annotate	Uncategorized Sample	OMVs Psalmonis	20160120-MudPiTs-Exosomes-new-db-target	Cluster of acid phosphatase [Piscirickettsia salmonis] (gi|920731309-DECOY)	acid phosphatase [Piscirickettsia salmonis]	gi|920731309-DECOY		0.0	100.0%	2	2	3	0.00145%	0.000%
scaffold-MudPitno-annotate	Uncategorized Sample	OMVs Psalmonis	20160120-MudPiTs-Exosomes-new-db-target	Cluster of Bcr/CflA family drug resistance efflux transporter [Piscirickettsia salmonis] (gi|920729444)	Bcr/CflA family drug resistance efflux transporter [Piscirickettsia salmonis]	gi|920729444	piscirickettsia salmonis NCBI 11-03-2016.fasta	45,121.4	100.0%	2	2	2	0.000969%	11.5%
scaffold-MudPitno-annotate	Uncategorized Sample	OMVs Psalmonis	20160120-MudPiTs-Exosomes-new-db-target	Cluster of ADP-L-glycero-D-mannoheptose-6-epimerase [Piscirickettsia salmonis LF-89 = ATCC VR-1361] (gi|873980020)	ADP-L-glycero-D-mannoheptose-6-epimerase [Piscirickettsia salmonis LF-89 = ATCC VR-1361]	gi|873980020,gi|920729420	piscirickettsia salmonis NCBI 11-03-2016.fasta	35,899.4	100.0%	3	3	8	0.00388%	13.0%
scaffold-MudPitno-annotate	Uncategorized Sample	OMVs Psalmonis	20160120-MudPiTs-Exosomes-new-db-target	Cluster of transcription termination factor Rho [Piscirickettsia salmonis] (gi|920728896)	transcription termination factor Rho [Piscirickettsia salmonis]	gi|920728896,gi|965558396	piscirickettsia salmonis NCBI 11-03-2016.fasta	46,797.2	100.0%	2	2	5	0.00242%	8.11%
scaffold-MudPitno-annotate	Uncategorized Sample	OMVs Psalmonis	20160120-MudPiTs-Exosomes-new-db-target	Cluster of hypothetical protein PSLF89_621 [Piscirickettsia salmonis LF-89 = ATCC VR-1361] (gi|965558255)	hypothetical protein PSLF89_621 [Piscirickettsia salmonis LF-89 = ATCC VR-1361]	gi|965558255	piscirickettsia salmonis NCBI 11-03-2016.fasta	13,374.6	100.0%	2	3	5	0.00242%	18.0%
scaffold-MudPitno-annotate	Uncategorized Sample	OMVs Psalmonis	20160120-MudPiTs-Exosomes-new-db-target	Cluster of type IV secretion system protein VirB9 [Piscirickettsia salmonis] (gi|920728843)	type IV secretion system protein VirB9 [Piscirickettsia salmonis]	gi|920728843	piscirickettsia salmonis NCBI 11-03-2016.fasta	38,654.2	100.0%	0	0	58	0.0281%	32.3%
scaffold-MudPitno-annotate	Uncategorized Sample	OMVs Psalmonis	20160120-MudPiTs-Exosomes-new-db-target	Cluster of hflK protein [Piscirickettsia salmonis LF-89 = ATCC VR-1361] (gi|873979240)	hflK protein [Piscirickettsia salmonis LF-89 = ATCC VR-1361]	gi|873979240	piscirickettsia salmonis NCBI 11-03-2016.fasta	43,831.2	100.0%	1	2	13	0.00630%	34.2%
scaffold-MudPitno-annotate	Uncategorized Sample	OMVs Psalmonis	20160120-MudPiTs-Exosomes-new-db-target	Cluster of Acriflavin resistance protein AcrF [Piscirickettsia salmonis] (gi|920728837)	Acriflavin resistance protein AcrF [Piscirickettsia salmonis]	gi|920728837	piscirickettsia salmonis NCBI 11-03-2016.fasta	113,507.8	100.0%	1	1	4	0.00194%	5.12%
scaffold-MudPitno-annotate	Uncategorized Sample	OMVs Psalmonis	20160120-MudPiTs-Exosomes-new-db-target	Cluster of carbon storage regulator [Piscirickettsia salmonis LF-89 = ATCC VR-1361] (gi|873979228)	carbon storage regulator [Piscirickettsia salmonis LF-89 = ATCC VR-1361]	gi|873979228	piscirickettsia salmonis NCBI 11-03-2016.fasta	9,502.6	100.0%	2	2	4	0.00194%	36.8%
scaffold-MudPitno-annotate	Uncategorized Sample	OMVs Psalmonis	20160120-MudPiTs-Exosomes-new-db-target	Cluster of gamma-glutamyltranspeptidase [Piscirickettsia salmonis LF-89 = ATCC VR-1361] (gi|873979221)	gamma-glutamyltranspeptidase [Piscirickettsia salmonis LF-89 = ATCC VR-1361]	gi|873979221	piscirickettsia salmonis NCBI 11-03-2016.fasta	63,359.8	100.0%	1	2	10	0.00485%	17.2%
scaffold-MudPitno-annotate	Uncategorized Sample	OMVs Psalmonis	20160120-MudPiTs-Exosomes-new-db-target	Cluster of hypothetical protein [Piscirickettsia salmonis] (gi|917526849)	hypothetical protein PSLF89_3077 [Piscirickettsia salmonis LF-89 = ATCC VR-1361]	gi|965558203	piscirickettsia salmonis NCBI 11-03-2016.fasta	76,731.4	100.0%	1	1	4	0.00194%	6.80%
scaffold-MudPitno-annotate	Uncategorized Sample	OMVs Psalmonis	20160120-MudPiTs-Exosomes-new-db-target	Cluster of outer membrane protein assembly factor BamA [Piscirickettsia salmonis LF-89 = ATCC VR-1361] (gi|873978691)	outer membrane protein assembly factor BamA [Piscirickettsia salmonis LF-89 = ATCC VR-1361]	gi|873978691	piscirickettsia salmonis NCBI 11-03-2016.fasta	88,590.4	100.0%	1	2	11	0.00533%	12.9%
scaffold-MudPitno-annotate	Uncategorized Sample	OMVs Psalmonis	20160120-MudPiTs-Exosomes-new-db-target	Cluster of hypothetical protein PSLF89_1606 [Piscirickettsia salmonis LF-89 = ATCC VR-1361] (gi|965557673)	hypothetical protein PSLF89_1606 [Piscirickettsia salmonis LF-89 = ATCC VR-1361]	gi|965557673	piscirickettsia salmonis NCBI 11-03-2016.fasta	40,662.8	100.0%	1	1	3	0.00145%	7.14%
scaffold-MudPitno-annotate	Uncategorized Sample	OMVs Psalmonis	20160120-MudPiTs-Exosomes-new-db-target	Cluster of fimV domain protein [Piscirickettsia salmonis] (gi|920730633)	fimbrial protein FimV [Piscirickettsia salmonis LF-89 = ATCC VR-1361]	gi|873979214	piscirickettsia salmonis NCBI 11-03-2016.fasta	49,557.4	100.0%	0	0	5	0.00242%	9.07%
scaffold-MudPitno-annotate	Uncategorized Sample	OMVs Psalmonis	20160120-MudPiTs-Exosomes-new-db-target	Cluster of hypothetical protein K661_00449 [Piscirickettsia salmonis LF-89 = ATCC VR-1361] (gi|546141668)	hypothetical protein K661_00449 [Piscirickettsia salmonis LF-89 = ATCC VR-1361]	gi|546141668,gi|920731090	piscirickettsia salmonis NCBI 11-03-2016.fasta	9,259.0	100.0%	2	2	5	0.00242%	24.1%
scaffold-MudPitno-annotate	Uncategorized Sample	OMVs Psalmonis	20160120-MudPiTs-Exosomes-new-db-target	Cluster of ATP-dependent RNA helicase HrpA [Piscirickettsia salmonis LF-89 = ATCC VR-1361] (gi|873979522-DECOY)	ATP-dependent RNA helicase HrpA [Piscirickettsia salmonis LF-89 = ATCC VR-1361]	gi|873979522-DECOY		0.0	100.0%	2	2	2	0.000969%	0.000%
scaffold-MudPitno-annotate	Uncategorized Sample	OMVs Psalmonis	20160120-MudPiTs-Exosomes-new-db-target	Cluster of hypothetical protein [Piscirickettsia salmonis] (gi|916700263-DECOY)	hypothetical protein [Piscirickettsia salmonis]	gi|916700263-DECOY		0.0	100.0%	1	1	6	0.00291%	0.000%
scaffold-MudPitno-annotate	Uncategorized Sample	OMVs Psalmonis	20160120-MudPiTs-Exosomes-new-db-target	Cluster of type I secretion protein TolC [Piscirickettsia salmonis] (gi|692315320)	type I secretion outer membrane protein 2 [Piscirickettsia salmonis]	gi|663090053,gi|965557607	piscirickettsia salmonis NCBI 11-03-2016.fasta	51,349.8	100.0%	0	0	16	0.00775%	21.0%
scaffold-MudPitno-annotate	Uncategorized Sample	OMVs Psalmonis	20160120-MudPiTs-Exosomes-new-db-target	Cluster of ribosomal protein L14 [Piscirickettsia salmonis LF-89 = ATCC VR-1361] (gi|546141622)	ribosomal protein L14 [Piscirickettsia salmonis LF-89 = ATCC VR-1361]	gi|546141622	piscirickettsia salmonis NCBI 11-03-2016.fasta	13,020.1	100.0%	2	2	5	0.00242%	25.2%
scaffold-MudPitno-annotate	Uncategorized Sample	OMVs Psalmonis	20160120-MudPiTs-Exosomes-new-db-target	Cluster of hypothetical protein PSLF89_3349 [Piscirickettsia salmonis LF-89 = ATCC VR-1361] (gi|873980289-DECOY)	hypothetical protein PSLF89_3349 [Piscirickettsia salmonis LF-89 = ATCC VR-1361]	gi|873980289-DECOY		0.0	100.0%	2	2	5	0.00242%	0.000%
scaffold-MudPitno-annotate	Uncategorized Sample	OMVs Psalmonis	20160120-MudPiTs-Exosomes-new-db-target	Cluster of Acriflavin resistance protein AcrF [Piscirickettsia salmonis] (gi|920728837-DECOY)	multidrug transporter AcrB [Piscirickettsia salmonis]	gi|923113856-DECOY		0.0	100.0%	0	0	3	0.00145%	0.000%
scaffold-MudPitno-annotate	Uncategorized Sample	OMVs Psalmonis	20160120-MudPiTs-Exosomes-new-db-target	Cluster of Toluene tolerance Ttg2/phospholipid-binding protein MlaC [Piscirickettsia salmonis] (gi|920729370)	Toluene tolerance Ttg2/phospholipid-binding protein MlaC [Piscirickettsia salmonis]	gi|920729370	piscirickettsia salmonis NCBI 11-03-2016.fasta	23,684.9	100.0%	6	7	13	0.00630%	33.6%
scaffold-MudPitno-annotate	Uncategorized Sample	OMVs Psalmonis	20160120-MudPiTs-Exosomes-new-db-target	Cluster of DNA topoisomerase I [Piscirickettsia salmonis LF-89 = ATCC VR-1361] (gi|873977748)	DNA topoisomerase I [Piscirickettsia salmonis]	gi|920728784	piscirickettsia salmonis NCBI 11-03-2016.fasta	88,973.2	100.0%	0	0	2	0.000969%	3.62%
scaffold-MudPitno-annotate	Uncategorized Sample	OMVs Psalmonis	20160120-MudPiTs-Exosomes-new-db-target	Cluster of tRNA(Ile)-lysidine synthetase [Piscirickettsia salmonis LF-89 = ATCC VR-1361] (gi|873978699-DECOY)	tRNA(Ile)-lysidine synthase [Piscirickettsia salmonis]	gi|692315373-DECOY		0.0	100.0%	0	0	2	0.000969%	0.000%
scaffold-MudPitno-annotate	Uncategorized Sample	OMVs Psalmonis	20160120-MudPiTs-Exosomes-new-db-target	Cluster of membrane protein [Piscirickettsia salmonis] (gi|920728766)	membrane protein [Piscirickettsia salmonis]	gi|920728766	piscirickettsia salmonis NCBI 11-03-2016.fasta	25,727.0	100.0%	1	1	9	0.00436%	32.5%
scaffold-MudPitno-annotate	Uncategorized Sample	OMVs Psalmonis	20160120-MudPiTs-Exosomes-new-db-target	Cluster of PLD-like domain protein [Piscirickettsia salmonis LF-89 = ATCC VR-1361] (gi|965558141)	PLD-like domain protein [Piscirickettsia salmonis LF-89 = ATCC VR-1361]	gi|965558141	piscirickettsia salmonis NCBI 11-03-2016.fasta	23,491.8	100.0%	2	2	4	0.00194%	19.4%
scaffold-MudPitno-annotate	Uncategorized Sample	OMVs Psalmonis	20160120-MudPiTs-Exosomes-new-db-target	Cluster of type IV secretion system protein IcmB [Piscirickettsia salmonis] (gi|920730541)	AAA family ATPase [Piscirickettsia salmonis LF-89 = ATCC VR-1361]	gi|873979155	piscirickettsia salmonis NCBI 11-03-2016.fasta	112,105.8	100.0%	1	1	2	0.000969%	3.61%
scaffold-MudPitno-annotate	Uncategorized Sample	OMVs Psalmonis	20160120-MudPiTs-Exosomes-new-db-target	Cluster of type IV secretion system protein DotC [Piscirickettsia salmonis LF-89 = ATCC VR-1361] (gi|873979147)	type IV secretion system protein DotC [Piscirickettsia salmonis LF-89 = ATCC VR-1361]	gi|873979147	piscirickettsia salmonis NCBI 11-03-2016.fasta	28,347.2	100.0%	2	2	4	0.00194%	18.8%
scaffold-MudPitno-annotate	Uncategorized Sample	OMVs Psalmonis	20160120-MudPiTs-Exosomes-new-db-target	Cluster of hypothetical protein PSLF89_1868 [Piscirickettsia salmonis LF-89 = ATCC VR-1361] (gi|873979143)	hypothetical protein PSLF89_1868 [Piscirickettsia salmonis LF-89 = ATCC VR-1361]	gi|873979143	piscirickettsia salmonis NCBI 11-03-2016.fasta	33,896.8	100.0%	3	3	9	0.00436%	17.3%
scaffold-MudPitno-annotate	Uncategorized Sample	OMVs Psalmonis	20160120-MudPiTs-Exosomes-new-db-target	Cluster of conjugal transfer protein TrbI [Piscirickettsia salmonis LF-89 = ATCC VR-1361] (gi|873979142)	conjugal transfer protein TrbI [Piscirickettsia salmonis LF-89 = ATCC VR-1361]	gi|873979142	piscirickettsia salmonis NCBI 11-03-2016.fasta	43,379.9	100.0%	3	6	25	0.0121%	13.6%
scaffold-MudPitno-annotate	Uncategorized Sample	OMVs Psalmonis	20160120-MudPiTs-Exosomes-new-db-target	Cluster of hypothetical protein PSLF89_1866 [Piscirickettsia salmonis LF-89 = ATCC VR-1361] (gi|873979141)	hypothetical protein PSLF89_1866 [Piscirickettsia salmonis LF-89 = ATCC VR-1361]	gi|873979141	piscirickettsia salmonis NCBI 11-03-2016.fasta	32,201.2	100.0%	1	1	7	0.00339%	22.0%
scaffold-MudPitno-annotate	Uncategorized Sample	OMVs Psalmonis	20160120-MudPiTs-Exosomes-new-db-target	Cluster of ATP synthase F1, epsilon subunit [Piscirickettsia salmonis] (gi|920728735)	ATP synthase F1, epsilon subunit [Piscirickettsia salmonis]	gi|920728735	piscirickettsia salmonis NCBI 11-03-2016.fasta	15,276.5	100.0%	2	2	3	0.00145%	32.4%
scaffold-MudPitno-annotate	Uncategorized Sample	OMVs Psalmonis	20160120-MudPiTs-Exosomes-new-db-target	Cluster of molecular chaperone GrpE [Piscirickettsia salmonis LF-89 = ATCC VR-1361] (gi|838099581)	molecular chaperone GrpE [Piscirickettsia salmonis LF-89 = ATCC VR-1361]	gi|838099581	piscirickettsia salmonis NCBI 11-03-2016.fasta	22,378.4	99.9%	1	1	2	0.000969%	18.6%
scaffold-MudPitno-annotate	Uncategorized Sample	OMVs Psalmonis	20160120-MudPiTs-Exosomes-new-db-target	Cluster of ATP-dependent DNA helicase RecG [Piscirickettsia salmonis LF-89 = ATCC VR-1361] (gi|965558112)	ATP-dependent DNA helicase RecG [Piscirickettsia salmonis LF-89 = ATCC VR-1361]	gi|965558112	piscirickettsia salmonis NCBI 11-03-2016.fasta	78,692.4	100.0%	2	2	2	0.000969%	4.13%
scaffold-MudPitno-annotate	Uncategorized Sample	OMVs Psalmonis	20160120-MudPiTs-Exosomes-new-db-target	Cluster of na+/H+ antiporter NhaA [Piscirickettsia salmonis LF-89 = ATCC VR-1361] (gi|546141464)	sodium:proton antiporter [Piscirickettsia salmonis LF-89 = ATCC VR-1361]	gi|965558100	piscirickettsia salmonis NCBI 11-03-2016.fasta	47,930.5	100.0%	1	1	6	0.00291%	12.0%
scaffold-MudPitno-annotate	Uncategorized Sample	OMVs Psalmonis	20160120-MudPiTs-Exosomes-new-db-target	Cluster of peptidase M16 [Piscirickettsia salmonis LF-89 = ATCC VR-1361] (gi|873979115)	peptidase M16 [Piscirickettsia salmonis LF-89 = ATCC VR-1361]	gi|873979115	piscirickettsia salmonis NCBI 11-03-2016.fasta	108,579.2	100.0%	0	0	3	0.00145%	6.66%
scaffold-MudPitno-annotate	Uncategorized Sample	OMVs Psalmonis	20160120-MudPiTs-Exosomes-new-db-target	Cluster of ribonuclease [Piscirickettsia salmonis] (gi|923111848)	ribonuclease [Piscirickettsia salmonis]	gi|923111848	piscirickettsia salmonis NCBI 11-03-2016.fasta	97,918.4	100.0%	1	1	15	0.00727%	6.52%
scaffold-MudPitno-annotate	Uncategorized Sample	OMVs Psalmonis	20160120-MudPiTs-Exosomes-new-db-target	Cluster of molecular chaperone HtpG [Piscirickettsia salmonis LF-89 = ATCC VR-1361] (gi|873979102)	molecular chaperone HtpG [Piscirickettsia salmonis LF-89 = ATCC VR-1361]	gi|873979102	piscirickettsia salmonis NCBI 11-03-2016.fasta	71,669.0	100.0%	1	1	4	0.00194%	9.73%
scaffold-MudPitno-annotate	Uncategorized Sample	OMVs Psalmonis	20160120-MudPiTs-Exosomes-new-db-target	Cluster of hypothetical protein KW89_2336 [Piscirickettsia salmonis] (gi|920731044-DECOY)	hypothetical protein KW89_2336 [Piscirickettsia salmonis]	gi|920731044-DECOY		0.0	100.0%	3	3	5	0.00242%	0.000%
scaffold-MudPitno-annotate	Uncategorized Sample	OMVs Psalmonis	20160120-MudPiTs-Exosomes-new-db-target	Cluster of RNA polymerase sigma factor RpoS [Piscirickettsia salmonis LF-89 = ATCC VR-1361] (gi|873978735-DECOY)	RNA polymerase sigma factor RpoS [Piscirickettsia salmonis LF-89 = ATCC VR-1361]	gi|873978735-DECOY		0.0	100.0%	2	3	5	0.00242%	0.000%
scaffold-MudPitno-annotate	Uncategorized Sample	OMVs Psalmonis	20160120-MudPiTs-Exosomes-new-db-target	Cluster of transglutaminase [Piscirickettsia salmonis LF-89 = ATCC VR-1361] (gi|873978567)	transglutaminase [Piscirickettsia salmonis LF-89 = ATCC VR-1361]	gi|873978567	piscirickettsia salmonis NCBI 11-03-2016.fasta	56,959.7	100.0%	0	0	2	0.000969%	6.86%
scaffold-MudPitno-annotate	Uncategorized Sample	OMVs Psalmonis	20160120-MudPiTs-Exosomes-new-db-target	Cluster of metal-activated pyridoxal enzyme [Piscirickettsia salmonis LF-89 = ATCC VR-1361] (gi|873978528)	metal-activated pyridoxal enzyme [Piscirickettsia salmonis LF-89 = ATCC VR-1361]	gi|873978528	piscirickettsia salmonis NCBI 11-03-2016.fasta	40,977.8	100.0%	2	2	3	0.00145%	13.2%
scaffold-MudPitno-annotate	Uncategorized Sample	OMVs Psalmonis	20160120-MudPiTs-Exosomes-new-db-target	Cluster of 50S ribosomal protein L3 [Piscirickettsia salmonis LF-89 = ATCC VR-1361] (gi|873977987)	50S ribosomal protein L3 [Piscirickettsia salmonis LF-89 = ATCC VR-1361]	gi|873977987	piscirickettsia salmonis NCBI 11-03-2016.fasta	22,608.0	100.0%	3	3	8	0.00388%	22.6%
scaffold-MudPitno-annotate	Uncategorized Sample	OMVs Psalmonis	20160120-MudPiTs-Exosomes-new-db-target	Cluster of elongation factor Tu [Piscirickettsia salmonis LF-89 = ATCC VR-1361] (gi|873977985)	elongation factor Tu [Piscirickettsia salmonis LF-89 = ATCC VR-1361]	gi|873977985	piscirickettsia salmonis NCBI 11-03-2016.fasta	43,263.8	100.0%	12	14	93	0.0451%	38.6%
scaffold-MudPitno-annotate	Uncategorized Sample	OMVs Psalmonis	20160120-MudPiTs-Exosomes-new-db-target	Cluster of elongation factor G [Piscirickettsia salmonis LF-89 = ATCC VR-1361] (gi|873977984)	elongation factor G [Piscirickettsia salmonis LF-89 = ATCC VR-1361]	gi|873977984	piscirickettsia salmonis NCBI 11-03-2016.fasta	77,888.3	100.0%	1	1	3	0.00145%	8.53%
scaffold-MudPitno-annotate	Uncategorized Sample	OMVs Psalmonis	20160120-MudPiTs-Exosomes-new-db-target	Cluster of 30S ribosomal protein S12 [Piscirickettsia salmonis LF-89 = ATCC VR-1361] (gi|873977982)	30S ribosomal protein S12 [Piscirickettsia salmonis LF-89 = ATCC VR-1361]	gi|873977982	piscirickettsia salmonis NCBI 11-03-2016.fasta	13,875.8	100.0%	5	5	10	0.00485%	39.5%
scaffold-MudPitno-annotate	Uncategorized Sample	OMVs Psalmonis	20160120-MudPiTs-Exosomes-new-db-target	Cluster of 50S ribosomal protein L7/L12 [Piscirickettsia salmonis LF-89 = ATCC VR-1361] (gi|873977979)	50S ribosomal protein L7/L12 [Piscirickettsia salmonis LF-89 = ATCC VR-1361]	gi|873977979	piscirickettsia salmonis NCBI 11-03-2016.fasta	12,669.0	100.0%	3	3	6	0.00291%	47.5%
scaffold-MudPitno-annotate	Uncategorized Sample	OMVs Psalmonis	20160120-MudPiTs-Exosomes-new-db-target	Cluster of molecular chaperone DnaJ [Piscirickettsia salmonis LF-89 = ATCC VR-1361] (gi|873977962)	molecular chaperone DnaJ [Piscirickettsia salmonis LF-89 = ATCC VR-1361]	gi|873977962	piscirickettsia salmonis NCBI 11-03-2016.fasta	40,377.3	100.0%	1	1	21	0.0102%	15.0%
scaffold-MudPitno-annotate	Uncategorized Sample	OMVs Psalmonis	20160120-MudPiTs-Exosomes-new-db-target	Cluster of penicillin-binding protein 2 [Piscirickettsia salmonis] (gi|923113583)	penicillin-binding protein 2 [Piscirickettsia salmonis LF-89 = ATCC VR-1361]	gi|546140948	piscirickettsia salmonis NCBI 11-03-2016.fasta	69,357.8	100.0%	1	1	2	0.000969%	6.06%
scaffold-MudPitno-annotate	Uncategorized Sample	OMVs Psalmonis	20160120-MudPiTs-Exosomes-new-db-target	Cluster of endonuclease/Exonuclease/phosphatase family protein [Piscirickettsia salmonis LF-89 = ATCC VR-1361] (gi|546141683-DECOY)	endonuclease/Exonuclease/phosphatase family protein [Piscirickettsia salmonis LF-89 = ATCC VR-1361]	gi|546141683-DECOY		0.0	100.0%	2	2	2	0.000969%	0.000%
scaffold-MudPitno-annotate	Uncategorized Sample	OMVs Psalmonis	20160120-MudPiTs-Exosomes-new-db-target	Cluster of acetyl-CoA acetyltransferase [Piscirickettsia salmonis LF-89 = ATCC VR-1361] (gi|873977928)	acetyl-CoA acetyltransferase [Piscirickettsia salmonis LF-89 = ATCC VR-1361]	gi|873977928	piscirickettsia salmonis NCBI 11-03-2016.fasta	40,904.6	100.0%	1	1	3	0.00145%	11.7%
scaffold-MudPitno-annotate	Uncategorized Sample	OMVs Psalmonis	20160120-MudPiTs-Exosomes-new-db-target	Cluster of hypothetical protein PSLF89_280 [Piscirickettsia salmonis LF-89 = ATCC VR-1361] (gi|873977924)	hypothetical protein PSLF89_280 [Piscirickettsia salmonis LF-89 = ATCC VR-1361]	gi|873977924	piscirickettsia salmonis NCBI 11-03-2016.fasta	13,377.5	100.0%	2	4	82	0.0397%	60.9%
scaffold-MudPitno-annotate	Uncategorized Sample	OMVs Psalmonis	20160120-MudPiTs-Exosomes-new-db-target	Cluster of polyribonucleotide nucleotidyltransferase [Piscirickettsia salmonis] (gi|920728970)	polyribonucleotide nucleotidyltransferase [Piscirickettsia salmonis LF-89 = ATCC VR-1361]	gi|873977921	piscirickettsia salmonis NCBI 11-03-2016.fasta	78,139.8	100.0%	0	0	12	0.00582%	4.43%
scaffold-MudPitno-annotate	Uncategorized Sample	OMVs Psalmonis	20160120-MudPiTs-Exosomes-new-db-target	Cluster of major Facilitator Superfamily protein [Piscirickettsia salmonis] (gi|920731374-DECOY)	major Facilitator Superfamily protein [Piscirickettsia salmonis]	gi|920731374-DECOY		0.0	100.0%	2	2	4	0.00194%	0.000%
scaffold-MudPitno-annotate	Uncategorized Sample	OMVs Psalmonis	20160120-MudPiTs-Exosomes-new-db-target	Cluster of HAD hydrolase, IA, variant 1 family protein [Piscirickettsia salmonis] (gi|920730901-DECOY)	HAD hydrolase, IA, variant 1 family protein [Piscirickettsia salmonis]	gi|920730901-DECOY		0.0	100.0%	2	2	2	0.000969%	0.000%
scaffold-MudPitno-annotate	Uncategorized Sample	OMVs Psalmonis	20160120-MudPiTs-Exosomes-new-db-target	Cluster of helicase UvrD [Piscirickettsia salmonis] (gi|920729864-DECOY)	helicase UvrD [Piscirickettsia salmonis]	gi|920729864-DECOY		0.0	100.0%	1	1	7	0.00339%	0.000%
scaffold-MudPitno-annotate	Uncategorized Sample	OMVs Psalmonis	20160120-MudPiTs-Exosomes-new-db-target	Cluster of hypothetical protein PSLF89_2640 [Piscirickettsia salmonis LF-89 = ATCC VR-1361] (gi|965558027)	hypothetical protein PSLF89_2640 [Piscirickettsia salmonis LF-89 = ATCC VR-1361]	gi|965558027	piscirickettsia salmonis NCBI 11-03-2016.fasta	20,587.5	99.9%	1	1	2	0.000969%	24.5%
scaffold-MudPitno-annotate	Uncategorized Sample	OMVs Psalmonis	20160120-MudPiTs-Exosomes-new-db-target	Cluster of inosine/guanosine kinase [Piscirickettsia salmonis LF-89 = ATCC VR-1361] (gi|965557498)	inosine/guanosine kinase [Piscirickettsia salmonis LF-89 = ATCC VR-1361]	gi|965557498	piscirickettsia salmonis NCBI 11-03-2016.fasta	48,368.5	100.0%	1	1	2	0.000969%	8.78%
scaffold-MudPitno-annotate	Uncategorized Sample	OMVs Psalmonis	20160120-MudPiTs-Exosomes-new-db-target	Cluster of voltage gated chloride channel family protein, partial [Piscirickettsia salmonis LF-89 = ATCC VR-1361] (gi|546142020)	voltage gated chloride channel family protein, partial [Piscirickettsia salmonis LF-89 = ATCC VR-1361]	gi|546142020,gi|920731745	piscirickettsia salmonis NCBI 11-03-2016.fasta	48,215.5	100.0%	2	2	2	0.000969%	7.06%
scaffold-MudPitno-annotate	Uncategorized Sample	OMVs Psalmonis	20160120-MudPiTs-Exosomes-new-db-target	Cluster of phenylalanine--tRNA ligase subunit beta [Piscirickettsia salmonis LF-89 = ATCC VR-1361] (gi|873978475)	phenylalanine--tRNA ligase subunit beta [Piscirickettsia salmonis LF-89 = ATCC VR-1361]	gi|873978475	piscirickettsia salmonis NCBI 11-03-2016.fasta	86,850.5	100.0%	3	4	7	0.00339%	3.40%
scaffold-MudPitno-annotate	Uncategorized Sample	OMVs Psalmonis	20160120-MudPiTs-Exosomes-new-db-target	Cluster of fusaric acid resistance family protein [Piscirickettsia salmonis LF-89 = ATCC VR-1361] (gi|546141476)	fusaric acid resistance family protein [Piscirickettsia salmonis LF-89 = ATCC VR-1361]	gi|546141476	piscirickettsia salmonis NCBI 11-03-2016.fasta	40,725.7	100.0%	1	1	5	0.00242%	20.6%
scaffold-MudPitno-annotate	Uncategorized Sample	OMVs Psalmonis	20160120-MudPiTs-Exosomes-new-db-target	Cluster of na+/H+ antiporter NhaA [Piscirickettsia salmonis LF-89 = ATCC VR-1361] (gi|546141464)	na+/H+ antiporter NhaA [Piscirickettsia salmonis LF-89 = ATCC VR-1361]	gi|546141464,gi|920730794	piscirickettsia salmonis NCBI 11-03-2016.fasta	47,723.4	100.0%	1	1	8	0.00388%	13.0%
scaffold-MudPitno-annotate	Uncategorized Sample	OMVs Psalmonis	20160120-MudPiTs-Exosomes-new-db-target	Cluster of GTPase Obg [Piscirickettsia salmonis LF-89 = ATCC VR-1361] (gi|873978456)	GTPase Obg [Piscirickettsia salmonis LF-89 = ATCC VR-1361]	gi|873978456	piscirickettsia salmonis NCBI 11-03-2016.fasta	39,021.8	100.0%	2	2	4	0.00194%	9.50%
scaffold-MudPitno-annotate	Uncategorized Sample	OMVs Psalmonis	20160120-MudPiTs-Exosomes-new-db-target	Cluster of dihydrolipoamide succinyltransferase [Piscirickettsia salmonis LF-89 = ATCC VR-1361] (gi|873978435)	dihydrolipoamide succinyltransferase [Piscirickettsia salmonis LF-89 = ATCC VR-1361]	gi|873978435	piscirickettsia salmonis NCBI 11-03-2016.fasta	41,306.0	100.0%	1	2	4	0.00194%	9.95%
scaffold-MudPitno-annotate	Uncategorized Sample	OMVs Psalmonis	20160120-MudPiTs-Exosomes-new-db-target	Cluster of 2-oxoglutarate dehydrogenase [Piscirickettsia salmonis] (gi|920731368)	2-oxoglutarate dehydrogenase subunit E1 [Piscirickettsia salmonis LF-89 = ATCC VR-1361]	gi|873978434	piscirickettsia salmonis NCBI 11-03-2016.fasta	104,858.4	100.0%	0	0	3	0.00145%	5.04%
scaffold-MudPitno-annotate	Uncategorized Sample	OMVs Psalmonis	20160120-MudPiTs-Exosomes-new-db-target	Cluster of succinate dehydrogenase [Piscirickettsia salmonis LF-89 = ATCC VR-1361] (gi|873978433)	succinate dehydrogenase [Piscirickettsia salmonis LF-89 = ATCC VR-1361]	gi|873978433	piscirickettsia salmonis NCBI 11-03-2016.fasta	26,270.3	100.0%	1	1	5	0.00242%	10.8%
scaffold-MudPitno-annotate	Uncategorized Sample	OMVs Psalmonis	20160120-MudPiTs-Exosomes-new-db-target	Cluster of type II citrate synthase [Piscirickettsia salmonis LF-89 = ATCC VR-1361] (gi|873978429)	type II citrate synthase [Piscirickettsia salmonis LF-89 = ATCC VR-1361]	gi|873978429	piscirickettsia salmonis NCBI 11-03-2016.fasta	47,188.3	100.0%	2	3	4	0.00194%	12.4%
scaffold-MudPitno-annotate	Uncategorized Sample	OMVs Psalmonis	20160120-MudPiTs-Exosomes-new-db-target	Cluster of flagellar protein export ATPase FliI [Piscirickettsia salmonis LF-89 = ATCC VR-1361] (gi|873978423)	flagellar protein export ATPase FliI [Piscirickettsia salmonis LF-89 = ATCC VR-1361]	gi|873978423	piscirickettsia salmonis NCBI 11-03-2016.fasta	48,600.3	100.0%	1	2	3	0.00145%	8.44%
scaffold-MudPitno-annotate	Uncategorized Sample	OMVs Psalmonis	20160120-MudPiTs-Exosomes-new-db-target	Cluster of ahpC/TSA family protein [Piscirickettsia salmonis LF-89 = ATCC VR-1361] (gi|546140898)	ahpC/TSA family protein [Piscirickettsia salmonis LF-89 = ATCC VR-1361]	gi|546140898,gi|873978836,gi|920729649,gi|923111719	piscirickettsia salmonis NCBI 11-03-2016.fasta	23,429.1	100.0%	5	7	13	0.00630%	33.2%
scaffold-MudPitno-annotate	Uncategorized Sample	OMVs Psalmonis	20160120-MudPiTs-Exosomes-new-db-target	Cluster of secreted metalloprotease Mcp02 [Piscirickettsia salmonis] (gi|920731742-DECOY)	secreted metalloprotease Mcp02 [Piscirickettsia salmonis]	gi|920731742-DECOY		0.0	100.0%	2	3	4	0.00194%	0.000%
scaffold-MudPitno-annotate	Uncategorized Sample	OMVs Psalmonis	20160120-MudPiTs-Exosomes-new-db-target	Cluster of hypothetical protein KW89_30 [Piscirickettsia salmonis] (gi|920728747-DECOY)	hypothetical protein KW89_30 [Piscirickettsia salmonis]	gi|920728747-DECOY		0.0	100.0%	3	4	19	0.00921%	0.000%
scaffold-MudPitno-annotate	Uncategorized Sample	OMVs Psalmonis	20160120-MudPiTs-Exosomes-new-db-target	Cluster of hypothetical protein PSLF89_1p41 (plasmid) [Piscirickettsia salmonis LF-89 = ATCC VR-1361] (gi|873976174-DECOY)	hypothetical protein PSLF89_1p41 (plasmid) [Piscirickettsia salmonis LF-89 = ATCC VR-1361]	gi|873976174-DECOY		0.0	100.0%	2	2	2	0.000969%	0.000%
scaffold-MudPitno-annotate	Uncategorized Sample	OMVs Psalmonis	20160120-MudPiTs-Exosomes-new-db-target	Cluster of hypothetical protein K661_01262 [Piscirickettsia salmonis LF-89 = ATCC VR-1361] (gi|546140848)	hypothetical protein K661_01262 [Piscirickettsia salmonis LF-89 = ATCC VR-1361]	gi|546140848,gi|920730828	piscirickettsia salmonis NCBI 11-03-2016.fasta	17,931.0	100.0%	3	4	6	0.00291%	17.4%
scaffold-MudPitno-annotate	Uncategorized Sample	OMVs Psalmonis	20160120-MudPiTs-Exosomes-new-db-target	Cluster of putative lipoprotein [Piscirickettsia salmonis LF-89 = ATCC VR-1361] (gi|546140836)	putative lipoprotein [Piscirickettsia salmonis LF-89 = ATCC VR-1361]	gi|546140836,gi|920731299	piscirickettsia salmonis NCBI 11-03-2016.fasta	33,871.2	99.9%	2	2	2	0.000969%	15.8%
scaffold-MudPitno-annotate	Uncategorized Sample	OMVs Psalmonis	20160120-MudPiTs-Exosomes-new-db-target	Cluster of type IV secretion system protein VirB9 [Piscirickettsia salmonis] (gi|920728843)	conjugal transfer protein [Piscirickettsia salmonis LF-89 = ATCC VR-1361]	gi|873977800	piscirickettsia salmonis NCBI 11-03-2016.fasta	38,611.0	100.0%	1	1	59	0.0286%	35.4%
scaffold-MudPitno-annotate	Uncategorized Sample	OMVs Psalmonis	20160120-MudPiTs-Exosomes-new-db-target	Cluster of tryptophan 2,3-dioxygenase family protein [Piscirickettsia salmonis] (gi|920729151)	tryptophan 2,3-dioxygenase family protein [Piscirickettsia salmonis]	gi|920729151	piscirickettsia salmonis NCBI 11-03-2016.fasta	28,902.0	100.0%	2	2	2	0.000969%	10.2%
scaffold-MudPitno-annotate	Uncategorized Sample	OMVs Psalmonis	20160120-MudPiTs-Exosomes-new-db-target	Cluster of type IV secretion system protein IcmG [Piscirickettsia salmonis] (gi|920731096-DECOY)	hypothetical protein PSLF89_605 [Piscirickettsia salmonis LF-89 = ATCC VR-1361]	gi|873978201-DECOY		0.0	100.0%	0	0	11	0.00533%	0.000%
scaffold-MudPitno-annotate	Uncategorized Sample	OMVs Psalmonis	20160120-MudPiTs-Exosomes-new-db-target	Cluster of WD domain, G-beta repeat family protein [Piscirickettsia salmonis] (gi|920729141)	WD domain, G-beta repeat family protein [Piscirickettsia salmonis]	gi|920729141	piscirickettsia salmonis NCBI 11-03-2016.fasta	39,133.3	100.0%	1	1	7	0.00339%	16.0%
scaffold-MudPitno-annotate	Uncategorized Sample	OMVs Psalmonis	20160120-MudPiTs-Exosomes-new-db-target	Cluster of hypothetical protein PSLF89_826 [Piscirickettsia salmonis LF-89 = ATCC VR-1361] (gi|873978375)	hypothetical protein PSLF89_826 [Piscirickettsia salmonis LF-89 = ATCC VR-1361]	gi|873978375	piscirickettsia salmonis NCBI 11-03-2016.fasta	26,324.1	100.0%	2	2	16	0.00775%	29.1%
scaffold-MudPitno-annotate	Uncategorized Sample	OMVs Psalmonis	20160120-MudPiTs-Exosomes-new-db-target	Cluster of D-alanyl-D-alanine carboxypeptidase [Piscirickettsia salmonis LF-89 = ATCC VR-1361] (gi|965557350)	D-alanyl-D-alanine carboxypeptidase [Piscirickettsia salmonis LF-89 = ATCC VR-1361]	gi|965557350	piscirickettsia salmonis NCBI 11-03-2016.fasta	53,684.8	100.0%	2	2	3	0.00145%	8.79%
scaffold-MudPitno-annotate	Uncategorized Sample	OMVs Psalmonis	20160120-MudPiTs-Exosomes-new-db-target	Cluster of hypothetical protein AB894_07035 [Piscirickettsia salmonis LF-89 = ATCC VR-1361] (gi|838099332)	hypothetical protein AB894_07035 [Piscirickettsia salmonis LF-89 = ATCC VR-1361]	gi|838099332,gi|873978209	piscirickettsia salmonis NCBI 11-03-2016.fasta	17,874.1	100.0%	1	1	2	0.000969%	24.5%
scaffold-MudPitno-annotate	Uncategorized Sample	OMVs Psalmonis	20160120-MudPiTs-Exosomes-new-db-target	Cluster of trypsin family protein [Piscirickettsia salmonis] (gi|920731659)	2-alkenal reductase [Piscirickettsia salmonis LF-89 = ATCC VR-1361]	gi|965557333	piscirickettsia salmonis NCBI 11-03-2016.fasta	38,851.1	100.0%	0	0	5	0.00242%	24.3%
scaffold-MudPitno-annotate	Uncategorized Sample	OMVs Psalmonis	20160120-MudPiTs-Exosomes-new-db-target	Cluster of DNA-binding protein [Piscirickettsia salmonis LF-89 = ATCC VR-1361] (gi|873978318)	DNA-binding protein [Piscirickettsia salmonis LF-89 = ATCC VR-1361]	gi|873978318	piscirickettsia salmonis NCBI 11-03-2016.fasta	42,999.9	100.0%	2	2	2	0.000969%	5.17%
scaffold-MudPitno-annotate	Uncategorized Sample	OMVs Psalmonis	20160120-MudPiTs-Exosomes-new-db-target	Cluster of S-(hydroxymethyl)glutathione dehydrogenase [Piscirickettsia salmonis LF-89 = ATCC VR-1361] (gi|873978302)	S-(hydroxymethyl)glutathione dehydrogenase [Piscirickettsia salmonis LF-89 = ATCC VR-1361]	gi|873978302,gi|920731521	piscirickettsia salmonis NCBI 11-03-2016.fasta	39,714.6	100.0%	2	2	2	0.000969%	7.86%
scaffold-MudPitno-annotate	Uncategorized Sample	OMVs Psalmonis	20160120-MudPiTs-Exosomes-new-db-target	Cluster of guanylate kinase [Piscirickettsia salmonis LF-89 = ATCC VR-1361] (gi|873979885-DECOY)	guanylate kinase [Piscirickettsia salmonis LF-89 = ATCC VR-1361]	gi|873979885-DECOY		0.0	100.0%	0	0	3	0.00145%	0.000%
scaffold-MudPitno-annotate	Uncategorized Sample	OMVs Psalmonis	20160120-MudPiTs-Exosomes-new-db-target	Cluster of DNA topoisomerase I [Piscirickettsia salmonis LF-89 = ATCC VR-1361] (gi|873977748)	DNA topoisomerase I [Piscirickettsia salmonis LF-89 = ATCC VR-1361]	gi|873977748	piscirickettsia salmonis NCBI 11-03-2016.fasta	88,909.1	100.0%	0	0	2	0.000969%	3.62%
scaffold-MudPitno-annotate	Uncategorized Sample	OMVs Psalmonis	20160120-MudPiTs-Exosomes-new-db-target	Cluster of 2-polyprenylphenol 6-hydroxylase [Piscirickettsia salmonis LF-89 = ATCC VR-1361] (gi|546140731)	2-polyprenylphenol 6-hydroxylase [Piscirickettsia salmonis LF-89 = ATCC VR-1361]	gi|546140731	piscirickettsia salmonis NCBI 11-03-2016.fasta	64,690.7	100.0%	2	2	2	0.000969%	8.84%
scaffold-MudPitno-annotate	Uncategorized Sample	OMVs Psalmonis	20160120-MudPiTs-Exosomes-new-db-target	Cluster of preprotein translocase subunit SecA [Piscirickettsia salmonis] (gi|920731750)	preprotein translocase subunit SecA [Piscirickettsia salmonis LF-89 = ATCC VR-1361]	gi|873977714	piscirickettsia salmonis NCBI 11-03-2016.fasta	102,527.0	100.0%	1	1	7	0.00339%	8.24%
scaffold-MudPitno-annotate	Uncategorized Sample	OMVs Psalmonis	20160120-MudPiTs-Exosomes-new-db-target	Cluster of SCP-2 sterol transfer family protein [Piscirickettsia salmonis] (gi|920729094)	SCP-2 sterol transfer family protein [Piscirickettsia salmonis]	gi|920729094	piscirickettsia salmonis NCBI 11-03-2016.fasta	23,933.2	100.0%	2	2	2	0.000969%	21.0%
scaffold-MudPitno-annotate	Uncategorized Sample	OMVs Psalmonis	20160120-MudPiTs-Exosomes-new-db-target	Cluster of hypothetical protein [Piscirickettsia salmonis] (gi|738930989)	hypothetical protein KU39_3p171 (plasmid) [Piscirickettsia salmonis]	gi|923110196	piscirickettsia salmonis NCBI 11-03-2016.fasta	71,931.0	100.0%	0	0	14	0.00678%	6.54%
scaffold-MudPitno-annotate	Uncategorized Sample	OMVs Psalmonis	20160120-MudPiTs-Exosomes-new-db-target	Cluster of UDP-N-acetylglucosamine--N-acetylmuramyl-(pentapeptide) pyrophosphoryl-undecaprenol N-acetylglucosamine transferase [Piscirickettsia salmonis LF-89 = ATCC VR-1361] (gi|873977707)	UDP-N-acetylglucosamine--N-acetylmuramyl-(pentapeptide) pyrophosphoryl-undecaprenol N-acetylglucosamine transferase [Piscirickettsia salmonis LF-89 = ATCC VR-1361]	gi|873977707	piscirickettsia salmonis NCBI 11-03-2016.fasta	38,680.8	100.0%	0	0	7	0.00339%	6.94%
scaffold-MudPitno-annotate	Uncategorized Sample	OMVs Psalmonis	20160120-MudPiTs-Exosomes-new-db-target	Cluster of UDP-N-acetylmuramyl-tripeptide synthetase [Piscirickettsia salmonis LF-89 = ATCC VR-1361] (gi|873977702)	UDP-N-acetylmuramyl-tripeptide synthetase [Piscirickettsia salmonis LF-89 = ATCC VR-1361]	gi|873977702	piscirickettsia salmonis NCBI 11-03-2016.fasta	56,173.8	100.0%	2	2	2	0.000969%	8.24%
scaffold-MudPitno-annotate	Uncategorized Sample	OMVs Psalmonis	20160120-MudPiTs-Exosomes-new-db-target	Cluster of von Willebrand factor type A domain protein [Piscirickettsia salmonis LF-89 = ATCC VR-1361] (gi|546140170-DECOY)	von Willebrand factor type A domain protein [Piscirickettsia salmonis LF-89 = ATCC VR-1361]	gi|546140170-DECOY,gi|920730747-DECOY		0.0	100.0%	2	2	4	0.00194%	0.000%
scaffold-MudPitno-annotate	Uncategorized Sample	OMVs Psalmonis	20160120-MudPiTs-Exosomes-new-db-target	Cluster of cell division ATP-binding protein FtsE [Piscirickettsia salmonis LF-89 = ATCC VR-1361] (gi|873978570-DECOY)	cell division ATP-binding protein FtsE [Piscirickettsia salmonis LF-89 = ATCC VR-1361]	gi|873978570-DECOY		0.0	100.0%	2	2	2	0.000969%	0.000%
scaffold-MudPitno-annotate	Uncategorized Sample	OMVs Psalmonis	20160120-MudPiTs-Exosomes-new-db-target	Cluster of 50S ribosomal protein L6 [Piscirickettsia salmonis] (gi|920729056)	50S ribosomal protein L6 [Piscirickettsia salmonis]	gi|920729056	piscirickettsia salmonis NCBI 11-03-2016.fasta	18,883.5	100.0%	3	3	6	0.00291%	16.9%
scaffold-MudPitno-annotate	Uncategorized Sample	OMVs Psalmonis	20160120-MudPiTs-Exosomes-new-db-target	Cluster of 30S ribosomal protein S3 [Piscirickettsia salmonis LF-89 = ATCC VR-1361] (gi|873977992)	30S ribosomal protein S3 [Piscirickettsia salmonis LF-89 = ATCC VR-1361]	gi|873977992,gi|920729047	piscirickettsia salmonis NCBI 11-03-2016.fasta	26,908.1	100.0%	3	3	13	0.00630%	16.4%
scaffold-MudPitno-annotate	Uncategorized Sample	OMVs Psalmonis	20160120-MudPiTs-Exosomes-new-db-target	Cluster of 50S ribosomal protein L2 [Piscirickettsia salmonis LF-89 = ATCC VR-1361] (gi|873977990)	50S ribosomal protein L2 [Piscirickettsia salmonis LF-89 = ATCC VR-1361]	gi|873977990,gi|920729044	piscirickettsia salmonis NCBI 11-03-2016.fasta	29,963.8	100.0%	3	3	13	0.00630%	14.6%
scaffold-MudPitno-annotate	Uncategorized Sample	OMVs Psalmonis	20160120-MudPiTs-Exosomes-new-db-target	Cluster of rasGEF domain protein [Piscirickettsia salmonis] (gi|920729483-DECOY)	rasGEF domain protein [Piscirickettsia salmonis]	gi|920729483-DECOY		0.0	100.0%	2	2	2	0.000969%	0.000%
scaffold-MudPitno-annotate	Uncategorized Sample	OMVs Psalmonis	20160120-MudPiTs-Exosomes-new-db-target	Cluster of peptidase M23 family protein [Piscirickettsia salmonis LF-89 = ATCC VR-1361] (gi|546141285-DECOY)	peptidase M23 family protein [Piscirickettsia salmonis LF-89 = ATCC VR-1361]	gi|546141285-DECOY		0.0	100.0%	2	2	4	0.00194%	0.000%
scaffold-MudPitno-annotate	Uncategorized Sample	OMVs Psalmonis	20160120-MudPiTs-Exosomes-new-db-target	Cluster of 50S ribosomal protein L1 [Piscirickettsia salmonis LF-89 = ATCC VR-1361] (gi|873977977)	50S ribosomal protein L1 [Piscirickettsia salmonis LF-89 = ATCC VR-1361]	gi|873977977,gi|920729031	piscirickettsia salmonis NCBI 11-03-2016.fasta	24,311.0	100.0%	6	8	17	0.00824%	39.2%
scaffold-MudPitno-annotate	Uncategorized Sample	OMVs Psalmonis	20160120-MudPiTs-Exosomes-new-db-target	Cluster of hypothetical protein PSLF89_2p8 (plasmid) [Piscirickettsia salmonis LF-89 = ATCC VR-1361] (gi|873975801-DECOY)	hypothetical protein PSLF89_2p8 (plasmid) [Piscirickettsia salmonis LF-89 = ATCC VR-1361]	gi|873975801-DECOY		0.0	100.0%	2	3	3	0.00145%	0.000%
scaffold-MudPitno-annotate	Uncategorized Sample	OMVs Psalmonis	20160120-MudPiTs-Exosomes-new-db-target	Cluster of hypothetical protein [Piscirickettsia salmonis] (gi|738930388-DECOY)	hypothetical protein [Piscirickettsia salmonis]	gi|738930388-DECOY,gi|917322941-DECOY		0.0	100.0%	5	6	10	0.00485%	0.000%
scaffold-MudPitno-annotate	Uncategorized Sample	OMVs Psalmonis	20160120-MudPiTs-Exosomes-new-db-target	Cluster of type IV pilus biogenesis protein PilC [Piscirickettsia salmonis] (gi|920729023)	type IV pilus biogenesis protein PilC [Piscirickettsia salmonis]	gi|920729023	piscirickettsia salmonis NCBI 11-03-2016.fasta	45,930.4	100.0%	5	6	30	0.0145%	11.6%
scaffold-MudPitno-annotate	Uncategorized Sample	OMVs Psalmonis	20160120-MudPiTs-Exosomes-new-db-target	Cluster of dihydrodipicolinate reductase [Piscirickettsia salmonis] (gi|920729014)	dihydrodipicolinate reductase [Piscirickettsia salmonis]	gi|920729014	piscirickettsia salmonis NCBI 11-03-2016.fasta	28,646.4	100.0%	1	1	2	0.000969%	16.7%
scaffold-MudPitno-annotate	Uncategorized Sample	OMVs Psalmonis	20160120-MudPiTs-Exosomes-new-db-target	Cluster of molecular chaperone DnaK [Piscirickettsia salmonis] (gi|920729012)	molecular chaperone DnaK [Piscirickettsia salmonis]	gi|920729012	piscirickettsia salmonis NCBI 11-03-2016.fasta	68,868.9	100.0%	2	2	56	0.0271%	27.0%
scaffold-MudPitno-annotate	Uncategorized Sample	OMVs Psalmonis	20160120-MudPiTs-Exosomes-new-db-target	Cluster of hypothetical protein [Piscirickettsia salmonis] (gi|738930989)	hypothetical protein KU39_3p75 (plasmid) [Piscirickettsia salmonis]	gi|923110100	piscirickettsia salmonis NCBI 11-03-2016.fasta	65,842.3	100.0%	1	1	18	0.00872%	18.3%
scaffold-MudPitno-annotate	Uncategorized Sample	OMVs Psalmonis	20160120-MudPiTs-Exosomes-new-db-target	Cluster of 30S ribosomal protein S9 [Piscirickettsia salmonis LF-89 = ATCC VR-1361] (gi|873978446)	30S ribosomal protein S9 [Piscirickettsia salmonis LF-89 = ATCC VR-1361]	gi|873978446	piscirickettsia salmonis NCBI 11-03-2016.fasta	14,464.6	100.0%	2	2	2	0.000969%	20.9%
scaffold-MudPitno-annotate	Uncategorized Sample	OMVs Psalmonis	20160120-MudPiTs-Exosomes-new-db-target	Cluster of autotransporter beta-domain protein [Piscirickettsia salmonis] (gi|920730252-DECOY)	autotransporter beta-domain protein [Piscirickettsia salmonis]	gi|920730252-DECOY		0.0	100.0%	2	3	6	0.00291%	0.000%
scaffold-MudPitno-annotate	Uncategorized Sample	OMVs Psalmonis	20160120-MudPiTs-Exosomes-new-db-target	Cluster of RNA-binding protein [Piscirickettsia salmonis LF-89 = ATCC VR-1361] (gi|873978293)	RNA-binding protein [Piscirickettsia salmonis LF-89 = ATCC VR-1361]	gi|873978293	piscirickettsia salmonis NCBI 11-03-2016.fasta	9,954.5	100.0%	2	3	8	0.00388%	33.7%
scaffold-MudPitno-annotate	Uncategorized Sample	OMVs Psalmonis	20160120-MudPiTs-Exosomes-new-db-target	Cluster of peptidase M23 family protein [Piscirickettsia salmonis LF-89 = ATCC VR-1361] (gi|546141285)	peptidase M23 family protein [Piscirickettsia salmonis LF-89 = ATCC VR-1361]	gi|546141285	piscirickettsia salmonis NCBI 11-03-2016.fasta	51,486.4	100.0%	2	2	4	0.00194%	16.5%
scaffold-MudPitno-annotate	Uncategorized Sample	OMVs Psalmonis	20160120-MudPiTs-Exosomes-new-db-target	Cluster of response regulator [Piscirickettsia salmonis LF-89 = ATCC VR-1361] (gi|873978276)	response regulator [Piscirickettsia salmonis LF-89 = ATCC VR-1361]	gi|873978276	piscirickettsia salmonis NCBI 11-03-2016.fasta	35,124.3	100.0%	0	0	2	0.000969%	8.78%
scaffold-MudPitno-annotate	Uncategorized Sample	OMVs Psalmonis	20160120-MudPiTs-Exosomes-new-db-target	Cluster of hypothetical protein PSLF89_664 [Piscirickettsia salmonis LF-89 = ATCC VR-1361] (gi|873978249)	hypothetical protein PSLF89_664 [Piscirickettsia salmonis LF-89 = ATCC VR-1361]	gi|873978249	piscirickettsia salmonis NCBI 11-03-2016.fasta	42,570.8	100.0%	3	3	13	0.00630%	6.72%
scaffold-MudPitno-annotate	Uncategorized Sample	OMVs Psalmonis	20160120-MudPiTs-Exosomes-new-db-target	Cluster of na+/H+ antiporter NhaA [Piscirickettsia salmonis LF-89 = ATCC VR-1361] (gi|546141464-DECOY)	sodium:proton antiporter [Piscirickettsia salmonis LF-89 = ATCC VR-1361]	gi|965558100-DECOY		0.0	100.0%	1	1	2	0.000969%	0.000%
scaffold-MudPitno-annotate	Uncategorized Sample	OMVs Psalmonis	20160120-MudPiTs-Exosomes-new-db-target	Cluster of hypothetical protein AB894_10650 [Piscirickettsia salmonis LF-89 = ATCC VR-1361] (gi|838098619)	hypothetical protein AB894_10650 [Piscirickettsia salmonis LF-89 = ATCC VR-1361]	gi|838098619	piscirickettsia salmonis NCBI 11-03-2016.fasta	16,952.4	100.0%	3	3	10	0.00485%	31.3%
scaffold-MudPitno-annotate	Uncategorized Sample	OMVs Psalmonis	20160120-MudPiTs-Exosomes-new-db-target	Cluster of ankyrin repeat family protein [Piscirickettsia salmonis] (gi|923112809-DECOY)	ankyrin repeat family protein [Piscirickettsia salmonis]	gi|923112809-DECOY		0.0	100.0%	3	3	3	0.00145%	0.000%
scaffold-MudPitno-annotate	Uncategorized Sample	OMVs Psalmonis	20160120-MudPiTs-Exosomes-new-db-target	Cluster of cation/multidrug efflux pump [Piscirickettsia salmonis] (gi|920729196-DECOY)	cation/multidrug efflux pump [Piscirickettsia salmonis]	gi|920729196-DECOY		0.0	99.9%	1	1	9	0.00436%	0.000%
scaffold-MudPitno-annotate	Uncategorized Sample	OMVs Psalmonis	20160120-MudPiTs-Exosomes-new-db-target	Cluster of chemotaxis protein [Piscirickettsia salmonis LF-89 = ATCC VR-1361] (gi|873978057-DECOY)	chemotaxis protein [Piscirickettsia salmonis LF-89 = ATCC VR-1361]	gi|873978057-DECOY,gi|923113559-DECOY		0.0	100.0%	4	5	10	0.00485%	0.000%
scaffold-MudPitno-annotate	Uncategorized Sample	OMVs Psalmonis	20160120-MudPiTs-Exosomes-new-db-target	Cluster of hypothetical protein PSLF89_581 [Piscirickettsia salmonis LF-89 = ATCC VR-1361] (gi|873978180-DECOY)	hypothetical protein PSLF89_581 [Piscirickettsia salmonis LF-89 = ATCC VR-1361]	gi|873978180-DECOY		0.0	100.0%	3	3	11	0.00533%	0.000%
scaffold-MudPitno-annotate	Uncategorized Sample	OMVs Psalmonis	20160120-MudPiTs-Exosomes-new-db-target	Cluster of hypothetical protein PSLF89_3316 [Piscirickettsia salmonis LF-89 = ATCC VR-1361] (gi|873980269-DECOY)	hypothetical protein PSLF89_3316 [Piscirickettsia salmonis LF-89 = ATCC VR-1361]	gi|873980269-DECOY		0.0	100.0%	2	2	3	0.00145%	0.000%
END OF FILE
