# Supplementary material for: The Proteome of Biologically Active Membrane Vesicles from Piscirickettsia salmonis LF-89 Type Strain Identifies Plasmid-Encoded Putative Toxins
Source: Front Cell Infect Microbiol. 2017 Sep 28;7:420. doi: 10.3389/fcimb.2017.00420 (PMC5625009; doi:10.3389/fcimb.2017.00420)
Supplement: Supplementary file 4 [file DataSheet1.xls]

## Sheet: Scaffold identification
Bio View:774 Proteins in 452 Clusters<BR>With 582 Decoys	Accession Number	Molecular Weight	Protein Grouping Ambiguity	Taxonomy	biological regulation	cellular process	establishment of localization	localization	locomotion	metabolic process	reproduction	response to stimulus	cytoplasm	intracellular organelle	membrane	plasma membrane	ribosome	binding	catalytic activity	electron carrier activity	molecular function	molecular transducer activity	structural molecule activity	transcription regulator activity	translation regulator activity	transporter activity	OMVs Psalmonis
Cluster of membrane protein [Piscirickettsia salmonis LF-89 = ATCC VR-1361] (gi|838099093)	gi|838099093 [2]	46 kDa	true	Piscirickettsia salmonis LF-89 = ATCC VR-1361																							1
hypothetical protein PSLF89_1p34 (plasmid) [Piscirickettsia salmonis LF-89 = ATCC VR-1361]	gi|873976170	127 kDa		Piscirickettsia salmonis LF-89 = ATCC VR-1361																							1
Cluster of molecular chaperone GroEL, partial [Piscirickettsia salmonis] (gi|758740411)	gi|758740411 [5]	51 kDa	true	Piscirickettsia salmonis																							1
MFS transporter [Piscirickettsia salmonis LF-89 = ATCC VR-1361]	gi|873978428-DECOY	?	true	unknown																							1
type IV pilus biogenesis protein PilC [Piscirickettsia salmonis]	gi|920729023	46 kDa		Piscirickettsia salmonis		protein secretion	protein secretion	protein secretion							integral to membrane	plasma membrane											1
UDP-N-acetylglucosamine--N-acetylmuramyl-(pentapeptide) pyrophosphoryl-undecaprenol N-acetylglucosamine transferase [Piscirickettsia salmonis LF-89 = ATCC VR-1361]	gi|873977707-DECOY (+1)	?		unknown																							1
Cluster of hypothetical protein [Piscirickettsia salmonis] (gi|738930884)	gi|738930884	15 kDa	true	Piscirickettsia salmonis		transposition, DNA-mediated				transposition, DNA-mediated								DNA binding	transposase activity		DNA binding						1
Cluster of molecular chaperone DnaK [Piscirickettsia salmonis] (gi|920729012)	gi|920729012 [2]	69 kDa	true	Piscirickettsia salmonis		protein folding				protein folding		response to stress	cytoplasm		plasma membrane	plasma membrane		unfolded protein binding			ATP binding						1
elongation factor Tu [Piscirickettsia salmonis LF-89 = ATCC VR-1361]	gi|873977985	43 kDa		Piscirickettsia salmonis LF-89 = ATCC VR-1361																							1
Cluster of hypothetical protein PSLF89_280 [Piscirickettsia salmonis LF-89 = ATCC VR-1361] (gi|873977924)	gi|873977924	13 kDa	true	Piscirickettsia salmonis LF-89 = ATCC VR-1361																							1
Cluster of methyl-accepting chemotaxis (MCP) signaling domain protein [Piscirickettsia salmonis LF-89 = ATCC VR-1361] (gi|546139871)	gi|546139871	61 kDa	true	Piscirickettsia salmonis LF-89 = ATCC VR-1361	signal transduction	signal transduction			chemotaxis			chemotaxis			integral to membrane						signal transducer activity	signal transducer activity					1
Cluster of hypothetical protein PSLF89_2434 [Piscirickettsia salmonis LF-89 = ATCC VR-1361] (gi|873979583)	gi|873979583	23 kDa	true	Piscirickettsia salmonis LF-89 = ATCC VR-1361											integral to membrane												1
Cluster of hypothetical protein PSLF89_07550 [Piscirickettsia salmonis LF-89 = ATCC VR-1361] (gi|965558315-DECOY)	gi|965558315-DECOY	?	true	unknown																							1
hypothetical protein PSLF89_2795 [Piscirickettsia salmonis LF-89 = ATCC VR-1361]	gi|873979839-DECOY	?		unknown																							1
Cluster of superoxide dismutase [Piscirickettsia salmonis LF-89 = ATCC VR-1361] (gi|965558488)	gi|965558488	18 kDa	true	Piscirickettsia salmonis LF-89 = ATCC VR-1361		removal of superoxide radicals				oxidation reduction								metal ion binding	superoxide dismutase activity		superoxide dismutase activity						1
Cluster of hypothetical protein [Piscirickettsia salmonis] (gi|738930989)	gi|738930989 [4]	33 kDa	true	Piscirickettsia salmonis																							1
Cluster of hypothetical protein [Piscirickettsia salmonis] (gi|728820527-DECOY)	gi|728820527-DECOY [2]	?	true	unknown																							1
molecular chaperone GroES [Piscirickettsia salmonis LF-89 = ATCC VR-1361]	gi|873980150	11 kDa		Piscirickettsia salmonis LF-89 = ATCC VR-1361																							1
Cluster of hypothetical protein PSLF89_2295 [Piscirickettsia salmonis LF-89 = ATCC VR-1361] (gi|873979486)	gi|873979486	56 kDa	true	Piscirickettsia salmonis LF-89 = ATCC VR-1361																							1
Cluster of disulfide bond formation protein DsbA [Piscirickettsia salmonis LF-89 = ATCC VR-1361] (gi|873979466)	gi|873979466 [2]	30 kDa	true	Piscirickettsia salmonis LF-89 = ATCC VR-1361																							1
Cluster of type IV secretion system protein VirB9 [Piscirickettsia salmonis] (gi|920728843)	gi|920728843 [2]	39 kDa	true	Piscirickettsia salmonis																							1
Cluster of chromosome partitioning protein ParB [Piscirickettsia salmonis] (gi|920728744)	gi|920728744	34 kDa	true	Piscirickettsia salmonis														DNA binding			DNA binding						1
Cluster of Outer membrane porin F [Piscirickettsia salmonis] (gi|923110936)	gi|923110936 [4]	35 kDa	true	Piscirickettsia salmonis		transmembrane transport	transmembrane transport	transmembrane transport							integral to membrane						porin activity					porin activity	1
signal peptidase, peptidase S26 family protein [Piscirickettsia salmonis LF-89 = ATCC VR-1361]	gi|965558412	20 kDa		Piscirickettsia salmonis LF-89 = ATCC VR-1361																							1
Cluster of hypothetical protein PSLF89_2241 [Piscirickettsia salmonis LF-89 = ATCC VR-1361] (gi|965557887-DECOY)	gi|965557887-DECOY [2]	?	true	unknown																							1
Cluster of major Facilitator Superfamily protein [Piscirickettsia salmonis LF-89 = ATCC VR-1361] (gi|546139961-DECOY)	gi|546139961-DECOY [3]	?	true	unknown																							1
Cluster of peptidylprolyl isomerase [Piscirickettsia salmonis LF-89 = ATCC VR-1361] (gi|873979967)	gi|873979967 [2]	28 kDa	true	Piscirickettsia salmonis LF-89 = ATCC VR-1361																							1
Cluster of Sequence 14 from patent US 7811583 (gi|314561212)	gi|314561212 [2]	35 kDa	true	unknown																							1
Cluster of major Facilitator Superfamily protein [Piscirickettsia salmonis LF-89 = ATCC VR-1361] (gi|546139961)	gi|546139961 [2]	48 kDa	true	Piscirickettsia salmonis LF-89 = ATCC VR-1361																							1
cell envelope biogenesis protein OmpA [Piscirickettsia salmonis LF-89 = ATCC VR-1361]	gi|873978943	23 kDa		Piscirickettsia salmonis LF-89 = ATCC VR-1361																							1
glycosyl transferase 2 family protein [Piscirickettsia salmonis]	gi|920731670	33 kDa	true	Piscirickettsia salmonis						metabolic process									transferase activity		transferase activity						1
Cluster of metal-transporting ATPase [Piscirickettsia salmonis LF-89 = ATCC VR-1361] (gi|873978330-DECOY)	gi|873978330-DECOY [2]	?	true	unknown																							1
Cluster of phenylalanine--tRNA ligase subunit beta [Piscirickettsia salmonis LF-89 = ATCC VR-1361] (gi|873978475)	gi|873978475 [4]	87 kDa	true	Piscirickettsia salmonis LF-89 = ATCC VR-1361																							1
Cluster of D-methionine-binding lipoprotein metQ [Piscirickettsia salmonis] (gi|920731540-DECOY)	gi|920731540-DECOY [3]	?	true	unknown																							1
Cluster of hypothetical protein PSLF89_3077 [Piscirickettsia salmonis LF-89 = ATCC VR-1361] (gi|965558203-DECOY)	gi|965558203-DECOY	?	true	unknown																							1
Cluster of na+/H+ antiporter NhaA [Piscirickettsia salmonis LF-89 = ATCC VR-1361] (gi|546141464-DECOY)	gi|546141464-DECOY [3]	?	true	unknown																							1
Cluster of D-methionine-binding lipoprotein metQ [Piscirickettsia salmonis] (gi|920731540)	gi|920731540 [3]	31 kDa	true	Piscirickettsia salmonis																							1
Cluster of type I secretion system ATPase [Piscirickettsia salmonis] (gi|663090045)	gi|663090045	64 kDa	true	Piscirickettsia salmonis		transmembrane transport	transmembrane transport	transmembrane transport		metabolic process					integral to membrane			ATP binding	ATPase activity, coupled to transmembrane movement of substances		ATPase activity, coupled to transmembrane movement of substances					ATPase activity, coupled to transmembrane movement of substances	1
Cluster of ATP-dependent helicase HrpA [Piscirickettsia salmonis LF-89 = ATCC VR-1361] (gi|546139605)	gi|546139605 [3]	148 kDa	true	Piscirickettsia salmonis LF-89 = ATCC VR-1361																							1
Cluster of helicase UvrD [Piscirickettsia salmonis] (gi|920729864-DECOY)	gi|920729864-DECOY [2]	?	true	unknown																							1
Cluster of type IV secretion system protein IcmG [Piscirickettsia salmonis] (gi|920731096-DECOY)	gi|920731096-DECOY [2]	?	true	unknown																							1
Cluster of penicillin-binding protein 2 [Piscirickettsia salmonis] (gi|923113583)	gi|923113583 [2]	69 kDa	true	Piscirickettsia salmonis						metabolic process					membrane			penicillin binding	peptidoglycan glycosyltransferase activity		penicillin binding						1
Cluster of hypothetical protein [Piscirickettsia salmonis] (gi|917526849)	gi|917526849 [2]	59 kDa	true	Piscirickettsia salmonis																							1
Cluster of methyl-accepting chemotaxis (MCP) signaling domain protein [Piscirickettsia salmonis] (gi|923111246-DECOY)	gi|923111246-DECOY [2]	?	true	unknown																							1
Cluster of phosphoribosylamine--glycine ligase [Piscirickettsia salmonis LF-89 = ATCC VR-1361] (gi|546141503)	gi|546141503	45 kDa	true	Piscirickettsia salmonis LF-89 = ATCC VR-1361																							1
Cluster of transposase [Piscirickettsia salmonis] (gi|923112499)	gi|923112499	41 kDa	true	Piscirickettsia salmonis		transposition, DNA-mediated				transposition, DNA-mediated								nucleic acid binding	transposase activity		DNA binding						1
Cluster of recombinase RecD [Piscirickettsia salmonis] (gi|692316131)	gi|692316131 [3]	81 kDa	true	Piscirickettsia salmonis																							1
chemotaxis protein [Piscirickettsia salmonis LF-89 = ATCC VR-1361]	gi|873978057 (+1)	61 kDa	true	Piscirickettsia salmonis LF-89 = ATCC VR-1361																							1
Cluster of Acriflavin resistance protein AcrF [Piscirickettsia salmonis] (gi|920728837)	gi|920728837 [2]	114 kDa	true	Piscirickettsia salmonis			transport	transport							membrane						transporter activity					transporter activity	1
Cluster of type IV secretion system protein IcmB [Piscirickettsia salmonis] (gi|920730541)	gi|920730541 [2]	112 kDa	true	Piscirickettsia salmonis																							1
Cluster of preprotein translocase subunit SecA [Piscirickettsia salmonis] (gi|920731750)	gi|920731750 [2]	102 kDa	true	Piscirickettsia salmonis		intracellular protein transmembrane transport	intracellular protein transmembrane transport	intracellular protein transmembrane transport					cytoplasm		plasma membrane	plasma membrane		metal ion binding			ATP binding						1
Cluster of DNA-directed RNA polymerase subunit beta [Piscirickettsia salmonis LF-89 = ATCC VR-1361] (gi|965558355)	gi|965558355 [3]	151 kDa	true	Piscirickettsia salmonis LF-89 = ATCC VR-1361																							1
hypothetical protein PSLF89_785 [Piscirickettsia salmonis LF-89 = ATCC VR-1361]	gi|965557398	17 kDa	true	Piscirickettsia salmonis LF-89 = ATCC VR-1361																							1
meta-pathway of phenol degradation family protein [Piscirickettsia salmonis LF-89 = ATCC VR-1361]	gi|873979859 (+1)	20 kDa		Piscirickettsia salmonis LF-89 = ATCC VR-1361																							1
Cluster of bacterial extracellular solute-binding s, 3 family protein [Piscirickettsia salmonis] (gi|920729808-DECOY)	gi|920729808-DECOY	?	true	unknown																							1
Cluster of DNA repair family protein [Piscirickettsia salmonis] (gi|920729863)	gi|920729863 [2]	102 kDa	true	Piscirickettsia salmonis																							1
Cluster of acetyltransferase domain protein [Piscirickettsia salmonis] (gi|920731324-DECOY)	gi|920731324-DECOY [2]	?	true	unknown																							1
Cluster of helicase UvrD [Piscirickettsia salmonis] (gi|920729864)	gi|920729864	130 kDa	true	Piscirickettsia salmonis		DNA duplex unwinding				metabolic process								DNA binding	ATP-dependent DNA helicase activity		ATP-dependent DNA helicase activity						1
Cluster of fusaric acid resistance family protein [Piscirickettsia salmonis LF-89 = ATCC VR-1361] (gi|546141476-DECOY)	gi|546141476-DECOY	?	true	unknown																							1
Cluster of phosphoesterase [Piscirickettsia salmonis LF-89 = ATCC VR-1361] (gi|873979150-DECOY)	gi|873979150-DECOY [3]	?	true	unknown																							1
Cluster of peptidase M23 family protein [Piscirickettsia salmonis LF-89 = ATCC VR-1361] (gi|546141285-DECOY)	gi|546141285-DECOY	?	true	unknown																							1
Cluster of conjugal transfer protein TrbI [Piscirickettsia salmonis LF-89 = ATCC VR-1361] (gi|873979142)	gi|873979142	43 kDa	true	Piscirickettsia salmonis LF-89 = ATCC VR-1361																							1
hypothetical protein KW89_2839 [Piscirickettsia salmonis]	gi|920731545	11 kDa	true	Piscirickettsia salmonis																							1
Cluster of na+/H+ antiporter NhaA [Piscirickettsia salmonis LF-89 = ATCC VR-1361] (gi|546141464)	gi|546141464 [3]	48 kDa	true	Piscirickettsia salmonis LF-89 = ATCC VR-1361																							1
Cluster of DNA topoisomerase I [Piscirickettsia salmonis LF-89 = ATCC VR-1361] (gi|873977748)	gi|873977748 [2]	89 kDa	true	Piscirickettsia salmonis LF-89 = ATCC VR-1361		DNA topological change				DNA topological change				chromosome				DNA binding	DNA topoisomerase type I activity		DNA topoisomerase type I activity						1
Cluster of acriflavine resistance protein B [Piscirickettsia salmonis LF-89 = ATCC VR-1361] (gi|873980208-DECOY)	gi|873980208-DECOY	?	true	unknown																							1
Cluster of acriflavine resistance protein B [Piscirickettsia salmonis LF-89 = ATCC VR-1361] (gi|873980208)	gi|873980208	111 kDa	true	Piscirickettsia salmonis LF-89 = ATCC VR-1361			transport	transport							membrane						transporter activity					transporter activity	1
DNA-binding protein [Piscirickettsia salmonis LF-89 = ATCC VR-1361]	gi|873979727	14 kDa		Piscirickettsia salmonis LF-89 = ATCC VR-1361																							1
transcription termination factor Rho [Piscirickettsia salmonis]	gi|920728896 (+1)	47 kDa		Piscirickettsia salmonis	regulation of transcription, DNA-dependent	transcription termination				transcription termination								RNA binding	helicase activity		helicase activity						1
Cluster of NAD-specific glutamate dehydrogenase [Piscirickettsia salmonis] (gi|920730795)	gi|920730795 [2]	185 kDa	true	Piscirickettsia salmonis		glutamate catabolic process to 2-oxoglutarate				oxidation reduction									glutamate dehydrogenase activity		glutamate dehydrogenase activity						1
hypothetical protein PSLF89_2707 [Piscirickettsia salmonis LF-89 = ATCC VR-1361]	gi|873979775-DECOY	?		unknown																							1
Cluster of transposase [Piscirickettsia salmonis] (gi|920730262-DECOY)	gi|920730262-DECOY	?	true	unknown																							1
chemotaxis protein [Piscirickettsia salmonis LF-89 = ATCC VR-1361]	gi|873978057-DECOY (+1)	?	true	unknown																							1
membrane protein [Piscirickettsia salmonis]	gi|920731472	17 kDa	true	Piscirickettsia salmonis																							1
Cluster of hypothetical protein PSLF89_664 [Piscirickettsia salmonis LF-89 = ATCC VR-1361] (gi|873978249)	gi|873978249	43 kDa	true	Piscirickettsia salmonis LF-89 = ATCC VR-1361	signal transduction	signal transduction																					1
Cluster of hflK protein [Piscirickettsia salmonis LF-89 = ATCC VR-1361] (gi|873979240)	gi|873979240	44 kDa	true	Piscirickettsia salmonis LF-89 = ATCC VR-1361											integral to membrane												1
Cluster of MexH family multidrug efflux RND transporter periplasmic adaptor subunit [Piscirickettsia salmonis] (gi|920729976)	gi|920729976	38 kDa	true	Piscirickettsia salmonis		transmembrane transport	transmembrane transport	transmembrane transport							membrane												1
hypothetical protein PSLF89_581 [Piscirickettsia salmonis LF-89 = ATCC VR-1361]	gi|873978180-DECOY	?		unknown																							1
C4-dicarboxylate ABC transporter permease (plasmid) [Piscirickettsia salmonis]	gi|920727396-DECOY	?		unknown																							1
hypothetical protein [Piscirickettsia salmonis]	gi|738884152	119 kDa	true	Piscirickettsia salmonis																							1
Cluster of flagellar M-ring protein FliF [Piscirickettsia salmonis LF-89 = ATCC VR-1361] (gi|873978420-DECOY)	gi|873978420-DECOY	?	true	unknown																							1
Cluster of ATP-dependent RNA helicase HrpA [Piscirickettsia salmonis LF-89 = ATCC VR-1361] (gi|873979522-DECOY)	gi|873979522-DECOY	?	true	unknown																							1
ahpC/TSA family protein [Piscirickettsia salmonis LF-89 = ATCC VR-1361]	gi|546140898 (+3)	23 kDa		Piscirickettsia salmonis LF-89 = ATCC VR-1361																							1
Cluster of ATP-dependent metalloprotease [Piscirickettsia salmonis LF-89 = ATCC VR-1361] (gi|873980158)	gi|873980158	72 kDa	true	Piscirickettsia salmonis LF-89 = ATCC VR-1361		proteolysis				proteolysis					integral to membrane	plasma membrane		zinc ion binding	metalloendopeptidase activity		metalloendopeptidase activity						1
Cluster of 2-oxoglutarate dehydrogenase [Piscirickettsia salmonis] (gi|920731368)	gi|920731368 [2]	105 kDa	true	Piscirickettsia salmonis		tricarboxylic acid cycle				tricarboxylic acid cycle								thiamin pyrophosphate binding	oxoglutarate dehydrogenase (succinyl-transferring) activity		oxoglutarate dehydrogenase (succinyl-transferring) activity						1
Cluster of ribonuclease [Piscirickettsia salmonis] (gi|923111848)	gi|923111848 [3]	98 kDa	true	Piscirickettsia salmonis		rRNA processing				mRNA catabolic process			cytoplasm		internal side of plasma membrane	internal side of plasma membrane		RNA binding	ribonuclease E activity		magnesium ion binding						1
Cluster of ankyrin repeat family protein [Piscirickettsia salmonis] (gi|923112809-DECOY)	gi|923112809-DECOY	?	true	unknown																							1
Cluster of hypothetical protein PSLF89_826 [Piscirickettsia salmonis LF-89 = ATCC VR-1361] (gi|873978375)	gi|873978375	26 kDa	true	Piscirickettsia salmonis LF-89 = ATCC VR-1361																							1
Cluster of outer membrane protein assembly factor BamA [Piscirickettsia salmonis LF-89 = ATCC VR-1361] (gi|873978691)	gi|873978691	89 kDa	true	Piscirickettsia salmonis LF-89 = ATCC VR-1361																							1
undecaprenyldiphospho-muramoylpentapeptide beta-N-acetylglucosaminyltransferase [Piscirickettsia salmonis LF-89 = ATCC VR-1361]	gi|546142052-DECOY	?		unknown																							1
Cluster of dihydrolipoyllysine-residue acetyltransferase [Piscirickettsia salmonis] (gi|920731569)	gi|920731569 [2]	66 kDa	true	Piscirickettsia salmonis		glycolysis				glycolysis			pyruvate dehydrogenase complex						dihydrolipoyllysine-residue acetyltransferase activity		dihydrolipoyllysine-residue acetyltransferase activity						1
Cluster of LPS export ABC transporter permease LptF [Piscirickettsia salmonis LF-89 = ATCC VR-1361] (gi|965557719)	gi|965557719	39 kDa	true	Piscirickettsia salmonis LF-89 = ATCC VR-1361		transmembrane transport	transmembrane transport	transmembrane transport							ATP-binding cassette (ABC) transporter complex												1
putative membrane domain protein, partial [Piscirickettsia salmonis LF-89 = ATCC VR-1361]	gi|546141019 (+1)	20 kDa		Piscirickettsia salmonis LF-89 = ATCC VR-1361																							1
Cluster of AAA family ATPase [Piscirickettsia salmonis LF-89 = ATCC VR-1361] (gi|873979155-DECOY)	gi|873979155-DECOY	?	true	unknown																							1
Cluster of MFS sugar transporter [Piscirickettsia salmonis LF-89 = ATCC VR-1361] (gi|873979970)	gi|873979970 [2]	50 kDa	true	Piscirickettsia salmonis LF-89 = ATCC VR-1361		transmembrane transport	transmembrane transport	transmembrane transport		oxidation reduction					integral to membrane				2-alkenal reductase activity		2-alkenal reductase activity					substrate-specific transmembrane transporter activity	1
ATP synthase subunit beta [Piscirickettsia salmonis LF-89 = ATCC VR-1361]	gi|873980312	51 kDa		Piscirickettsia salmonis LF-89 = ATCC VR-1361																							1
Cluster of MFP transporter [Piscirickettsia salmonis] (gi|920729526)	gi|920729526	36 kDa	true	Piscirickettsia salmonis		transmembrane transport	transmembrane transport	transmembrane transport							membrane												1
methyl-accepting chemotaxis (MCP) signaling domain protein [Piscirickettsia salmonis]	gi|923112888-DECOY	?	true	unknown																							1
Cluster of penicillin-binding protein 2 [Piscirickettsia salmonis] (gi|923113583-DECOY)	gi|923113583-DECOY [2]	?	true	unknown																							1
hypothetical protein KW89_1075 [Piscirickettsia salmonis]	gi|920729789-DECOY	?	true	unknown																							1
50S ribosomal protein L1 [Piscirickettsia salmonis LF-89 = ATCC VR-1361]	gi|873977977 (+1)	24 kDa		Piscirickettsia salmonis LF-89 = ATCC VR-1361																							1
Cluster of peptidase Do family protein [Piscirickettsia salmonis LF-89 = ATCC VR-1361] (gi|873978845)	gi|873978845	48 kDa	true	Piscirickettsia salmonis LF-89 = ATCC VR-1361		proteolysis				oxidation reduction									2-alkenal reductase activity		serine-type endopeptidase activity						1
Cluster of membrane protein [Piscirickettsia salmonis] (gi|920728766-DECOY)	gi|920728766-DECOY [2]	?	true	unknown																							1
Cluster of DNA repair family protein [Piscirickettsia salmonis] (gi|920729863-DECOY)	gi|920729863-DECOY	?	true	unknown																							1
Cluster of acetate kinase [Piscirickettsia salmonis] (gi|923111444)	gi|923111444	31 kDa	true	Piscirickettsia salmonis																							1
Cluster of (p)ppGpp synthetase [Piscirickettsia salmonis] (gi|923111798)	gi|923111798 [4]	84 kDa	true	Piscirickettsia salmonis		guanosine tetraphosphate metabolic process				guanosine tetraphosphate metabolic process									GTP diphosphokinase activity		GTP diphosphokinase activity						1
hypothetical protein [Piscirickettsia salmonis]	gi|738930388-DECOY (+1)	?		unknown																							1
Cluster of tRNA(Ile)-lysidine synthetase [Piscirickettsia salmonis LF-89 = ATCC VR-1361] (gi|873978699-DECOY)	gi|873978699-DECOY [2]	?	true	unknown																							1
hypothetical protein PSLF89_3316 [Piscirickettsia salmonis LF-89 = ATCC VR-1361]	gi|873980269	31 kDa	true	Piscirickettsia salmonis LF-89 = ATCC VR-1361																							1
Cluster of Acriflavin resistance protein AcrF [Piscirickettsia salmonis] (gi|920728837-DECOY)	gi|920728837-DECOY [2]	?	true	unknown																							1
glycosyl transferase 2 family protein [Piscirickettsia salmonis]	gi|920731670-DECOY	?		unknown																							1
twitching motility protein PilT, partial [Piscirickettsia salmonis]	gi|728820233-DECOY	?		unknown																							1
Cluster of DEAD/DEAH box helicase family protein [Piscirickettsia salmonis LF-89 = ATCC VR-1361] (gi|546141872-DECOY)	gi|546141872-DECOY	?	true	unknown																							1
Cluster of type I secretion protein TolC [Piscirickettsia salmonis] (gi|692315320)	gi|692315320 [4]	51 kDa	true	Piscirickettsia salmonis																							1
Cluster of phenylalanine--tRNA ligase subunit beta [Piscirickettsia salmonis LF-89 = ATCC VR-1361] (gi|873978475-DECOY)	gi|873978475-DECOY [2]	?	true	unknown																							1
Cluster of MMPL family protein [Piscirickettsia salmonis LF-89 = ATCC VR-1361] (gi|873979580-DECOY)	gi|873979580-DECOY	?	true	unknown																							1
DNA gyrase subunit A [Piscirickettsia salmonis LF-89 = ATCC VR-1361]	gi|873979916-DECOY (+1)	?		unknown																							1
Cluster of polyribonucleotide nucleotidyltransferase [Piscirickettsia salmonis] (gi|920728970)	gi|920728970 [2]	78 kDa	true	Piscirickettsia salmonis		RNA processing				mRNA catabolic process			cytoplasm					RNA binding	polyribonucleotide nucleotidyltransferase activity		3'-5'-exoribonuclease activity						1
Cluster of GTPase Era [Piscirickettsia salmonis] (gi|923112764-DECOY)	gi|923112764-DECOY [2]	?	true	unknown																							1
Cluster of type I restriction modification DNA specificity domain protein [Piscirickettsia salmonis] (gi|920731192-DECOY)	gi|920731192-DECOY	?	true	unknown																							1
Cluster of ferric iron reductase FhuF-like transporter family protein [Piscirickettsia salmonis LF-89 = ATCC VR-1361] (gi|546141197)	gi|546141197	71 kDa	true	Piscirickettsia salmonis LF-89 = ATCC VR-1361																							1
Cluster of capsular exopolysaccharide family domain protein [Piscirickettsia salmonis LF-89 = ATCC VR-1361] (gi|546141779)	gi|546141779	84 kDa	true	Piscirickettsia salmonis LF-89 = ATCC VR-1361																							1
Cluster of molecular chaperone DnaJ [Piscirickettsia salmonis LF-89 = ATCC VR-1361] (gi|873977962)	gi|873977962	40 kDa	true	Piscirickettsia salmonis LF-89 = ATCC VR-1361		DNA replication				protein folding		response to heat	cytoplasm					unfolded protein binding			ATP binding						1
Cluster of gamma-glutamyltranspeptidase [Piscirickettsia salmonis LF-89 = ATCC VR-1361] (gi|873979221)	gi|873979221 [2]	63 kDa	true	Piscirickettsia salmonis LF-89 = ATCC VR-1361		glutathione metabolic process				glutathione metabolic process									gamma-glutamyltransferase activity		gamma-glutamyltransferase activity						1
hypothetical protein PSLF89_2404 [Piscirickettsia salmonis LF-89 = ATCC VR-1361]	gi|873979560	96 kDa	true	Piscirickettsia salmonis LF-89 = ATCC VR-1361																							1
Cluster of sodium:proton exchanger [Piscirickettsia salmonis LF-89 = ATCC VR-1361] (gi|873979626)	gi|873979626 [2]	72 kDa	true	Piscirickettsia salmonis LF-89 = ATCC VR-1361																							1
conjugal transfer protein TraI (plasmid) [Piscirickettsia salmonis]	gi|920727403 (+1)	225 kDa	true	Piscirickettsia salmonis						metabolic process																	1
Cluster of DNA polymerase III, alpha subunit [Piscirickettsia salmonis] (gi|920729476)	gi|920729476	130 kDa	true	Piscirickettsia salmonis		DNA replication				DNA replication			cytoplasm					DNA binding	3'-5' exonuclease activity		DNA-directed DNA polymerase activity						1
Cluster of preprotein translocase subunit SecD [Piscirickettsia salmonis LF-89 = ATCC VR-1361] (gi|965557720-DECOY)	gi|965557720-DECOY [2]	?	true	unknown																							1
autotransporter beta-domain protein [Piscirickettsia salmonis]	gi|920730252-DECOY	?	true	unknown																							1
Cluster of type I secretion protein TolC [Piscirickettsia salmonis LF-89 = ATCC VR-1361] (gi|873978747)	gi|873978747	46 kDa	true	Piscirickettsia salmonis LF-89 = ATCC VR-1361																							1
Cluster of hypothetical protein KW89_1330 [Piscirickettsia salmonis] (gi|920730044-DECOY)	gi|920730044-DECOY	?	true	unknown																							1
Cluster of von Willebrand factor type A domain protein [Piscirickettsia salmonis] (gi|920730674)	gi|920730674	82 kDa	true	Piscirickettsia salmonis																							1
hypothetical protein PSLF89_1176 [Piscirickettsia salmonis LF-89 = ATCC VR-1361]	gi|965557529-DECOY	?		unknown																							1
Cluster of preprotein translocase subunit SecD [Piscirickettsia salmonis LF-89 = ATCC VR-1361] (gi|965557720)	gi|965557720 [2]	67 kDa	true	Piscirickettsia salmonis LF-89 = ATCC VR-1361		intracellular protein transmembrane transport	intracellular protein transmembrane transport	intracellular protein transmembrane transport							integral to membrane	plasma membrane		P-P-bond-hydrolysis-driven protein transmembrane transporter activity			P-P-bond-hydrolysis-driven protein transmembrane transporter activity					P-P-bond-hydrolysis-driven protein transmembrane transporter activity	1
Cluster of hypothetical protein PSLF89_3349 [Piscirickettsia salmonis LF-89 = ATCC VR-1361] (gi|873980289-DECOY)	gi|873980289-DECOY	?	true	unknown																							1
Cluster of peptidase M16 [Piscirickettsia salmonis LF-89 = ATCC VR-1361] (gi|873979115)	gi|873979115 [2]	109 kDa	true	Piscirickettsia salmonis LF-89 = ATCC VR-1361		proteolysis				proteolysis								metal ion binding	metalloendopeptidase activity		metalloendopeptidase activity						1
Cluster of hypothetical protein PSLF89_1868 [Piscirickettsia salmonis LF-89 = ATCC VR-1361] (gi|873979143)	gi|873979143	34 kDa	true	Piscirickettsia salmonis LF-89 = ATCC VR-1361																							1
Cluster of enoyl-CoA hydratase/isomerase family protein [Piscirickettsia salmonis] (gi|920729811)	gi|920729811 [2]	75 kDa	true	Piscirickettsia salmonis		fatty acid beta-oxidation				fatty acid beta-oxidation									3-hydroxyacyl-CoA dehydrogenase activity		enoyl-CoA hydratase activity						1
Cluster of DNA gyrase subunit A GyrA [Piscirickettsia salmonis] (gi|923113045)	gi|923113045	98 kDa	true	Piscirickettsia salmonis		DNA topological change				DNA-dependent DNA replication			cytoplasm	chromosome				DNA binding	DNA topoisomerase (ATP-hydrolyzing) activity		DNA topoisomerase (ATP-hydrolyzing) activity						1
Cluster of hypothetical protein PSLF89_1544 [Piscirickettsia salmonis LF-89 = ATCC VR-1361] (gi|965557657-DECOY)	gi|965557657-DECOY	?	true	unknown																							1
hypothetical protein KW89_30 [Piscirickettsia salmonis]	gi|920728747-DECOY	?		unknown																							1
Cluster of fusaric acid resistance family protein [Piscirickettsia salmonis LF-89 = ATCC VR-1361] (gi|546141476)	gi|546141476	41 kDa	true	Piscirickettsia salmonis LF-89 = ATCC VR-1361			transport	transport							plasma membrane	plasma membrane											1
Cluster of hypothetical protein K661_00165 [Piscirickettsia salmonis LF-89 = ATCC VR-1361] (gi|546141966)	gi|546141966	53 kDa	true	Piscirickettsia salmonis LF-89 = ATCC VR-1361																							1
Cluster of D-alanyl-D-alanine carboxypeptidase [Piscirickettsia salmonis LF-89 = ATCC VR-1361] (gi|838098431)	gi|838098431	47 kDa	true	Piscirickettsia salmonis LF-89 = ATCC VR-1361		proteolysis				proteolysis									serine-type D-Ala-D-Ala carboxypeptidase activity		serine-type D-Ala-D-Ala carboxypeptidase activity						1
Cluster of hypothetical protein PSLF89_1576 [Piscirickettsia salmonis LF-89 = ATCC VR-1361] (gi|873978917)	gi|873978917	27 kDa	true	Piscirickettsia salmonis LF-89 = ATCC VR-1361																							1
hypothetical protein PSLF89_2707 [Piscirickettsia salmonis LF-89 = ATCC VR-1361]	gi|873979775	73 kDa		Piscirickettsia salmonis LF-89 = ATCC VR-1361																							1
Cluster of NADH:ubiquinone oxidoreductase subunit L [Piscirickettsia salmonis LF-89 = ATCC VR-1361] (gi|965558584-DECOY)	gi|965558584-DECOY	?	true	unknown																							1
Cluster of hypothetical protein PSLF89_2p8 (plasmid) [Piscirickettsia salmonis LF-89 = ATCC VR-1361] (gi|873975801-DECOY)	gi|873975801-DECOY	?	true	unknown																							1
Cluster of phage integrase family protein [Piscirickettsia salmonis LF-89 = ATCC VR-1361] (gi|546139167)	gi|546139167	22 kDa	true	Piscirickettsia salmonis LF-89 = ATCC VR-1361		DNA integration				DNA integration								DNA binding			DNA binding						1
Cluster of bacterial lipid A biosynthesis acyltransferase family protein [Piscirickettsia salmonis] (gi|920729461)	gi|920729461	34 kDa	true	Piscirickettsia salmonis						metabolic process					integral to membrane				transferase activity, transferring acyl groups		transferase activity, transferring acyl groups						1
Cluster of sodium/hydrogen exchanger family protein [Piscirickettsia salmonis] (gi|920730450-DECOY)	gi|920730450-DECOY [2]	?	true	unknown																							1
Cluster of fimV domain protein [Piscirickettsia salmonis] (gi|920730633)	gi|920730633 [2]	50 kDa	true	Piscirickettsia salmonis																							1
Cluster of isocitrate dehydrogenase, NADP-dependent [Piscirickettsia salmonis] (gi|920730721)	gi|920730721	45 kDa	true	Piscirickettsia salmonis		tricarboxylic acid cycle				glyoxylate cycle								NAD binding	isocitrate dehydrogenase (NADP+) activity		isocitrate dehydrogenase (NADP+) activity						1
Cluster of acetyl-CoA carboxylase subunit alpha [Piscirickettsia salmonis] (gi|923111550)	gi|923111550	36 kDa	true	Piscirickettsia salmonis		fatty acid biosynthetic process				fatty acid biosynthetic process			acetyl-CoA carboxylase complex					ATP binding	transferase activity		acetyl-CoA carboxylase activity						1
Cluster of aerobic glycerol-3-phosphate dehydrogenase [Piscirickettsia salmonis] (gi|923111968-DECOY)	gi|923111968-DECOY	?	true	unknown																							1
Cluster of proton-translocating NADH-quinone oxidoreductase, chain L family protein [Piscirickettsia salmonis] (gi|923113727)	gi|923113727 [2]	73 kDa	true	Piscirickettsia salmonis		ATP synthesis coupled electron transport				ATP synthesis coupled electron transport					integral to membrane				NADH dehydrogenase (ubiquinone) activity		NADH dehydrogenase (ubiquinone) activity						1
phosphoesterase [Piscirickettsia salmonis LF-89 = ATCC VR-1361]	gi|965558301-DECOY	?	true	unknown																							1
amino acid permease family protein [Piscirickettsia salmonis LF-89 = ATCC VR-1361]	gi|546141229-DECOY (+1)	?		unknown																							1
Cluster of alpha/beta hydrolase fold family protein [Piscirickettsia salmonis LF-89 = ATCC VR-1361] (gi|546139748)	gi|546139748	38 kDa	true	Piscirickettsia salmonis LF-89 = ATCC VR-1361						metabolic process									hydrolase activity		hydrolase activity						1
hypothetical protein PSLF89_1p34 (plasmid) [Piscirickettsia salmonis LF-89 = ATCC VR-1361]	gi|873976170-DECOY	?		unknown																							1
Cluster of transglutaminase [Piscirickettsia salmonis LF-89 = ATCC VR-1361] (gi|873978567)	gi|873978567	57 kDa	true	Piscirickettsia salmonis LF-89 = ATCC VR-1361																							1
Cluster of translation initiation factor IF-2 [Piscirickettsia salmonis] (gi|920728966)	gi|920728966	97 kDa	true	Piscirickettsia salmonis		translational initiation				translational initiation			cytoplasm					GTP binding	GTPase activity		GTPase activity				translation initiation factor activity		1
Cluster of MexH family multidrug efflux RND transporter periplasmic adaptor subunit [Piscirickettsia salmonis] (gi|920731633-DECOY)	gi|920731633-DECOY	?	true	unknown																							1
Cluster of trypsin family protein [Piscirickettsia salmonis] (gi|920731659)	gi|920731659 [2]	39 kDa	true	Piscirickettsia salmonis		proteolysis				proteolysis									serine-type endopeptidase activity		serine-type endopeptidase activity						1
thioredoxin family protein [Piscirickettsia salmonis]	gi|923112419	69 kDa		Piscirickettsia salmonis	cell redox homeostasis	cytochrome complex assembly				oxidation reduction					integral to membrane	plasma membrane			protein-disulfide reductase activity		protein-disulfide reductase activity						1
Cluster of conjugal transfer protein TrbI [Piscirickettsia salmonis LF-89 = ATCC VR-1361] (gi|965558593)	gi|965558593	44 kDa	true	Piscirickettsia salmonis LF-89 = ATCC VR-1361																							1
arsenic resistance protein [Piscirickettsia salmonis]	gi|692315216-DECOY (+1)	?	true	unknown																							1
Cluster of sel1 repeat family protein [Piscirickettsia salmonis LF-89 = ATCC VR-1361] (gi|546140572-DECOY)	gi|546140572-DECOY	?	true	unknown																							1
RNA polymerase sigma factor RpoS [Piscirickettsia salmonis LF-89 = ATCC VR-1361]	gi|873978735-DECOY	?		unknown																							1
Cluster of Transmembrane protein [Piscirickettsia salmonis] (gi|920729311)	gi|920729311	136 kDa	true	Piscirickettsia salmonis																							1
Cluster of hypothetical protein PSLF89_1p181 (plasmid) [Piscirickettsia salmonis LF-89 = ATCC VR-1361] (gi|965560219)	gi|965560219	8 kDa	true	Piscirickettsia salmonis LF-89 = ATCC VR-1361																							1
peptidase M23 family protein [Piscirickettsia salmonis LF-89 = ATCC VR-1361]	gi|546141285	51 kDa	true	Piscirickettsia salmonis LF-89 = ATCC VR-1361																							1
hypothetical protein K661_01555 [Piscirickettsia salmonis LF-89 = ATCC VR-1361]	gi|546140536 (+1)	89 kDa		Piscirickettsia salmonis LF-89 = ATCC VR-1361																							1
Cluster of UDP-N-acetylglucosamine--N-acetylmuramyl-(pentapeptide) pyrophosphoryl-undecaprenol N-acetylglucosamine transferase [Piscirickettsia salmonis LF-89 = ATCC VR-1361] (gi|873977707)	gi|873977707	39 kDa	true	Piscirickettsia salmonis LF-89 = ATCC VR-1361	regulation of cell shape	cell division				peptidoglycan biosynthetic process					plasma membrane	plasma membrane		carbohydrate binding	undecaprenyldiphospho-muramoylpentapeptide beta-N-acetylglucosaminyltransferase activity		undecaprenyldiphospho-muramoylpentapeptide beta-N-acetylglucosaminyltransferase activity						1
Cluster of hypothetical protein PSLF89_1577 [Piscirickettsia salmonis LF-89 = ATCC VR-1361] (gi|873978918)	gi|873978918 [2]	44 kDa	true	Piscirickettsia salmonis LF-89 = ATCC VR-1361																							1
Cluster of flagellar motor switch protein FliM [Piscirickettsia salmonis LF-89 = ATCC VR-1361] (gi|873979400-DECOY)	gi|873979400-DECOY	?	true	unknown																							1
hypothetical protein PSLF89_2580 [Piscirickettsia salmonis LF-89 = ATCC VR-1361]	gi|873979697	50 kDa		Piscirickettsia salmonis LF-89 = ATCC VR-1361																							1
Cluster of outer membrane family protein [Piscirickettsia salmonis] (gi|920729470)	gi|920729470	19 kDa	true	Piscirickettsia salmonis														unfolded protein binding			unfolded protein binding						1
Cluster of protein rarD [Piscirickettsia salmonis] (gi|920731015)	gi|920731015	34 kDa	true	Piscirickettsia salmonis			transport	transport							integral to plasma membrane	integral to plasma membrane					transporter activity					transporter activity	1
Cluster of phosphopantothenoylcysteine decarboxylase [Piscirickettsia salmonis LF-89 = ATCC VR-1361] (gi|965558589)	gi|965558589	44 kDa	true	Piscirickettsia salmonis LF-89 = ATCC VR-1361																							1
alpha/beta hydrolase fold family protein [Piscirickettsia salmonis LF-89 = ATCC VR-1361]	gi|546139748-DECOY	?	true	unknown																							1
Cluster of surface antigen family protein [Piscirickettsia salmonis] (gi|920729997)	gi|920729997	68 kDa	true	Piscirickettsia salmonis											outer membrane												1
methyl-accepting chemotaxis (MCP) signaling domain protein [Piscirickettsia salmonis LF-89 = ATCC VR-1361]	gi|546141348	61 kDa	true	Piscirickettsia salmonis LF-89 = ATCC VR-1361																							1
hypothetical protein PSLF89_1p44 (plasmid) [Piscirickettsia salmonis LF-89 = ATCC VR-1361]	gi|873976177	12 kDa	true	Piscirickettsia salmonis LF-89 = ATCC VR-1361																							1
50S ribosomal protein L2 [Piscirickettsia salmonis LF-89 = ATCC VR-1361]	gi|873977990 (+1)	30 kDa		Piscirickettsia salmonis LF-89 = ATCC VR-1361																							1
phosphoribosylformylglycinamidine synthase [Piscirickettsia salmonis LF-89 = ATCC VR-1361]	gi|873978730	142 kDa		Piscirickettsia salmonis LF-89 = ATCC VR-1361																							1
peptidase [Piscirickettsia salmonis LF-89 = ATCC VR-1361]	gi|873978973	39 kDa		Piscirickettsia salmonis LF-89 = ATCC VR-1361																							1
bacterioferritin [Piscirickettsia salmonis LF-89 = ATCC VR-1361]	gi|873979309 (+1)	18 kDa		Piscirickettsia salmonis LF-89 = ATCC VR-1361																							1
Toluene tolerance Ttg2/phospholipid-binding protein MlaC [Piscirickettsia salmonis]	gi|920729370	24 kDa		Piscirickettsia salmonis																							1
major Facilitator Superfamily protein [Piscirickettsia salmonis]	gi|920731374	47 kDa		Piscirickettsia salmonis		transmembrane transport	transmembrane transport	transmembrane transport							integral to membrane												1
Cluster of putative membrane protein [Piscirickettsia salmonis LF-89 = ATCC VR-1361] (gi|546140622-DECOY)	gi|546140622-DECOY	?	true	unknown																							1
Cluster of nucleoside:proton symporter [Piscirickettsia salmonis LF-89 = ATCC VR-1361] (gi|873979371)	gi|873979371	44 kDa	true	Piscirickettsia salmonis LF-89 = ATCC VR-1361											membrane			nucleoside binding			nucleoside:sodium symporter activity					nucleoside:sodium symporter activity	1
Cluster of hypothetical protein K661_00971 [Piscirickettsia salmonis LF-89 = ATCC VR-1361] (gi|546141152-DECOY)	gi|546141152-DECOY [3]	?	true	unknown																							1
hypothetical protein K661_01926 [Piscirickettsia salmonis LF-89 = ATCC VR-1361]	gi|546140140	31 kDa	true	Piscirickettsia salmonis LF-89 = ATCC VR-1361																							1
hypothetical protein [Piscirickettsia salmonis]	gi|738929583-DECOY	?	true	unknown																							1
UDP-N-acetylmuramoyl-tripeptide--D-alanyl-D-alanine ligase [Piscirickettsia salmonis LF-89 = ATCC VR-1361]	gi|873977703-DECOY	?	true	unknown																							1
Cluster of elongation factor 4 [Piscirickettsia salmonis] (gi|920729920)	gi|920729920	66 kDa	true	Piscirickettsia salmonis	positive regulation of translation	translational elongation				translational elongation					plasma membrane	plasma membrane		ribosome binding	GTPase activity		GTPase activity				translation elongation factor activity		1
Cluster of hydroxymethylglutaryl-CoA reductase [Piscirickettsia salmonis] (gi|923111540-DECOY)	gi|923111540-DECOY	?	true	unknown																							1
undecaprenyl-phosphate glucose phosphotransferase [Piscirickettsia salmonis LF-89 = ATCC VR-1361]	gi|965557331-DECOY	?		unknown																							1
sulfite exporter TauE/SafE family protein [Piscirickettsia salmonis LF-89 = ATCC VR-1361]	gi|546140137 (+1)	17 kDa		Piscirickettsia salmonis LF-89 = ATCC VR-1361																							1
Cluster of DNA gyrase subunit B [Piscirickettsia salmonis LF-89 = ATCC VR-1361] (gi|873977695-DECOY)	gi|873977695-DECOY	?	true	unknown																							1
hypothetical protein PSLF89_2402 [Piscirickettsia salmonis LF-89 = ATCC VR-1361]	gi|873979558	42 kDa	true	Piscirickettsia salmonis LF-89 = ATCC VR-1361																							1
Cluster of hypothetical protein [Piscirickettsia salmonis] (gi|916700263-DECOY)	gi|916700263-DECOY [3]	?	true	unknown																							1
Cluster of major Facilitator Superfamily protein [Piscirickettsia salmonis] (gi|920729683)	gi|920729683	44 kDa	true	Piscirickettsia salmonis		transmembrane transport	transmembrane transport	transmembrane transport							integral to membrane												1
Cluster of membrane protein [Piscirickettsia salmonis] (gi|920731182-DECOY)	gi|920731182-DECOY	?	true	unknown																							1
Cluster of Uroporphyrinogen III methylase [Piscirickettsia salmonis] (gi|923110947)	gi|923110947	37 kDa	true	Piscirickettsia salmonis		methylation				methylation									methyltransferase activity		methyltransferase activity						1
hypothetical protein KU39_1057 [Piscirickettsia salmonis]	gi|923111870	14 kDa		Piscirickettsia salmonis																							1
hypothetical protein PSLF89_2926 [Piscirickettsia salmonis LF-89 = ATCC VR-1361]	gi|965558143-DECOY	?	true	unknown																							1
ankyrin repeat family protein [Piscirickettsia salmonis LF-89 = ATCC VR-1361]	gi|546138641-DECOY	?		unknown																							1
Cluster of sugar (and other) transporter family protein [Piscirickettsia salmonis LF-89 = ATCC VR-1361] (gi|546139925-DECOY)	gi|546139925-DECOY	?	true	unknown																							1
bacterial regulatory s, luxR family protein [Piscirickettsia salmonis]	gi|920730830	35 kDa	true	Piscirickettsia salmonis	regulation of transcription, DNA-dependent	transcription, DNA-dependent				transcription, DNA-dependent								DNA binding			transcription factor activity			transcription factor activity			1
cation/multidrug efflux pump [Piscirickettsia salmonis]	gi|920729196-DECOY	?	true	unknown																							1
Cluster of sodium/hydrogen exchanger family protein [Piscirickettsia salmonis LF-89 = ATCC VR-1361] (gi|546140065-DECOY)	gi|546140065-DECOY	?	true	unknown																							1
Cluster of succinate dehydrogenase, flavoprotein subunit [Piscirickettsia salmonis LF-89 = ATCC VR-1361] (gi|546141124)	gi|546141124	64 kDa	true	Piscirickettsia salmonis LF-89 = ATCC VR-1361																							1
30S ribosomal protein S12 [Piscirickettsia salmonis LF-89 = ATCC VR-1361]	gi|873977982	14 kDa		Piscirickettsia salmonis LF-89 = ATCC VR-1361																							1
Cluster of elongation factor G [Piscirickettsia salmonis LF-89 = ATCC VR-1361] (gi|873977984)	gi|873977984	78 kDa	true	Piscirickettsia salmonis LF-89 = ATCC VR-1361		translational elongation				translational elongation			cytoplasm					GTP binding	GTPase activity		GTPase activity				translation elongation factor activity		1
ADP-L-glycero-D-mannoheptose-6-epimerase [Piscirickettsia salmonis LF-89 = ATCC VR-1361]	gi|873980020 (+1)	36 kDa		Piscirickettsia salmonis LF-89 = ATCC VR-1361																							1
hypothetical protein KW89_203 [Piscirickettsia salmonis]	gi|920728918	16 kDa	true	Piscirickettsia salmonis																							1
Cluster of bacterial lipid A biosynthesis acyltransferase family protein [Piscirickettsia salmonis] (gi|920729461-DECOY)	gi|920729461-DECOY [2]	?	true	unknown																							1
Cluster of cysteine desulfurase SufS [Piscirickettsia salmonis] (gi|920730154)	gi|920730154	45 kDa	true	Piscirickettsia salmonis		cysteine metabolic process				cysteine metabolic process								pyridoxal phosphate binding	cysteine desulfurase activity		lyase activity						1
kinase domain protein [Piscirickettsia salmonis]	gi|920731714-DECOY	?	true	unknown																							1
rasGEF domain protein [Piscirickettsia salmonis]	gi|920729483-DECOY	?	true	unknown																							1
sulfite exporter TauE/SafE family protein [Piscirickettsia salmonis LF-89 = ATCC VR-1361]	gi|546139778 (+1)	29 kDa	true	Piscirickettsia salmonis LF-89 = ATCC VR-1361																							1
CDP-diacylglycerol--glycerol-3-phosphate 3-phosphatidyltransferase [Piscirickettsia salmonis LF-89 = ATCC VR-1361]	gi|873978752-DECOY (+1)	?		unknown																							1
sulfite exporter TauE/SafE family protein [Piscirickettsia salmonis LF-89 = ATCC VR-1361]	gi|546140137-DECOY (+1)	?		unknown																							1
50S ribosomal protein L3 [Piscirickettsia salmonis LF-89 = ATCC VR-1361]	gi|873977987	23 kDa		Piscirickettsia salmonis LF-89 = ATCC VR-1361																							1
ATP synthase subunit alpha [Piscirickettsia salmonis LF-89 = ATCC VR-1361]	gi|873980314 (+1)	56 kDa		Piscirickettsia salmonis LF-89 = ATCC VR-1361																							1
Cluster of flagellar biosynthesis protein FlhA [Piscirickettsia salmonis] (gi|920730140)	gi|920730140	76 kDa	true	Piscirickettsia salmonis		protein secretion	protein secretion	protein secretion							integral to membrane												1
Cluster of hypothetical protein PSLF89_2784 [Piscirickettsia salmonis LF-89 = ATCC VR-1361] (gi|873979830)	gi|873979830	29 kDa	true	Piscirickettsia salmonis LF-89 = ATCC VR-1361																							1
secreted metalloprotease Mcp02 [Piscirickettsia salmonis]	gi|920731742	64 kDa		Piscirickettsia salmonis		proteolysis				proteolysis									metalloendopeptidase activity		metalloendopeptidase activity						1
Cluster of acid phosphatase [Piscirickettsia salmonis] (gi|920731309)	gi|920731309	27 kDa	true	Piscirickettsia salmonis		dephosphorylation				dephosphorylation								metal ion binding	acid phosphatase activity		acid phosphatase activity						1
hypothetical protein PSLF89_2434 [Piscirickettsia salmonis LF-89 = ATCC VR-1361]	gi|873979583-DECOY	?	true	unknown																							1
Cluster of tonB-dependent Receptor Plug domain protein [Piscirickettsia salmonis LF-89 = ATCC VR-1361] (gi|546139381)	gi|546139381	74 kDa	true	Piscirickettsia salmonis LF-89 = ATCC VR-1361																							1
Cluster of amino acid permease family protein [Piscirickettsia salmonis LF-89 = ATCC VR-1361] (gi|546140487)	gi|546140487	47 kDa	true	Piscirickettsia salmonis LF-89 = ATCC VR-1361											integral to membrane						amino acid transmembrane transporter activity					amino acid transmembrane transporter activity	1
methyl-accepting chemotaxis (MCP) signaling domain protein [Piscirickettsia salmonis LF-89 = ATCC VR-1361]	gi|546141348-DECOY (+1)	?	true	unknown																							1
Cluster of tol-Pal system beta propeller repeat protein TolB [Piscirickettsia salmonis LF-89 = ATCC VR-1361] (gi|838098278)	gi|838098278 [2]	48 kDa	true	Piscirickettsia salmonis LF-89 = ATCC VR-1361			protein import	protein import																			1
DNA mismatch repair protein MutL [Piscirickettsia salmonis LF-89 = ATCC VR-1361]	gi|873979184-DECOY	?	true	unknown																							1
Cluster of membrane protein [Piscirickettsia salmonis] (gi|920728766)	gi|920728766 [2]	26 kDa	true	Piscirickettsia salmonis																							1
Cluster of potassium uptake protein [Piscirickettsia salmonis] (gi|920729666)	gi|920729666	69 kDa	true	Piscirickettsia salmonis											integral to membrane						amino acid transmembrane transporter activity					amino acid transmembrane transporter activity	1
Cluster of acetyl-CoA C-acetyltransferase family protein [Piscirickettsia salmonis] (gi|920729810-DECOY)	gi|920729810-DECOY	?	true	unknown																							1
MMPL family protein [Piscirickettsia salmonis]	gi|920731713	111 kDa	true	Piscirickettsia salmonis			transport	transport							membrane						transporter activity					transporter activity	1
Cluster of hypothetical protein PSLF89_1606 [Piscirickettsia salmonis LF-89 = ATCC VR-1361] (gi|965557673)	gi|965557673	41 kDa	true	Piscirickettsia salmonis LF-89 = ATCC VR-1361			transport	transport							membrane						transporter activity					transporter activity	1
Cluster of ABC transporter substrate-binding protein [Piscirickettsia salmonis LF-89 = ATCC VR-1361] (gi|965557974)	gi|965557974	28 kDa	true	Piscirickettsia salmonis LF-89 = ATCC VR-1361																							1
Cluster of peptide ABC transporter ATP-binding protein [Piscirickettsia salmonis LF-89 = ATCC VR-1361] (gi|965558227)	gi|965558227	36 kDa	true	Piscirickettsia salmonis LF-89 = ATCC VR-1361																							1
IMP dehydrogenase [Piscirickettsia salmonis LF-89 = ATCC VR-1361]	gi|873978727	51 kDa	true	Piscirickettsia salmonis LF-89 = ATCC VR-1361																							1
cobQ/CobB/MinD/ParA nucleotide-binding domain protein (plasmid) [Piscirickettsia salmonis]	gi|920727208	38 kDa		Piscirickettsia salmonis																							1
Cluster of sugar (and other) transporter family protein [Piscirickettsia salmonis] (gi|920731438-DECOY)	gi|920731438-DECOY	?	true	unknown																							1
sodium:proton exchanger [Piscirickettsia salmonis]	gi|923112404-DECOY	?		unknown																							1
Cluster of type IV secretion system protein IcmG [Piscirickettsia salmonis] (gi|920731096)	gi|920731096	36 kDa	true	Piscirickettsia salmonis																							1
50S ribosomal protein L15 [Piscirickettsia salmonis LF-89 = ATCC VR-1361]	gi|873978002	15 kDa		Piscirickettsia salmonis LF-89 = ATCC VR-1361																							1
Cluster of hypothetical protein PSLF89_471 [Piscirickettsia salmonis LF-89 = ATCC VR-1361] (gi|873978087)	gi|873978087	19 kDa	true	Piscirickettsia salmonis LF-89 = ATCC VR-1361																							1
Cluster of hypothetical protein PSLF89_1p41 (plasmid) [Piscirickettsia salmonis LF-89 = ATCC VR-1361] (gi|873976174-DECOY)	gi|873976174-DECOY	?	true	unknown																							1
30S ribosomal protein S3 [Piscirickettsia salmonis LF-89 = ATCC VR-1361]	gi|873977992 (+1)	27 kDa		Piscirickettsia salmonis LF-89 = ATCC VR-1361																							1
Cluster of metal-activated pyridoxal enzyme [Piscirickettsia salmonis LF-89 = ATCC VR-1361] (gi|873978528)	gi|873978528	41 kDa	true	Piscirickettsia salmonis LF-89 = ATCC VR-1361																							1
Cluster of stomatin QmcA [Piscirickettsia salmonis] (gi|920728935)	gi|920728935	33 kDa	true	Piscirickettsia salmonis		proteolysis				proteolysis					membrane				peptidase activity		peptidase activity						1
Cluster of DNA-binding protein [Piscirickettsia salmonis] (gi|920729556-DECOY)	gi|920729556-DECOY [2]	?	true	unknown																							1
polysaccharide biosynthesis/export family protein [Piscirickettsia salmonis LF-89 = ATCC VR-1361]	gi|965557328	41 kDa		Piscirickettsia salmonis LF-89 = ATCC VR-1361																							1
Cluster of acetyl-CoA carboxylase biotin carboxylase subunit [Piscirickettsia salmonis LF-89 = ATCC VR-1361] (gi|873980147)	gi|873980147	49 kDa	true	Piscirickettsia salmonis LF-89 = ATCC VR-1361						metabolic process								metal ion binding	biotin carboxylase activity		biotin carboxylase activity						1
flagellar biosynthesis protein FlhA [Piscirickettsia salmonis]	gi|920730140-DECOY	?		unknown																							1
Cluster of MMPL family protein [Piscirickettsia salmonis LF-89 = ATCC VR-1361] (gi|873980279-DECOY)	gi|873980279-DECOY	?	true	unknown																							1
hypothetical protein K661_01262 [Piscirickettsia salmonis LF-89 = ATCC VR-1361]	gi|546140848 (+1)	19 kDa		Piscirickettsia salmonis LF-89 = ATCC VR-1361																							1
hypothetical protein [Piscirickettsia salmonis]	gi|738930388 (+1)	11 kDa		Piscirickettsia salmonis																							1
hypothetical protein PSLF89_621 [Piscirickettsia salmonis LF-89 = ATCC VR-1361]	gi|965558255	13 kDa		Piscirickettsia salmonis LF-89 = ATCC VR-1361																							1
protein ZipA [Piscirickettsia salmonis]	gi|920729794	31 kDa		Piscirickettsia salmonis		barrier septum formation									integral to membrane	plasma membrane											1
ribosomal protein S1 [Piscirickettsia salmonis LF-89 = ATCC VR-1361]	gi|546140261	59 kDa		Piscirickettsia salmonis LF-89 = ATCC VR-1361																							1
hypothetical protein [Piscirickettsia salmonis]	gi|738929583	100 kDa	true	Piscirickettsia salmonis																							1
Cluster of acetyl-CoA acetyltransferase [Piscirickettsia salmonis LF-89 = ATCC VR-1361] (gi|873977928)	gi|873977928	41 kDa	true	Piscirickettsia salmonis LF-89 = ATCC VR-1361						metabolic process									acetyl-CoA C-acetyltransferase activity		acetyl-CoA C-acetyltransferase activity						1
Cluster of WD domain, G-beta repeat family protein [Piscirickettsia salmonis] (gi|920729141)	gi|920729141	39 kDa	true	Piscirickettsia salmonis																							1
Cluster of biotin synthase [Piscirickettsia salmonis] (gi|923113519)	gi|923113519	36 kDa	true	Piscirickettsia salmonis		biotin biosynthetic process				biotin biosynthetic process								iron ion binding	biotin synthase activity		2 iron, 2 sulfur cluster binding						1
hflC protein [Piscirickettsia salmonis LF-89 = ATCC VR-1361]	gi|965557782	33 kDa		Piscirickettsia salmonis LF-89 = ATCC VR-1361																							1
Cluster of hypothetical protein PSLF89_2640 [Piscirickettsia salmonis LF-89 = ATCC VR-1361] (gi|965558027)	gi|965558027 [2]	21 kDa	true	Piscirickettsia salmonis LF-89 = ATCC VR-1361																							1
Cluster of hypothetical protein PSLF89_3125 [Piscirickettsia salmonis LF-89 = ATCC VR-1361] (gi|873980100)	gi|873980100	29 kDa	true	Piscirickettsia salmonis LF-89 = ATCC VR-1361																							1
membrane protein [Piscirickettsia salmonis]	gi|920730925	85 kDa	true	Piscirickettsia salmonis																							1
Cluster of succinyl-CoA synthetase subunit alpha [Piscirickettsia salmonis] (gi|920731365)	gi|920731365	30 kDa	true	Piscirickettsia salmonis						metabolic process								cofactor binding	ATP citrate synthase activity		succinate-CoA ligase (ADP-forming) activity						1
major Facilitator Superfamily protein [Piscirickettsia salmonis]	gi|920731374-DECOY	?	true	unknown																							1
hypothetical protein PSLF89_1477 [Piscirickettsia salmonis LF-89 = ATCC VR-1361]	gi|873978846	14 kDa	true	Piscirickettsia salmonis LF-89 = ATCC VR-1361																							1
hypothetical protein K661_00449 [Piscirickettsia salmonis LF-89 = ATCC VR-1361]	gi|546141668 (+1)	9 kDa	true	Piscirickettsia salmonis LF-89 = ATCC VR-1361																							1
hypothetical protein KU39_3p204 (plasmid) [Piscirickettsia salmonis]	gi|923110229-DECOY	?	true	unknown																							1
endonuclease/Exonuclease/phosphatase family protein [Piscirickettsia salmonis LF-89 = ATCC VR-1361]	gi|546141683-DECOY	?		unknown																							1
UDP-N-acetylmuramyl-tripeptide synthetase [Piscirickettsia salmonis LF-89 = ATCC VR-1361]	gi|873977702	56 kDa	true	Piscirickettsia salmonis LF-89 = ATCC VR-1361																							1
RNA-binding protein [Piscirickettsia salmonis LF-89 = ATCC VR-1361]	gi|873978293	10 kDa		Piscirickettsia salmonis LF-89 = ATCC VR-1361																							1
type II citrate synthase [Piscirickettsia salmonis LF-89 = ATCC VR-1361]	gi|873978429	47 kDa		Piscirickettsia salmonis LF-89 = ATCC VR-1361																							1
Cluster of molecular chaperone HtpG [Piscirickettsia salmonis LF-89 = ATCC VR-1361] (gi|873979102)	gi|873979102 [2]	72 kDa	true	Piscirickettsia salmonis LF-89 = ATCC VR-1361		protein folding				protein folding		response to stress	cytoplasm					unfolded protein binding			ATP binding						1
aminotransferase [Piscirickettsia salmonis LF-89 = ATCC VR-1361]	gi|873979502	47 kDa	true	Piscirickettsia salmonis LF-89 = ATCC VR-1361																							1
outer membrane family protein [Piscirickettsia salmonis LF-89 = ATCC VR-1361]	gi|873980188	19 kDa	true	Piscirickettsia salmonis LF-89 = ATCC VR-1361																							1
Cluster of hypothetical protein [Piscirickettsia salmonis] (gi|917323030)	gi|917323030	37 kDa	true	Piscirickettsia salmonis		phosphorylation				phosphorylation			cytoplasm					RNA binding	glutamate 5-kinase activity		glutamate 5-kinase activity						1
hypothetical protein KW89_203 [Piscirickettsia salmonis]	gi|920728918-DECOY	?	true	unknown																							1
Cluster of tRNA threonylcarbamoyladenosine biosynthesis protein RimN [Piscirickettsia salmonis] (gi|923113910-DECOY)	gi|923113910-DECOY	?	true	unknown																							1
Cluster of ferric iron reductase FhuF-like transporter family protein [Piscirickettsia salmonis LF-89 = ATCC VR-1361] (gi|546141197-DECOY)	gi|546141197-DECOY	?	true	unknown																							1
Cluster of outer membrane family protein [Piscirickettsia salmonis] (gi|920729470-DECOY)	gi|920729470-DECOY	?	true	unknown																							1
Cluster of transposase [Piscirickettsia salmonis] (gi|920730615-DECOY)	gi|920730615-DECOY	?	true	unknown																							1
Cluster of flagellar protein export ATPase FliI [Piscirickettsia salmonis LF-89 = ATCC VR-1361] (gi|873978423)	gi|873978423	49 kDa	true	Piscirickettsia salmonis LF-89 = ATCC VR-1361		protein secretion by the type III secretion system	protein secretion by the type III secretion system	protein secretion by the type III secretion system		biosynthetic process			cytoplasm					ATP binding	ATPase activity		ATPase activity						1
Cluster of NADH dehydrogenase family protein [Piscirickettsia salmonis LF-89 = ATCC VR-1361] (gi|546142073-DECOY)	gi|546142073-DECOY	?	true	unknown																							1
Cluster of hypothetical protein PSLF89_1866 [Piscirickettsia salmonis LF-89 = ATCC VR-1361] (gi|873979141)	gi|873979141	32 kDa	true	Piscirickettsia salmonis LF-89 = ATCC VR-1361																							1
Cluster of hypothetical protein KW89_2468 [Piscirickettsia salmonis] (gi|920731176-DECOY)	gi|920731176-DECOY	?	true	unknown																							1
Cluster of hypothetical protein PSLF89_613 [Piscirickettsia salmonis LF-89 = ATCC VR-1361] (gi|873978209-DECOY)	gi|873978209-DECOY	?	true	unknown																							1
NADH dehydrogenase [Piscirickettsia salmonis LF-89 = ATCC VR-1361]	gi|965558374	38 kDa		Piscirickettsia salmonis LF-89 = ATCC VR-1361																							1
peptidase M23 [Piscirickettsia salmonis LF-89 = ATCC VR-1361]	gi|873978598	51 kDa	true	Piscirickettsia salmonis LF-89 = ATCC VR-1361																							1
hypothetical protein PSLF89_1296 [Piscirickettsia salmonis LF-89 = ATCC VR-1361]	gi|873978723	67 kDa	true	Piscirickettsia salmonis LF-89 = ATCC VR-1361																							1
hypothetical protein [Piscirickettsia salmonis]	gi|917322939	40 kDa		Piscirickettsia salmonis																							1
hypothetical protein PSLF89_492 [Piscirickettsia salmonis LF-89 = ATCC VR-1361]	gi|873978105	31 kDa	true	Piscirickettsia salmonis LF-89 = ATCC VR-1361																							1
30S ribosomal protein S9 [Piscirickettsia salmonis LF-89 = ATCC VR-1361]	gi|873978446	14 kDa		Piscirickettsia salmonis LF-89 = ATCC VR-1361																							1
tyrosine-specific transport protein [Piscirickettsia salmonis LF-89 = ATCC VR-1361]	gi|873979319-DECOY	?		unknown																							1
chemotaxis protein [Piscirickettsia salmonis LF-89 = ATCC VR-1361]	gi|873979039-DECOY	?	true	unknown																							1
type IV secretion system protein DotC [Piscirickettsia salmonis LF-89 = ATCC VR-1361]	gi|873979147	28 kDa		Piscirickettsia salmonis LF-89 = ATCC VR-1361																							1
Cluster of DNA mismatch repair protein MutS [Piscirickettsia salmonis LF-89 = ATCC VR-1361] (gi|873979223-DECOY)	gi|873979223-DECOY	?	true	unknown																							1
Cluster of glycine dehydrogenase [Piscirickettsia salmonis LF-89 = ATCC VR-1361] (gi|873980015)	gi|873980015	54 kDa	true	Piscirickettsia salmonis LF-89 = ATCC VR-1361		glycine decarboxylation via glycine cleavage system				oxidation reduction								pyridoxal phosphate binding	transaminase activity		glycine dehydrogenase (decarboxylating) activity						1
Cluster of short chain dehydrogenase family protein [Piscirickettsia salmonis] (gi|920728775-DECOY)	gi|920728775-DECOY	?	true	unknown																							1
Cluster of hypothetical protein KW89_2839 [Piscirickettsia salmonis] (gi|920731545-DECOY)	gi|920731545-DECOY	?	true	unknown																							1
Cluster of ABC transporter ATP-binding protein [Piscirickettsia salmonis LF-89 = ATCC VR-1361] (gi|965557776)	gi|965557776	73 kDa	true	Piscirickettsia salmonis LF-89 = ATCC VR-1361																							1
hypothetical protein AB894_10650 [Piscirickettsia salmonis LF-89 = ATCC VR-1361]	gi|838098619	17 kDa		Piscirickettsia salmonis LF-89 = ATCC VR-1361																							1
hypothetical protein [Piscirickettsia salmonis]	gi|738930003-DECOY (+1)	?		unknown																							1
Cluster of hypothetical protein K661_02598 [Piscirickettsia salmonis LF-89 = ATCC VR-1361] (gi|546139406-DECOY)	gi|546139406-DECOY	?	true	unknown																							1
hypothetical protein PSLF89_472 [Piscirickettsia salmonis LF-89 = ATCC VR-1361]	gi|873978088	9 kDa		Piscirickettsia salmonis LF-89 = ATCC VR-1361																							1
Cluster of methylisocitrate lyase [Piscirickettsia salmonis] (gi|920729410-DECOY)	gi|920729410-DECOY	?	true	unknown																							1
fatty acid desaturase family protein [Piscirickettsia salmonis]	gi|920730015	47 kDa	true	Piscirickettsia salmonis		transposition, DNA-mediated				oxidation reduction								DNA binding	transposase activity		DNA binding						1
hypothetical protein PSLF89_496 [Piscirickettsia salmonis LF-89 = ATCC VR-1361]	gi|873978108	55 kDa		Piscirickettsia salmonis LF-89 = ATCC VR-1361																							1
hypothetical protein PSLF89_2452 [Piscirickettsia salmonis LF-89 = ATCC VR-1361]	gi|873979599-DECOY	?	true	unknown																							1
N-acetylmannosamine-6-phosphate 2-epimerase [Piscirickettsia salmonis LF-89 = ATCC VR-1361]	gi|873978357-DECOY	?		unknown																							1
Cluster of succinate dehydrogenase [Piscirickettsia salmonis LF-89 = ATCC VR-1361] (gi|873978433)	gi|873978433	26 kDa	true	Piscirickettsia salmonis LF-89 = ATCC VR-1361		tricarboxylic acid cycle				tricarboxylic acid cycle								3 iron, 4 sulfur cluster binding	succinate dehydrogenase (ubiquinone) activity	electron carrier activity	electron carrier activity						1
Cluster of hypothetical protein KW89_2705 [Piscirickettsia salmonis] (gi|920731413-DECOY)	gi|920731413-DECOY	?	true	unknown																							1
Cluster of cell division protein FtsW [Piscirickettsia salmonis LF-89 = ATCC VR-1361] (gi|965558450)	gi|965558450	42 kDa	true	Piscirickettsia salmonis LF-89 = ATCC VR-1361	regulation of cell shape	peptidoglycan biosynthetic process	lipid-linked peptidoglycan transport	lipid-linked peptidoglycan transport		peptidoglycan biosynthetic process	binary fission				integral to plasma membrane	integral to plasma membrane					lipid-linked peptidoglycan transporter activity					lipid-linked peptidoglycan transporter activity	1
Cluster of guanylate kinase [Piscirickettsia salmonis LF-89 = ATCC VR-1361] (gi|873979885-DECOY)	gi|873979885-DECOY	?	true	unknown																							1
curli production assembly/transport component CsgG family protein [Piscirickettsia salmonis]	gi|920731398	39 kDa	true	Piscirickettsia salmonis																							1
HAD hydrolase, IA, variant 1 family protein [Piscirickettsia salmonis]	gi|920730901-DECOY	?		unknown																							1
hypothetical protein PSLF89_1435 [Piscirickettsia salmonis LF-89 = ATCC VR-1361]	gi|965557614	26 kDa		Piscirickettsia salmonis LF-89 = ATCC VR-1361																							1
RNA polymerase sigma factor RpoE [Piscirickettsia salmonis]	gi|920729919-DECOY	?		unknown																							1
MFS transporter [Piscirickettsia salmonis]	gi|920730806-DECOY	?		unknown																							1
energy transducer TonB [Piscirickettsia salmonis]	gi|692315625	31 kDa	true	Piscirickettsia salmonis																							1
GTPase Obg [Piscirickettsia salmonis LF-89 = ATCC VR-1361]	gi|873978456	39 kDa		Piscirickettsia salmonis LF-89 = ATCC VR-1361																							1
Cluster of major Facilitator Superfamily protein [Piscirickettsia salmonis LF-89 = ATCC VR-1361] (gi|546138643-DECOY)	gi|546138643-DECOY	?	true	unknown																							1
dihydrodipicolinate reductase [Piscirickettsia salmonis]	gi|920729014	29 kDa	true	Piscirickettsia salmonis		lysine biosynthetic process via diaminopimelate				oxidation reduction			cytoplasm					NAD binding	dihydrodipicolinate reductase activity		dihydrodipicolinate reductase activity						1
50S ribosomal protein L7/L12 [Piscirickettsia salmonis LF-89 = ATCC VR-1361]	gi|873977979	13 kDa	true	Piscirickettsia salmonis LF-89 = ATCC VR-1361																							1
putative lipoprotein [Piscirickettsia salmonis LF-89 = ATCC VR-1361]	gi|546140836 (+1)	34 kDa	true	Piscirickettsia salmonis LF-89 = ATCC VR-1361																							1
Cluster of 2-polyprenylphenol 6-hydroxylase [Piscirickettsia salmonis LF-89 = ATCC VR-1361] (gi|546140731)	gi|546140731	65 kDa	true	Piscirickettsia salmonis LF-89 = ATCC VR-1361																							1
phosphoglycerate kinase [Piscirickettsia salmonis LF-89 = ATCC VR-1361]	gi|873978533-DECOY	?		unknown																							1
Cluster of conjugal transfer protein TraE (plasmid) [Piscirickettsia salmonis] (gi|923109933-DECOY)	gi|923109933-DECOY	?	true	unknown																							1
phosphoesterase [Piscirickettsia salmonis LF-89 = ATCC VR-1361]	gi|965558301	92 kDa	true	Piscirickettsia salmonis LF-89 = ATCC VR-1361																							1
Cluster of 2-amino-3-ketobutyrate CoA ligase [Piscirickettsia salmonis LF-89 = ATCC VR-1361] (gi|873978103)	gi|873978103	44 kDa	true	Piscirickettsia salmonis LF-89 = ATCC VR-1361		threonine catabolic process to pyruvate				threonine catabolic process to pyruvate								pyridoxal phosphate binding	glycine C-acetyltransferase activity		ligase activity						1
D-alanyl-D-alanine carboxypeptidase/D-alanyl-D-alanine-endopeptidase [Piscirickettsia salmonis LF-89 = ATCC VR-1361]	gi|546141095-DECOY	?		unknown																							1
Cluster of molecular chaperone GrpE [Piscirickettsia salmonis LF-89 = ATCC VR-1361] (gi|838099581)	gi|838099581	22 kDa	true	Piscirickettsia salmonis LF-89 = ATCC VR-1361	regulation of catalytic activity	protein folding				protein folding			cytoplasm					adenyl-nucleotide exchange factor activity			chaperone binding						1
hypothetical protein PSLF89_3316 [Piscirickettsia salmonis LF-89 = ATCC VR-1361]	gi|873980269-DECOY	?	true	unknown																							1
dicarboxylate symporter family protein [Piscirickettsia salmonis]	gi|920730046-DECOY	?	true	unknown																							1
amino acid permease [Piscirickettsia salmonis LF-89 = ATCC VR-1361]	gi|873978410 (+1)	59 kDa		Piscirickettsia salmonis LF-89 = ATCC VR-1361																							1
ZIP zinc transporter family protein [Piscirickettsia salmonis]	gi|920729870	27 kDa		Piscirickettsia salmonis		transmembrane transport	transmembrane transport	transmembrane transport							membrane						metal ion transmembrane transporter activity					metal ion transmembrane transporter activity	1
voltage gated chloride channel family protein, partial [Piscirickettsia salmonis LF-89 = ATCC VR-1361]	gi|546142020 (+1)	36 kDa		Piscirickettsia salmonis LF-89 = ATCC VR-1361																							1
sugar (and other) transporter family protein [Piscirickettsia salmonis]	gi|920731438	48 kDa	true	Piscirickettsia salmonis		transmembrane transport	transmembrane transport	transmembrane transport							integral to membrane						transmembrane transporter activity					transmembrane transporter activity	1
type IV secretion system protein IcmL [Piscirickettsia salmonis]	gi|920730537	24 kDa		Piscirickettsia salmonis																							1
ADP-heptose:LPS heptosyltransferase II [Piscirickettsia salmonis]	gi|920730129-DECOY	?		unknown																							1
hypothetical protein PSLF89_785 [Piscirickettsia salmonis LF-89 = ATCC VR-1361]	gi|965557398-DECOY	?		unknown																							1
signal recognition particle-docking protein FtsY, partial [Piscirickettsia salmonis LF-89 = ATCC VR-1361]	gi|546138764 (+2)	45 kDa	true	Piscirickettsia salmonis LF-89 = ATCC VR-1361																							1
acetyl-CoA carboxylase subunit beta [Piscirickettsia salmonis]	gi|920730631	31 kDa		Piscirickettsia salmonis		fatty acid biosynthetic process				fatty acid biosynthetic process			acetyl-CoA carboxylase complex					zinc ion binding	transferase activity		acetyl-CoA carboxylase activity						1
Cluster of transaldolase [Piscirickettsia salmonis] (gi|692315560-DECOY)	gi|692315560-DECOY [2]	?	true	unknown																							1
tRNA modification GTPase TrmE [Piscirickettsia salmonis LF-89 = ATCC VR-1361]	gi|873980323	50 kDa		Piscirickettsia salmonis LF-89 = ATCC VR-1361																							1
Cluster of outer membrane assembly lipoYfiO family protein [Piscirickettsia salmonis] (gi|920730575)	gi|920730575	30 kDa	true	Piscirickettsia salmonis		cell outer membrane biogenesis		protein insertion into membrane							cell outer membrane												1
Cluster of carbon storage regulator [Piscirickettsia salmonis LF-89 = ATCC VR-1361] (gi|873979228)	gi|873979228	10 kDa	true	Piscirickettsia salmonis LF-89 = ATCC VR-1361	regulation of carbohydrate metabolic process	mRNA catabolic process				mRNA catabolic process								RNA binding			RNA binding						1
Cluster of RNA polymerase sigma factor RpoS [Piscirickettsia salmonis] (gi|920730232)	gi|920730232	40 kDa	true	Piscirickettsia salmonis	regulation of transcription, DNA-dependent							response to stress	cytoplasm					DNA binding			DNA binding			transcription factor activity			1
secreted metalloprotease Mcp02 [Piscirickettsia salmonis]	gi|920731742-DECOY	?		unknown																							1
histidine kinase [Piscirickettsia salmonis LF-89 = ATCC VR-1361]	gi|873980227-DECOY (+1)	?		unknown																							1
(p)ppGpp synthetase [Piscirickettsia salmonis]	gi|923111798-DECOY (+1)	?	true	unknown																							1
nuclease [Piscirickettsia salmonis LF-89 = ATCC VR-1361]	gi|873979877	56 kDa	true	Piscirickettsia salmonis LF-89 = ATCC VR-1361																							1
hypothetical protein PSLF89_1871 [Piscirickettsia salmonis LF-89 = ATCC VR-1361]	gi|965557756	19 kDa	true	Piscirickettsia salmonis LF-89 = ATCC VR-1361																							1
Cluster of hypothetical protein PSLF89_3244 [Piscirickettsia salmonis LF-89 = ATCC VR-1361] (gi|873980202)	gi|873980202	26 kDa	true	Piscirickettsia salmonis LF-89 = ATCC VR-1361																							1
hypothetical protein K661_02340 [Piscirickettsia salmonis LF-89 = ATCC VR-1361]	gi|546139694-DECOY	?		unknown																							1
ATP-dependent DNA helicase RecG [Piscirickettsia salmonis LF-89 = ATCC VR-1361]	gi|965558112	79 kDa	true	Piscirickettsia salmonis LF-89 = ATCC VR-1361																							1
chagasin [Piscirickettsia salmonis LF-89 = ATCC VR-1361]	gi|873980030	19 kDa		Piscirickettsia salmonis LF-89 = ATCC VR-1361																							1
SCP-2 sterol transfer family protein [Piscirickettsia salmonis]	gi|920729094	24 kDa		Piscirickettsia salmonis																							1
hypothetical protein KW89_1955 [Piscirickettsia salmonis]	gi|920730667-DECOY	?		unknown																							1
undecaprenyl-diphosphatase UppP [Piscirickettsia salmonis]	gi|923112663-DECOY (+1)	?		unknown																							1
Cluster of hypothetical protein [Piscirickettsia salmonis] (gi|738929143)	gi|738929143	22 kDa	true	Piscirickettsia salmonis		RNA-dependent DNA replication				RNA-dependent DNA replication									RNA-directed DNA polymerase activity		RNA-directed DNA polymerase activity						1
Cluster of septum site-determining protein MinD [Piscirickettsia salmonis] (gi|738930405)	gi|738930405	29 kDa	true	Piscirickettsia salmonis		selection of site for barrier septum formation				metabolic process								ATP binding	ATPase activity		ATPase activity						1
D-alanyl-D-alanine carboxypeptidase [Piscirickettsia salmonis LF-89 = ATCC VR-1361]	gi|965557350	54 kDa	true	Piscirickettsia salmonis LF-89 = ATCC VR-1361																							1
Cluster of tRNA pseudouridine synthase A [Piscirickettsia salmonis LF-89 = ATCC VR-1361] (gi|965557778-DECOY)	gi|965557778-DECOY	?	true	unknown																							1
Cluster of hypothetical protein AB894_07035 [Piscirickettsia salmonis LF-89 = ATCC VR-1361] (gi|838099332)	gi|838099332 [2]	18 kDa	true	Piscirickettsia salmonis LF-89 = ATCC VR-1361																							1
Cluster of dihydrolipoamide succinyltransferase [Piscirickettsia salmonis LF-89 = ATCC VR-1361] (gi|873978435)	gi|873978435	41 kDa	true	Piscirickettsia salmonis LF-89 = ATCC VR-1361		tricarboxylic acid cycle				tricarboxylic acid cycle									dihydrolipoyllysine-residue succinyltransferase activity		dihydrolipoyllysine-residue succinyltransferase activity						1
Cluster of hypothetical protein KW89_859 [Piscirickettsia salmonis] (gi|920729573)	gi|920729573	35 kDa	true	Piscirickettsia salmonis																							1
rasGEF domain protein [Piscirickettsia salmonis]	gi|920729644	33 kDa		Piscirickettsia salmonis																							1
hypothetical protein PSLF89_1890 [Piscirickettsia salmonis LF-89 = ATCC VR-1361]	gi|873979165-DECOY	?	true	unknown																							1
Cluster of hypothetical protein PSLF89_1594 [Piscirickettsia salmonis LF-89 = ATCC VR-1361] (gi|873978930-DECOY)	gi|873978930-DECOY	?	true	unknown																							1
kinase domain protein [Piscirickettsia salmonis]	gi|920730187-DECOY	?	true	unknown																							1
amino acid permease [Piscirickettsia salmonis LF-89 = ATCC VR-1361]	gi|838098897-DECOY (+1)	?		unknown																							1
hypothetical protein [Piscirickettsia salmonis]	gi|738929143-DECOY	?	true	unknown																							1
50S ribosomal protein L20 [Piscirickettsia salmonis LF-89 = ATCC VR-1361]	gi|873978473-DECOY	?		unknown																							1
molecular chaperone Hsp33 [Piscirickettsia salmonis]	gi|920731536-DECOY	?	true	unknown																							1
hypothetical protein K661_01262 [Piscirickettsia salmonis LF-89 = ATCC VR-1361]	gi|546140848-DECOY	?		unknown																							1
Cluster of hypothetical protein AB894_04020 [Piscirickettsia salmonis LF-89 = ATCC VR-1361] (gi|838099947)	gi|838099947 [2]	16 kDa	true	Piscirickettsia salmonis LF-89 = ATCC VR-1361																							1
Cluster of hypothetical protein PSLF89_591 [Piscirickettsia salmonis LF-89 = ATCC VR-1361] (gi|873978189)	gi|873978189	36 kDa	true	Piscirickettsia salmonis LF-89 = ATCC VR-1361																							1
Cluster of hypothetical protein PSLF89_472 [Piscirickettsia salmonis LF-89 = ATCC VR-1361] (gi|873978088-DECOY)	gi|873978088-DECOY	?	true	unknown																							1
hypothetical protein K661_02855 [Piscirickettsia salmonis LF-89 = ATCC VR-1361]	gi|546139102-DECOY (+2)	?		unknown																							1
membrane protein [Piscirickettsia salmonis]	gi|923111201 (+1)	22 kDa		Piscirickettsia salmonis																							1
hypothetical protein K661_01514 [Piscirickettsia salmonis LF-89 = ATCC VR-1361]	gi|546140576-DECOY (+1)	?	true	unknown																							1
capsule biosynthesis protein [Piscirickettsia salmonis LF-89 = ATCC VR-1361]	gi|873978463	54 kDa		Piscirickettsia salmonis LF-89 = ATCC VR-1361																							1
Cluster of transcription elongation factor NusA [Piscirickettsia salmonis LF-89 = ATCC VR-1361] (gi|873977916)	gi|873977916	57 kDa	true	Piscirickettsia salmonis LF-89 = ATCC VR-1361	transcription antitermination	translational elongation				translational elongation			cytoplasm					nucleotide binding			transcription factor activity			transcription factor activity	translation elongation factor activity		1
response regulator [Piscirickettsia salmonis]	gi|920730978	35 kDa	true	Piscirickettsia salmonis																							1
hypothetical protein PSLF89_621 [Piscirickettsia salmonis LF-89 = ATCC VR-1361]	gi|965558255-DECOY	?		unknown																							1
hypothetical protein KW89_2336 [Piscirickettsia salmonis]	gi|920731044-DECOY	?	true	unknown																							1
hypothetical protein PSLF89_516 [Piscirickettsia salmonis LF-89 = ATCC VR-1361]	gi|873978128-DECOY	?		unknown																							1
hypothetical protein K661_02805 [Piscirickettsia salmonis LF-89 = ATCC VR-1361]	gi|546139168	42 kDa		Piscirickettsia salmonis LF-89 = ATCC VR-1361																							1
Cluster of 3-methyl-2-oxobutanoate hydroxymethyltransferase [Piscirickettsia salmonis] (gi|920729530)	gi|920729530	29 kDa	true	Piscirickettsia salmonis		pantothenate biosynthetic process				pantothenate biosynthetic process			cytoplasm					metal ion binding	3-methyl-2-oxobutanoate hydroxymethyltransferase activity		3-methyl-2-oxobutanoate hydroxymethyltransferase activity						1
von Willebrand factor type A domain protein [Piscirickettsia salmonis LF-89 = ATCC VR-1361]	gi|546140170-DECOY (+1)	?	true	unknown																							1
hypothetical protein PSLF89_2800 [Piscirickettsia salmonis LF-89 = ATCC VR-1361]	gi|873979843	18 kDa	true	Piscirickettsia salmonis LF-89 = ATCC VR-1361																							1
50S ribosomal protein L5 [Piscirickettsia salmonis LF-89 = ATCC VR-1361]	gi|965558350	20 kDa		Piscirickettsia salmonis LF-89 = ATCC VR-1361																							1
Bcr/CflA family drug resistance efflux transporter [Piscirickettsia salmonis]	gi|920729444	45 kDa		Piscirickettsia salmonis		transmembrane transport	transmembrane transport	transmembrane transport							integral to membrane						transporter activity					transporter activity	1
30S ribosomal protein S5 [Piscirickettsia salmonis LF-89 = ATCC VR-1361]	gi|873978001	17 kDa		Piscirickettsia salmonis LF-89 = ATCC VR-1361																							1
Polysaccharide biosynthesis protein [Piscirickettsia salmonis]	gi|923110926	52 kDa	true	Piscirickettsia salmonis																							1
cell division ATP-binding protein FtsE [Piscirickettsia salmonis LF-89 = ATCC VR-1361]	gi|873978570-DECOY	?		unknown																							1
Cluster of 6,7-dimethyl-8-ribityllumazine synthase [Piscirickettsia salmonis LF-89 = ATCC VR-1361] (gi|873979897)	gi|873979897	17 kDa	true	Piscirickettsia salmonis LF-89 = ATCC VR-1361		riboflavin biosynthetic process				riboflavin biosynthetic process									transferase activity		6,7-dimethyl-8-ribityllumazine synthase activity						1
glucosamine-fructose-6-phosphate transaminase [Piscirickettsia salmonis]	gi|452886851-DECOY	?	true	unknown																							1
lipoprotein [Piscirickettsia salmonis]	gi|923112505	14 kDa		Piscirickettsia salmonis																							1
Cluster of acid phosphatase [Piscirickettsia salmonis] (gi|920731309-DECOY)	gi|920731309-DECOY	?	true	unknown																							1
ribosomal protein L14 [Piscirickettsia salmonis LF-89 = ATCC VR-1361]	gi|546141622	13 kDa		Piscirickettsia salmonis LF-89 = ATCC VR-1361																							1
flagellar assembly protein FliH [Piscirickettsia salmonis]	gi|920731385	42 kDa	true	Piscirickettsia salmonis																							1
response regulator [Piscirickettsia salmonis LF-89 = ATCC VR-1361]	gi|873978276	35 kDa	true	Piscirickettsia salmonis LF-89 = ATCC VR-1361																							1
Cluster of metal ion transporter [Piscirickettsia salmonis] (gi|923113281-DECOY)	gi|923113281-DECOY	?	true	unknown																							1
inosine/guanosine kinase [Piscirickettsia salmonis LF-89 = ATCC VR-1361]	gi|965557498	48 kDa	true	Piscirickettsia salmonis LF-89 = ATCC VR-1361																							1
sugar (and other) transporter family protein [Piscirickettsia salmonis LF-89 = ATCC VR-1361]	gi|546138724-DECOY (+3)	?		unknown																							1
metal ABC transporter permease [Piscirickettsia salmonis]	gi|916700270-DECOY (+1)	?		unknown																							1
methyl-accepting chemotaxis (MCP) signaling domain protein [Piscirickettsia salmonis LF-89 = ATCC VR-1361]	gi|546140723-DECOY	?	true	unknown																							1
bacterial extracellular solute-binding s, 3 family protein [Piscirickettsia salmonis]	gi|920731400-DECOY	?	true	unknown																							1
putative serine dehydratase domain protein [Piscirickettsia salmonis LF-89 = ATCC VR-1361]	gi|546141166-DECOY	?	true	unknown																							1
hypothetical protein PSLF89_2749 [Piscirickettsia salmonis LF-89 = ATCC VR-1361]	gi|873979803	47 kDa	true	Piscirickettsia salmonis LF-89 = ATCC VR-1361																							1
50S ribosomal protein L6 [Piscirickettsia salmonis]	gi|920729056	19 kDa		Piscirickettsia salmonis		translation				translation			ribosome	ribosome			ribosome	rRNA binding			structural constituent of ribosome		structural constituent of ribosome				1
50S ribosomal protein L4 [Piscirickettsia salmonis LF-89 = ATCC VR-1361]	gi|873977988	23 kDa		Piscirickettsia salmonis LF-89 = ATCC VR-1361																							1
transcriptional regulator [Piscirickettsia salmonis]	gi|692314789-DECOY (+1)	?		unknown																							1
D-alanyl-D-alanine carboxypeptidase/D-alanyl-D-alanine-endopeptidase [Piscirickettsia salmonis LF-89 = ATCC VR-1361]	gi|546141095 (+1)	54 kDa	true	Piscirickettsia salmonis LF-89 = ATCC VR-1361																							1
ATP synthase F1, epsilon subunit [Piscirickettsia salmonis]	gi|920728735	15 kDa		Piscirickettsia salmonis		plasma membrane ATP synthesis coupled proton transport	plasma membrane ATP synthesis coupled proton transport	plasma membrane ATP synthesis coupled proton transport		plasma membrane ATP synthesis coupled proton transport					plasma membrane	plasma membrane		ATP binding	hydrogen ion transporting ATPase activity, rotational mechanism		hydrogen ion transporting ATPase activity, rotational mechanism					hydrogen ion transporting ATPase activity, rotational mechanism	1
50S ribosomal protein L18 [Piscirickettsia salmonis LF-89 = ATCC VR-1361]	gi|873978000	13 kDa		Piscirickettsia salmonis LF-89 = ATCC VR-1361																							1
phosphoesterase [Piscirickettsia salmonis LF-89 = ATCC VR-1361]	gi|873978208 (+1)	87 kDa	true	Piscirickettsia salmonis LF-89 = ATCC VR-1361																							1
lipoprotein [Piscirickettsia salmonis]	gi|920730789	18 kDa	true	Piscirickettsia salmonis																							1
DNA-(apurinic or apyrimidinic site) lyase [Piscirickettsia salmonis LF-89 = ATCC VR-1361]	gi|873977872-DECOY	?	true	unknown																							1
sulfite exporter protein TauE [Piscirickettsia salmonis]	gi|923113788	14 kDa	true	Piscirickettsia salmonis											integral to membrane												1
PLD-like domain protein [Piscirickettsia salmonis LF-89 = ATCC VR-1361]	gi|965558141	23 kDa	true	Piscirickettsia salmonis LF-89 = ATCC VR-1361																							1
NADH dehydrogenase [Piscirickettsia salmonis LF-89 = ATCC VR-1361]	gi|873977902	18 kDa		Piscirickettsia salmonis LF-89 = ATCC VR-1361																							1
hypothetical protein K661_01791 [Piscirickettsia salmonis LF-89 = ATCC VR-1361]	gi|546140307	11 kDa		Piscirickettsia salmonis LF-89 = ATCC VR-1361																							1
Cluster of hypothetical protein PSLF89_1p155 (plasmid) [Piscirickettsia salmonis LF-89 = ATCC VR-1361] (gi|873976239-DECOY)	gi|873976239-DECOY	?	true	unknown																							1
PLD-like domain protein [Piscirickettsia salmonis]	gi|920730920	24 kDa	true	Piscirickettsia salmonis																							1
2-hydroxyacid dehydrogenase [Piscirickettsia salmonis]	gi|920730663-DECOY	?	true	unknown																							1
type IV secretion system protein IcmL [Piscirickettsia salmonis]	gi|920730537-DECOY	?		unknown																							1
hypothetical protein [Piscirickettsia salmonis]	gi|738929857-DECOY	?	true	unknown																							1
chromosome partitioning protein ParA [Piscirickettsia salmonis]	gi|920728745 (+1)	26 kDa		Piscirickettsia salmonis																							1
hypothetical protein PSLF89_2747 [Piscirickettsia salmonis LF-89 = ATCC VR-1361]	gi|873979802	27 kDa		Piscirickettsia salmonis LF-89 = ATCC VR-1361																							1
Cluster of transposase (plasmid) [Piscirickettsia salmonis] (gi|923109977-DECOY)	gi|923109977-DECOY	?	true	unknown																							1
DNA-binding protein [Piscirickettsia salmonis LF-89 = ATCC VR-1361]	gi|873978318	43 kDa	true	Piscirickettsia salmonis LF-89 = ATCC VR-1361																							1
hypothetical protein K661_03185 [Piscirickettsia salmonis LF-89 = ATCC VR-1361]	gi|546138693-DECOY	?		unknown																							1
NADH-quinone oxidoreductase subunit I [Piscirickettsia salmonis]	gi|692314905 (+1)	18 kDa		Piscirickettsia salmonis																							1
tryptophan 2,3-dioxygenase family protein [Piscirickettsia salmonis]	gi|920729151	29 kDa		Piscirickettsia salmonis		tryptophan catabolic process to kynurenine				tryptophan catabolic process to kynurenine								heme binding	tryptophan 2,3-dioxygenase activity		heme binding						1
dicarboxylate symporter family protein [Piscirickettsia salmonis]	gi|920731530-DECOY	?	true	unknown																							1
N-acetylmuramoyl-L-alanine amidase (plasmid) [Piscirickettsia salmonis LF-89 = ATCC VR-1361]	gi|873976219 (+1)	30 kDa		Piscirickettsia salmonis LF-89 = ATCC VR-1361																							1
S-(hydroxymethyl)glutathione dehydrogenase [Piscirickettsia salmonis LF-89 = ATCC VR-1361]	gi|873978302 (+1)	40 kDa		Piscirickettsia salmonis LF-89 = ATCC VR-1361																							1
polysaccharide biosynthesis family protein [Piscirickettsia salmonis]	gi|920731672	53 kDa	true	Piscirickettsia salmonis						polysaccharide biosynthetic process					membrane												1
hypothetical protein KW89_1578 [Piscirickettsia salmonis]	gi|920730290	17 kDa		Piscirickettsia salmonis																							1

## Sheet: Biological Process
Biological Regulation	12					Biological Regulation	2.65
Celullar Process	79					Celullar Process	17.47
Establishment of localization	25					Establishment of localization	5.53
Localization	26					Localization	5.75
Locomotion	1					Locomotion	0.22
Metabolic Process	71					Metabolic Process	15.7
Unknown	238					Unknown	52.65

## Sheet: Molecular Function
Binding	53	11.72			Binding	11.72
Catalytic activity	60	13.27			Catalytic activity	13.27
Electron carrier activity	1	0.22			Electron carrier activity	0.22
Molecular Function	87	19.24			Molecular Function	19.24
Molecular transducer activity	1	0.22			Molecular transducer activity	0.22
Structural molecule activity	1	0.22			Structural molecule activity	0.22
Transcription regulator activity	3	0.66			Transcription regulator activity	0.66
Translation regulator activity	4	0.88			Translation regulator activity	0.88
transporter activity	17	3.76			transporter activity	3.76
Unknown	225	49.778			Unknown	49.778
