# Supplementary material for: The Proteome of Biologically Active Membrane Vesicles from Piscirickettsia salmonis LF-89 Type Strain Identifies Plasmid-Encoded Putative Toxins
Source: Front Cell Infect Microbiol. 2017 Sep 28;7:420. doi: 10.3389/fcimb.2017.00420 (PMC5625009; doi:10.3389/fcimb.2017.00420)
Supplement: Supplementary file 5 [file DataSheet2.xlsx]

## Sheet: all annotations
#Batch CD-search tool	NIH/NLM/NCBI
#cdsid	QM3-qcdsearch-F2D362BFAC94426-24D280AB779EB0CB
#datatype	hitsFull Results(Superfamily only)
#status	0
#Start time	2016-03-22T21:22:34	Run time	0:00:15:16
#status	success
Query	Hit type	PSSM-ID	From	To	E-Value	Bitscore	Accession	Short name	Incomplete	Superfamily	Definition
Q#1 - >gi|30525581|gb[immunogenic protein ChaPs, partial [Piscirickettsia salmonis LF-89 = ATCC VR-1361]]	superfamily	277438	4	523	0	899127	cl02777	chaperonin_like superfamily	-	-	chaperonin_like superfamily. Chaperonins are involved in productive folding of proteins. They share a common general morphology, a double toroid of 2 stacked rings, each composed of 7-9 subunits. There are 2 main chaperonin groups. The symmetry of type I is seven-fold and they are found in eubacteria (GroEL) and in organelles of eubacterial descent (hsp60 and RBP). The symmetry of type II is eigh…
Q#2 - >gi|314205188|g[Sequence 2 from patent US 7754223]	superfamily	256846	98	283	0.0012436	521847	cl13524	DUF3573 superfamily	N	-	Protein of unknown function (DUF3573); This family of proteins is functionally uncharacterized. This protein is found in bacteria. Proteins in this family are typically between 372 to 530 amino acids in length.
Q#2 - >gi|314205188|g[Sequence 2 from patent US 7754223]	superfamily	277538	245	438	0.00181766	388916	cl21487	OM_channels superfamily	N	-	Porin superfamily. These outer membrane channels share a beta-barrel structure that differ in strand and shear number. Classical (gram-negative ) porins are non-specific channels for small hydrophillic molecules and form 16 beta-stranded barrels (16,20), which associate as trimers. Maltoporin-like channels have specificities for various sugars and form 18 beta-stranded barrels (18,22), which asso…
Q#2 - >gi|314205188|g[Sequence 2 from patent US 7754223]	superfamily	277538	120	226	0.00510573	373573	cl21487	OM_channels superfamily	C	-	Porin superfamily. These outer membrane channels share a beta-barrel structure that differ in strand and shear number. Classical (gram-negative ) porins are non-specific channels for small hydrophillic molecules and form 16 beta-stranded barrels (16,20), which associate as trimers. Maltoporin-like channels have specificities for various sugars and form 18 beta-stranded barrels (18,22), which asso…
Q#3 - >gi|314561212|g[Sequence 14 from patent US 7811583]	superfamily	277467	120	220	2.09327e-17	885992	cl11404	Biotinyl_lipoyl_domains superfamily	-	-	Biotinyl_lipoyl_domains are present in biotin-dependent carboxylases/decarboxylases, the dihydrolipoyl acyltransferase component (E2) of 2-oxo acid dehydrogenases, and the H-protein of the glycine cleavage system (GCS). These domains transport CO2, acyl, or methylamine, respectively, between components of the complex/protein via a biotinyl or lipoyl group, which is covalently attached to a highly…
Q#6 - >gi|546138764|g[signal recognition particle-docking protein FtsY, partial [Piscirickettsia salmonis LF-89 = ATCC VR-1361]]	superfamily	277521	210	388	2.22815e-80	256317	cl21455	P-loop_NTPase superfamily	-	-	P-loop containing Nucleoside Triphosphate Hydrolases; Members of the P-loop NTPase domain superfamily are characterized by a conserved nucleotide phosphate-binding motif, also referred to as the Walker A motif (GxxxxGK[S/T], where x is any residue), and the Walker B motif (hhhh[D/E], where h is a hydrophobic residue). The Walker A and B motifs bind the beta-gamma phosphate moiety of the bound nuc…
Q#6 - >gi|546138764|g[signal recognition particle-docking protein FtsY, partial [Piscirickettsia salmonis LF-89 = ATCC VR-1361]]	superfamily	261873	113	190	1.92405e-12	749423	cl03758	SRP54_N superfamily	-	-	SRP54-type protein, helical bundle domain; SRP54-type protein, helical bundle domain.
Q#6 - >gi|546138764|g[signal recognition particle-docking protein FtsY, partial [Piscirickettsia salmonis LF-89 = ATCC VR-1361]]	superfamily	277502	210	269	0.000548237	395592	cl17190	NK superfamily	C	-	Nucleoside/nucleotide kinase (NK) is a protein superfamily consisting of multiple families of enzymes that share structural similarity and are functionally related to the catalysis of the reversible phosphate group transfer from nucleoside triphosphates to nucleosides/nucleotides, nucleoside monophosphates, or sugars. Members of this family play a wide variety of essential roles in nucleotide met…
Q#6 - >gi|546138764|g[signal recognition particle-docking protein FtsY, partial [Piscirickettsia salmonis LF-89 = ATCC VR-1361]]	superfamily	254908	3	65	0.000608648	396411	cl07276	eIF3_subunit superfamily	C	-	Translation initiation factor eIF3 subunit; This is a family of proteins which are subunits of the eukaryotic translation initiation factor 3 (eIF3). In yeast it is called Hcr1. The Saccharomyces cerevisiae protein eIF3j (HCR1) has been shown to be required for processing of 20S pre-rRNA and binds to 18S rRNA and eIF3 subunits Rpg1p and Prt1p.
Q#7 - >gi|546139167|g[phage integrase family protein [Piscirickettsia salmonis LF-89 = ATCC VR-1361]]	superfamily	271437	15	182	2.54719e-16	848391	cl00213	DNA_BRE_C superfamily	-	-	DNA breaking-rejoining enzymes, C-terminal catalytic domain; The DNA breaking-rejoining enzyme superfamily includes type IB topoisomerases and tyrosine based site-specific recombinases (integrases) that share the same fold in their catalytic domain containing conserved active site residues. The best-studied members of this diverse superfamily include Human topoisomerase I, the bacteriophage lambd…
Q#9 - >gi|546139303|g[hypothetical protein K661_02693, partial [Piscirickettsia salmonis LF-89 = ATCC VR-1361]]	superfamily	254308	354	472	4.91819e-10	766154	cl06581	DUF1561 superfamily	C	-	Protein of unknown function (DUF1561); A family of paralogous proteins in Leptospira interrogans.
Q#9 - >gi|546139303|g[hypothetical protein K661_02693, partial [Piscirickettsia salmonis LF-89 = ATCC VR-1361]]	superfamily	186600	71	255	0.000311215	41286	cl03779	Pertussis_S1 superfamily	-	-	Pertussis toxin, subunit 1; Pertussis toxin, subunit 1.
Q#10 - >gi|546139381|g[tonB-dependent Receptor Plug domain protein [Piscirickettsia salmonis LF-89 = ATCC VR-1361]]	superfamily	277538	72	658	4.16941e-31	142.59	cl21487	OM_channels superfamily	-	-	Porin superfamily. These outer membrane channels share a beta-barrel structure that differ in strand and shear number. Classical (gram-negative ) porins are non-specific channels for small hydrophillic molecules and form 16 beta-stranded barrels (16,20), which associate as trimers. Maltoporin-like channels have specificities for various sugars and form 18 beta-stranded barrels (18,22), which asso…
Q#10 - >gi|546139381|g[tonB-dependent Receptor Plug domain protein [Piscirickettsia salmonis LF-89 = ATCC VR-1361]]	superfamily	254380	63	170	3.83668e-09	673172	cl22973	Plug superfamily	-	-	TonB-dependent Receptor Plug Domain; The Plug domain has been shown to be an independently folding subunit of the TonB-dependent receptors. It acts as the channel gate, blocking the pore until the channel is bound by ligand. At this point it under goes conformational changes opens the channel.
Q#11 - >gi|546139434|g[phenylalanine--tRNA ligase, beta subunit [Piscirickettsia salmonis LF-89 = ATCC VR-1361]]	superfamily	277392	482	676	7.19687e-52	191703	cl00268	class_II_aaRS-like_core superfamily	-	-	Class II tRNA amino-acyl synthetase-like catalytic core domain. Class II amino acyl-tRNA synthetases (aaRS) share a common fold and generally attach an amino acid to the 3' OH of ribose of the appropriate tRNA. PheRS is an exception in that it attaches the amino acid at the 2'-OH group, like class I aaRSs. These enzymes are usually homodimers. This domain is primarily responsible for ATP-dependen…
Q#11 - >gi|546139434|g[phenylalanine--tRNA ligase, beta subunit [Piscirickettsia salmonis LF-89 = ATCC VR-1361]]	superfamily	271468	34	140	6.9146e-45	166145	cl00320	tRNA_bindingDomain superfamily	-	-	The tRNA binding domain is also known as the Myf domain in literature. This domain is found in a diverse collection of tRNA binding proteins, including prokaryotic phenylalanyl tRNA synthetases (PheRS), methionyl-tRNA synthetases (MetRS), human tyrosyl-tRNA synthetase(hTyrRS), Saccharomyces cerevisiae Arc1p, Thermus thermophilus CsaA, Aquifex aeolicus Trbp111, human p43 and human EMAP-II. PheRS, …
Q#11 - >gi|546139434|g[phenylalanine--tRNA ligase, beta subunit [Piscirickettsia salmonis LF-89 = ATCC VR-1361]]	superfamily	276358	206	377	6.32495e-86	281374	cl21573	B3_4 superfamily	-	-	B3/4 domain; This domain is found in tRNA synthetase beta subunits as well as in some non tRNA synthetase proteins.
Q#11 - >gi|546139434|g[phenylalanine--tRNA ligase, beta subunit [Piscirickettsia salmonis LF-89 = ATCC VR-1361]]	superfamily	263619	688	781	1.17465e-30	128752	cl08386	FDX-ACB superfamily	-	-	Ferredoxin-fold anticodon binding domain; This is the anticodon binding domain found in some phenylalanyl tRNA synthetases. The domain has a ferredoxin fold.
Q#11 - >gi|546139434|g[phenylalanine--tRNA ligase, beta subunit [Piscirickettsia salmonis LF-89 = ATCC VR-1361]]	superfamily	263627	398	464	7.30758e-21	998769	cl08394	B5 superfamily	-	-	tRNA synthetase B5 domain; This domain is found in phenylalanine-tRNA synthetase beta subunits.
Q#12 - >gi|546139605|g[ATP-dependent helicase HrpA [Piscirickettsia salmonis LF-89 = ATCC VR-1361]]	superfamily	277521	85	223	2.74363e-20	101645	cl21455	P-loop_NTPase superfamily	-	-	P-loop containing Nucleoside Triphosphate Hydrolases; Members of the P-loop NTPase domain superfamily are characterized by a conserved nucleotide phosphate-binding motif, also referred to as the Walker A motif (GxxxxGK[S/T], where x is any residue), and the Walker B motif (hhhh[D/E], where h is a hydrophobic residue). The Walker A and B motifs bind the beta-gamma phosphate moiety of the bound nuc…
Q#12 - >gi|546139605|g[ATP-dependent helicase HrpA [Piscirickettsia salmonis LF-89 = ATCC VR-1361]]	superfamily	277521	265	400	7.46965e-05	568625	cl21455	P-loop_NTPase superfamily	-	-	P-loop containing Nucleoside Triphosphate Hydrolases; Members of the P-loop NTPase domain superfamily are characterized by a conserved nucleotide phosphate-binding motif, also referred to as the Walker A motif (GxxxxGK[S/T], where x is any residue), and the Walker B motif (hhhh[D/E], where h is a hydrophobic residue). The Walker A and B motifs bind the beta-gamma phosphate moiety of the bound nuc…
Q#12 - >gi|546139605|g[ATP-dependent helicase HrpA [Piscirickettsia salmonis LF-89 = ATCC VR-1361]]	superfamily	256710	696	1286	0	570.99	cl13355	DUF3418 superfamily	-	-	Domain of unknown function (DUF3418); This presumed domain is functionally uncharacterized. This domain is found in bacteria. This domain is typically between 582 to 594 amino acids in length. This domain is found associated with pfam07717, pfam00271, pfam04408.
Q#12 - >gi|546139605|g[ATP-dependent helicase HrpA [Piscirickettsia salmonis LF-89 = ATCC VR-1361]]	superfamily	262181	453	543	5.95258e-27	118474	cl04503	HA2 superfamily	-	-	Helicase associated domain (HA2); This presumed domain is about 90 amino acid residues in length. It is found is a diverse set of RNA helicases. Its function is unknown, however it seems likely to be involved in nucleic acid binding.
Q#12 - >gi|546139605|g[ATP-dependent helicase HrpA [Piscirickettsia salmonis LF-89 = ATCC VR-1361]]	superfamily	254381	583	683	1.07287e-15	869681	cl06657	OB_NTP_bind superfamily	-	-	Oligonucleotide/oligosaccharide-binding (OB)-fold; This family is found towards the C-terminus of the DEAD-box helicases (pfam00270). In these helicases it is apparently always found in association with pfam04408. There do seem to be a couple of instances where it occurs by itself. The structure PDB:3i4u adopts an OB-fold. helicases (pfam00270). In these helicases it is apparently always found in…
Q#12 - >gi|546139605|g[ATP-dependent helicase HrpA [Piscirickettsia salmonis LF-89 = ATCC VR-1361]]	superfamily	277568	83	137	0.00687298	394079	cl22853	Motor_domain superfamily	C	-	Myosin and Kinesin motor domain.; Myosin and Kinesin motor domain. These ATPases belong to the P-loop NTPase family and provide the driving force in myosin and kinesin mediated processes. Some of the names do not match with what is given in the sequence list. This is because they are based on the current nomenclature by Kollmar/Sebe-Pedros.
Q#12 - >gi|546139605|g[ATP-dependent helicase HrpA [Piscirickettsia salmonis LF-89 = ATCC VR-1361]]	superfamily	261346	559	609	0.00982221	36588	cl02565	RGS superfamily	C	-	Regulator of G protein signaling (RGS) domain superfamily; The RGS domain is an essential part of the Regulator of G-protein Signaling (RGS) protein family, a diverse group of multifunctional proteins that regulate cellular signaling events downstream of G-protein coupled receptors (GPCRs). RGS proteins play critical regulatory roles as GTPase activating proteins (GAPs) of the heterotrimeric G-pr…
Q#14 - >gi|546139710|g[relA/SpoT family protein [Piscirickettsia salmonis LF-89 = ATCC VR-1361]]	superfamily	277479	227	346	9.51016e-32	132856	cl11966	NT_Pol-beta-like superfamily	-	-	Nucleotidyltransferase (NT) domain of DNA polymerase beta and similar proteins; This superfamily includes the NT domains of DNA polymerase beta and other family X DNA polymerases, as well as the NT domains of Class I and Class II CCA-adding enzymes, RelA- and SpoT-like ppGpp synthetases and hydrolases, 2'5'-oligoadenylate (2-5A)synthetases, Escherichia coli adenylyltransferase (GlnE), Escherichia…
Q#14 - >gi|546139710|g[relA/SpoT family protein [Piscirickettsia salmonis LF-89 = ATCC VR-1361]]	superfamily	277384	400	459	2.96244e-26	114914	cl00155	UBQ superfamily	-	-	Ubiquitin-like proteins; Ubiquitin homologs; Includes ubiquitin and ubiquitin-like proteins. Ubiquitin-mediated proteolysis is part of the regulated turnover of proteins required for controlling cell cycle progression. Other family members are protein modifiers that perform a wide range of functions. Ubiquitination usually results in a covalent bond between the C-terminus of ubiquitin and the eps…
Q#14 - >gi|546139710|g[relA/SpoT family protein [Piscirickettsia salmonis LF-89 = ATCC VR-1361]]	superfamily	276310	36	189	4.13491e-25	115149	cl21469	HDc superfamily	-	-	Metal dependent phosphohydrolases with conserved 'HD' motif
Q#14 - >gi|546139710|g[relA/SpoT family protein [Piscirickettsia salmonis LF-89 = ATCC VR-1361]]	superfamily	275868	647	724	1.84911e-05	560042	cl09141	ACT superfamily	-	-	ACT domains are commonly involved in specifically binding an amino acid or other small ligand leading to regulation of the enzyme; Members of this CD belong to the superfamily of ACT regulatory domains. Pairs of ACT domains are commonly involved in specifically binding an amino acid or other small ligand leading to regulation of the enzyme. The ACT domain has been detected in a number of diverse …
Q#15 - >gi|546139721|g[sodium/hydrogen exchanger family protein [Piscirickettsia salmonis LF-89 = ATCC VR-1361]]	superfamily	276341	1	386	4.93552e-61	220959	cl21520	Asp-Al_Ex superfamily	-	-	Predicted Permease Membrane Region; This family represents five transmembrane helices that are normally found flanking (five either side) a pair of pfam02080 domains. This suggests that the paired regions form a ten helical structure, probably forming the pore, whereas the pfam02080) binds a ligand for export or regulation of the pore. Tetragenococcus halophilus aspT is described as a aspartate-a…
Q#15 - >gi|546139721|g[sodium/hydrogen exchanger family protein [Piscirickettsia salmonis LF-89 = ATCC VR-1361]]	superfamily	277520	410	524	1.71599e-20	100336	cl21454	NADB_Rossmann superfamily	-	-	Rossmann-fold NAD(P)(+)-binding proteins; A large family of proteins that share a Rossmann-fold NAD(P)H/NAD(P)(+) binding (NADB) domain. The NADB domain is found in numerous dehydrogenases of metabolic pathways such as glycolysis, and many other redox enzymes. NAD binding involves numerous hydrogen-bonds and van der Waals contacts, in particular H-bonding of residues in a turn between the first s…
Q#15 - >gi|546139721|g[sodium/hydrogen exchanger family protein [Piscirickettsia salmonis LF-89 = ATCC VR-1361]]	superfamily	251075	593	653	0.00173086	499354	cl18382	TrkA_C superfamily	-	-	TrkA-C domain; This domain is often found next to the pfam02254 domain. The exact function of this domain is unknown. It has been suggested that it may bind an unidentified ligand. The domain is predicted to adopt an all beta structure.
Q#15 - >gi|546139721|g[sodium/hydrogen exchanger family protein [Piscirickettsia salmonis LF-89 = ATCC VR-1361]]	superfamily	274421	10	135	0.000128924	413351	cl11855	Gneg_AbrB_dup superfamily	-	-	membrane protein AbrB duplication; The model describes a hydrophobic sequence region that is duplicated to form the AbrB protein of Escherichia coli (not to be confused with a Bacillus subtilis protein with the same gene symbol). In some species, notably the Cyanobacteria and Thermus thermophilus, proteins consist of a single copy rather than two copies. The member from Pseudomonas putida, PP_141…
Q#16 - >gi|546139748|g[alpha/beta hydrolase fold family protein [Piscirickettsia salmonis LF-89 = ATCC VR-1361]]	superfamily	277541	56	150	0.0499472	486819	cl21494	Esterase_lipase superfamily	C	-	Esterases and lipases (includes fungal lipases, cholinesterases, etc.) These enzymes act on carboxylic esters (EC: 3.1.1.-). The catalytic apparatus involves three residues (catalytic triad): a serine, a glutamate or aspartate and a histidine.These catalytic residues are responsible for the nucleophilic attack on the carbonyl carbon atom of the ester bond. In contrast with other alpha/beta hydrol…
Q#17 - >gi|546139778|g[sulfite exporter TauE/SafE family protein [Piscirickettsia salmonis LF-89 = ATCC VR-1361]]	superfamily	276337	27	249	4.52092e-11	741631	cl21514	TauE superfamily	-	-	Sulfite exporter TauE/SafE; This is a family of integral membrane proteins where the alignment appears to contain two duplicated modules of three transmembrane helices. The proteins are involved in the transport of anions across the cytoplasmic membrane during taurine metabolizm as an exporter of sulfoacetate. This family used to be known as DUF81.
Q#18 - >gi|546139871|g[methyl-accepting chemotaxis (MCP) signaling domain protein [Piscirickettsia salmonis LF-89 = ATCC VR-1361]]	superfamily	206779	325	516	3.02558e-41	159.71	cl21547	MCP_signal superfamily	-	-	Methyl-accepting chemotaxis protein (MCP), signaling domain; Methyl-accepting chemotaxis proteins (MCPs or chemotaxis receptors) are an integral part of the transmembrane protein complex that controls bacterial chemotaxis, together with the histidine kinase CheA, the receptor-coupling protein CheW, receptor-modification enzymes, and localized phosphatases. MCPs contain a four helix trans membrane…
Q#18 - >gi|546139871|g[methyl-accepting chemotaxis (MCP) signaling domain protein [Piscirickettsia salmonis LF-89 = ATCC VR-1361]]	superfamily	260769	225	275	0.000539833	372099	cl01054	HAMP superfamily	N	-	Histidine kinase, Adenylyl cyclase, Methyl-accepting protein, and Phosphatase (HAMP) domain. HAMP is a signaling domain which occurs in a wide variety of signaling proteins, many of which are bacterial. The HAMP domain consists of two alpha helices connected by an extended linker. The structure of the HAMP dimer from Archaeoglobus fulgidus has been solved using nuclear magnetic resonance, reveali…
Q#18 - >gi|546139871|g[methyl-accepting chemotaxis (MCP) signaling domain protein [Piscirickettsia salmonis LF-89 = ATCC VR-1361]]	superfamily	260214	9	198	0.00192547	379752	cl00144	Tar_Tsr_LBD superfamily	-	-	ligand binding domain of Tar- and Tsr-related chemoreceptors; E.coli Tar (taxis to aspartate and repellents) and Tsr (taxis to serine and repellents) are homologous chemoreceptors that have a high specificity for aspartate and serine, respectively. Both are homodimeric receptors and contain an N-terminal periplasmic ligand binding domain, a transmembrane region, a HAMP domain and a C-terminal cyt…
Q#18 - >gi|546139871|g[methyl-accepting chemotaxis (MCP) signaling domain protein [Piscirickettsia salmonis LF-89 = ATCC VR-1361]]	superfamily	115046	94	156	0.00667279	365813	cl05714	DUF1068 superfamily	NC	-	Protein of unknown function (DUF1068); This family consists of several hypothetical plant proteins from Arabidopsis thaliana and Oryza sativa. The function of this family is unknown.
Q#19 - >gi|546139914|g[bacterial extracellular solute-binding s, 3 family protein [Piscirickettsia salmonis LF-89 = ATCC VR-1361]]	superfamily	277522	30	242	3.9091e-20	949586	cl21456	Periplasmic_Binding_Protein_Type_2 superfamily	-	-	Type 2 periplasmic binding fold superfamily; This evolutionary model and hierarchy represent the ligand-binding domains found in solute binding proteins that serve as initial receptors in the transport, signal transduction and channel gating. The PBP2 proteins share the same architecture as periplasmic binding proteins type 1 (PBP1), but have a different topology. They are typically comprised of …
Q#20 - >gi|546139961|g[major Facilitator Superfamily protein [Piscirickettsia salmonis LF-89 = ATCC VR-1361]]	superfamily	277532	18	416	0.111277	488493	cl21472	MFS superfamily	-	-	The Major Facilitator Superfamily (MFS) is a large and diverse group of secondary transporters that includes uniporters, symporters, and antiporters. MFS proteins facilitate the transport across cytoplasmic or internal membranes of a variety of substrates including ions, sugar phosphates, drugs, neurotransmitters, nucleosides, amino acids, and peptides. They do so using the electrochemical potent…
Q#21 - >gi|546140137|g[sulfite exporter TauE/SafE family protein [Piscirickettsia salmonis LF-89 = ATCC VR-1361]]	superfamily	276337	1	134	8.42982e-12	726223	cl21514	TauE superfamily	C	-	Sulfite exporter TauE/SafE; This is a family of integral membrane proteins where the alignment appears to contain two duplicated modules of three transmembrane helices. The proteins are involved in the transport of anions across the cytoplasmic membrane during taurine metabolizm as an exporter of sulfoacetate. This family used to be known as DUF81.
Q#22 - >gi|546140140|g[hypothetical protein K661_01926 [Piscirickettsia salmonis LF-89 = ATCC VR-1361]]	superfamily	277522	45	259	0.000191275	548978	cl21456	Periplasmic_Binding_Protein_Type_2 superfamily	-	-	Type 2 periplasmic binding fold superfamily; This evolutionary model and hierarchy represent the ligand-binding domains found in solute binding proteins that serve as initial receptors in the transport, signal transduction and channel gating. The PBP2 proteins share the same architecture as periplasmic binding proteins type 1 (PBP1), but have a different topology. They are typically comprised of …
Q#23 - >gi|546140261|g[ribosomal protein S1 [Piscirickettsia salmonis LF-89 = ATCC VR-1361]]	superfamily	275904	251	322	5.78657e-33	132701	cl09927	S1_like superfamily	-	-	S1_like: Ribosomal protein S1-like RNA-binding domain. Found in a wide variety of RNA-associated proteins. Originally identified in S1 ribosomal protein. This superfamily also contains the Cold Shock Domain (CSD), which is a homolog of the S1 domain. Both domains are members of the Oligonucleotide/oligosaccharide Binding (OB) fold.
Q#23 - >gi|546140261|g[ribosomal protein S1 [Piscirickettsia salmonis LF-89 = ATCC VR-1361]]	superfamily	275904	168	235	6.54026e-30	123893	cl09927	S1_like superfamily	-	-	S1_like: Ribosomal protein S1-like RNA-binding domain. Found in a wide variety of RNA-associated proteins. Originally identified in S1 ribosomal protein. This superfamily also contains the Cold Shock Domain (CSD), which is a homolog of the S1 domain. Both domains are members of the Oligonucleotide/oligosaccharide Binding (OB) fold.
Q#23 - >gi|546140261|g[ribosomal protein S1 [Piscirickettsia salmonis LF-89 = ATCC VR-1361]]	superfamily	275904	82	148	1.73316e-19	952183	cl09927	S1_like superfamily	-	-	S1_like: Ribosomal protein S1-like RNA-binding domain. Found in a wide variety of RNA-associated proteins. Originally identified in S1 ribosomal protein. This superfamily also contains the Cold Shock Domain (CSD), which is a homolog of the S1 domain. Both domains are members of the Oligonucleotide/oligosaccharide Binding (OB) fold.
Q#23 - >gi|546140261|g[ribosomal protein S1 [Piscirickettsia salmonis LF-89 = ATCC VR-1361]]	superfamily	275904	2	64	6.92962e-09	652431	cl09927	S1_like superfamily	-	-	S1_like: Ribosomal protein S1-like RNA-binding domain. Found in a wide variety of RNA-associated proteins. Originally identified in S1 ribosomal protein. This superfamily also contains the Cold Shock Domain (CSD), which is a homolog of the S1 domain. Both domains are members of the Oligonucleotide/oligosaccharide Binding (OB) fold.
Q#23 - >gi|546140261|g[ribosomal protein S1 [Piscirickettsia salmonis LF-89 = ATCC VR-1361]]	superfamily	275904	341	409	5.8732e-29	118751	cl09927	S1_like superfamily	-	-	S1_like: Ribosomal protein S1-like RNA-binding domain. Found in a wide variety of RNA-associated proteins. Originally identified in S1 ribosomal protein. This superfamily also contains the Cold Shock Domain (CSD), which is a homolog of the S1 domain. Both domains are members of the Oligonucleotide/oligosaccharide Binding (OB) fold.
Q#23 - >gi|546140261|g[ribosomal protein S1 [Piscirickettsia salmonis LF-89 = ATCC VR-1361]]	superfamily	275904	428	492	2.34991e-09	665252	cl09927	S1_like superfamily	-	-	S1_like: Ribosomal protein S1-like RNA-binding domain. Found in a wide variety of RNA-associated proteins. Originally identified in S1 ribosomal protein. This superfamily also contains the Cold Shock Domain (CSD), which is a homolog of the S1 domain. Both domains are members of the Oligonucleotide/oligosaccharide Binding (OB) fold.
Q#24 - >gi|546140262|g[DNA gyrase, A subunit [Piscirickettsia salmonis LF-89 = ATCC VR-1361]]	superfamily	238111	30	507	0	676208	cl19084	TOP4c superfamily	-	-	DNA Topoisomerase, subtype IIA; domain A'; bacterial DNA topoisomerase IV (C subunit, ParC), bacterial DNA gyrases (A subunit, GyrA),mammalian DNA toposiomerases II. DNA topoisomerases are essential enzymes that regulate the conformational changes in DNA topology by catalysing the concerted breakage and rejoining of DNA strands during normal cellular growth.
Q#24 - >gi|546140262|g[DNA gyrase, A subunit [Piscirickettsia salmonis LF-89 = ATCC VR-1361]]	superfamily	252298	694	735	1.11833e-06	590303	cl08412	DNA_gyraseA_C superfamily	-	-	DNA gyrase C-terminal domain, beta-propeller; This repeat is found as 6 tandem copies at the C-termini of GyrA and ParC DNA gyrases. It is predicted to form 4 beta strands and to probably form a beta-propeller structure. This region has been shown to bind DNA non-specifically and may stabilize the DNA-topoisomerase complex.
Q#24 - >gi|546140262|g[DNA gyrase, A subunit [Piscirickettsia salmonis LF-89 = ATCC VR-1361]]	superfamily	252298	744	791	3.78083e-05	544079	cl08412	DNA_gyraseA_C superfamily	-	-	DNA gyrase C-terminal domain, beta-propeller; This repeat is found as 6 tandem copies at the C-termini of GyrA and ParC DNA gyrases. It is predicted to form 4 beta strands and to probably form a beta-propeller structure. This region has been shown to bind DNA non-specifically and may stabilize the DNA-topoisomerase complex.
Q#24 - >gi|546140262|g[DNA gyrase, A subunit [Piscirickettsia salmonis LF-89 = ATCC VR-1361]]	superfamily	252298	794	840	9.48612e-05	532523	cl08412	DNA_gyraseA_C superfamily	-	-	DNA gyrase C-terminal domain, beta-propeller; This repeat is found as 6 tandem copies at the C-termini of GyrA and ParC DNA gyrases. It is predicted to form 4 beta strands and to probably form a beta-propeller structure. This region has been shown to bind DNA non-specifically and may stabilize the DNA-topoisomerase complex.
Q#24 - >gi|546140262|g[DNA gyrase, A subunit [Piscirickettsia salmonis LF-89 = ATCC VR-1361]]	superfamily	252298	539	586	0.0072148	451631	cl08412	DNA_gyraseA_C superfamily	-	-	DNA gyrase C-terminal domain, beta-propeller; This repeat is found as 6 tandem copies at the C-termini of GyrA and ParC DNA gyrases. It is predicted to form 4 beta strands and to probably form a beta-propeller structure. This region has been shown to bind DNA non-specifically and may stabilize the DNA-topoisomerase complex.
Q#24 - >gi|546140262|g[DNA gyrase, A subunit [Piscirickettsia salmonis LF-89 = ATCC VR-1361]]	superfamily	252298	589	639	0.017798	440075	cl08412	DNA_gyraseA_C superfamily	-	-	DNA gyrase C-terminal domain, beta-propeller; This repeat is found as 6 tandem copies at the C-termini of GyrA and ParC DNA gyrases. It is predicted to form 4 beta strands and to probably form a beta-propeller structure. This region has been shown to bind DNA non-specifically and may stabilize the DNA-topoisomerase complex.
Q#24 - >gi|546140262|g[DNA gyrase, A subunit [Piscirickettsia salmonis LF-89 = ATCC VR-1361]]	superfamily	252298	646	690	0.000125479	389999	cl08412	DNA_gyraseA_C superfamily	-	-	DNA gyrase C-terminal domain, beta-propeller; This repeat is found as 6 tandem copies at the C-termini of GyrA and ParC DNA gyrases. It is predicted to form 4 beta strands and to probably form a beta-propeller structure. This region has been shown to bind DNA non-specifically and may stabilize the DNA-topoisomerase complex.
Q#26 - >gi|546140469|g[7 transmembrane helices usually fused to an inactive transglutaminase family protein [Piscirickettsia salmonis LF-89 = ATCC VR-1361]]	superfamily	258570	197	509	2.83449e-140	418096	cl22764	7TM_transglut superfamily	-	-	7 transmembrane helices usually fused to an inactive transglutaminase; A family of seven transmembrane helices fused to an inactive transglutaminase domain. The transglutaminase domain is predicted to be extracellularly located. Members of this family are associated in gene neighborhoods with a pepsin-like peptidase and an ATP-grasp of the RimK-family. The ATP-grasp is predicted to modify the 7TM…
Q#26 - >gi|546140469|g[7 transmembrane helices usually fused to an inactive transglutaminase family protein [Piscirickettsia salmonis LF-89 = ATCC VR-1361]]	superfamily	258568	26	191	2.52506e-46	170864	cl16854	Transglut_i_TM superfamily	-	-	Inactive transglutaminase fused to 7 transmembrane helices; A family of inactive transglutaminases fused to seven transmembrane helices. The transglutaminase domain is predicted to be extracellularly located. Members of this family are associated in gene neighborhoods with a pepsin-like peptidase and an ATP-grasp of the RimK-family. The ATP-grasp is predicted to modify the 7TM protein or a cofact…
Q#29 - >gi|546140720|g[hypothetical protein K661_01391 [Piscirickettsia salmonis LF-89 = ATCC VR-1361]]	superfamily	277521	313	507	6.81384e-44	166085	cl21455	P-loop_NTPase superfamily	-	-	P-loop containing Nucleoside Triphosphate Hydrolases; Members of the P-loop NTPase domain superfamily are characterized by a conserved nucleotide phosphate-binding motif, also referred to as the Walker A motif (GxxxxGK[S/T], where x is any residue), and the Walker B motif (hhhh[D/E], where h is a hydrophobic residue). The Walker A and B motifs bind the beta-gamma phosphate moiety of the bound nuc…
Q#29 - >gi|546140720|g[hypothetical protein K661_01391 [Piscirickettsia salmonis LF-89 = ATCC VR-1361]]	superfamily	277521	2	221	3.88673e-40	156.07	cl21455	P-loop_NTPase superfamily	-	-	P-loop containing Nucleoside Triphosphate Hydrolases; Members of the P-loop NTPase domain superfamily are characterized by a conserved nucleotide phosphate-binding motif, also referred to as the Walker A motif (GxxxxGK[S/T], where x is any residue), and the Walker B motif (hhhh[D/E], where h is a hydrophobic residue). The Walker A and B motifs bind the beta-gamma phosphate moiety of the bound nuc…
Q#29 - >gi|546140720|g[hypothetical protein K661_01391 [Piscirickettsia salmonis LF-89 = ATCC VR-1361]]	superfamily	257346	217	300	3.71399e-20	980331	cl14896	ABC_tran_2 superfamily	-	-	ABC transporter; This domain is related to pfam00005.
Q#29 - >gi|546140720|g[hypothetical protein K661_01391 [Piscirickettsia salmonis LF-89 = ATCC VR-1361]]	superfamily	277521	30	177	0.0227663	508985	cl21455	P-loop_NTPase superfamily	C	-	P-loop containing Nucleoside Triphosphate Hydrolases; Members of the P-loop NTPase domain superfamily are characterized by a conserved nucleotide phosphate-binding motif, also referred to as the Walker A motif (GxxxxGK[S/T], where x is any residue), and the Walker B motif (hhhh[D/E], where h is a hydrophobic residue). The Walker A and B motifs bind the beta-gamma phosphate moiety of the bound nuc…
Q#30 - >gi|546140731|g[2-polyprenylphenol 6-hydroxylase [Piscirickettsia salmonis LF-89 = ATCC VR-1361]]	superfamily	276297	91	341	6.31525e-135	403506	cl21453	PKc_like superfamily	-	-	Protein Kinases, catalytic domain; The protein kinase superfamily is mainly composed of the catalytic domains of serine/threonine-specific and tyrosine-specific protein kinases. It also includes RIO kinases, which are atypical serine protein kinases, aminoglycoside phosphotransferases, and choline kinases. These proteins catalyze the transfer of the gamma-phosphoryl group from ATP to hydroxyl gro…
Q#33 - >gi|546140898|g[ahpC/TSA family protein [Piscirickettsia salmonis LF-89 = ATCC VR-1361]]	superfamily	277404	15	189	6.24131e-92	277849	cl00388	Thioredoxin_like superfamily	-	-	Protein Disulfide Oxidoreductases and Other Proteins with a Thioredoxin fold; The thioredoxin (TRX)-like superfamily is a large, diverse group of proteins containing a TRX fold. Many members contain a classic TRX domain with a redox active CXXC motif. They function as protein disulfide oxidoreductases (PDOs), altering the redox state of target proteins via the reversible oxidation of their active…
Q#33 - >gi|546140898|g[ahpC/TSA family protein [Piscirickettsia salmonis LF-89 = ATCC VR-1361]]	superfamily	255973	171	206	4.40522e-05	51797	cl22976	1-cysPrx_C superfamily	-	-	C-terminal domain of 1-Cys peroxiredoxin; This is the C-terminal domain of 1-Cys peroxiredoxin (1-cysPrx), a member of the peroxiredoxin superfamily which protect cells against membrane oxidation through glutathione (GSH)-dependent reduction of phospholipid hydroperoxides to corresponding alcohols. The C-terminal domain is crucial for providing the extra cysteine necessary for dimerization of the…
Q#34 - >gi|546140948|g[penicillin-binding protein 2 [Piscirickettsia salmonis LF-89 = ATCC VR-1361]]	superfamily	271911	266	603	1.45155e-70	241555	cl21491	Transpeptidase superfamily	-	-	Penicillin binding protein transpeptidase domain; The active site serine is conserved in all members of this family.
Q#34 - >gi|546140948|g[penicillin-binding protein 2 [Piscirickettsia salmonis LF-89 = ATCC VR-1361]]	superfamily	252119	65	232	8.16048e-37	147503	cl04229	PBP_dimer superfamily	-	-	Penicillin-binding Protein dimerization domain; This domain is found at the N terminus of Class B High Molecular Weight Penicillin-Binding Proteins. Its function has not been precisely defined, but is strongly implicated in PBP polymerization. The domain forms a largely disordered 'sugar tongs' structure.
Q#36 - >gi|546141037|g[type I secretion outer membrane, TolC family protein [Piscirickettsia salmonis LF-89 = ATCC VR-1361]]	superfamily	251221	207	388	1.13559e-15	875684	cl22292	OEP superfamily	-	-	Outer membrane efflux protein; The OEP family (Outer membrane efflux protein) form trimeric channels that allow export of a variety of substrates in Gram negative bacteria. Each member of this family is composed of two repeats. The trimeric channel is composed of a 12 stranded all beta sheet barrel that spans the outer membrane, and a long all helical barrel that spans the periplasm.
Q#36 - >gi|546141037|g[type I secretion outer membrane, TolC family protein [Piscirickettsia salmonis LF-89 = ATCC VR-1361]]	superfamily	251221	2	181	1.13233e-10	733161	cl22292	OEP superfamily	-	-	Outer membrane efflux protein; The OEP family (Outer membrane efflux protein) form trimeric channels that allow export of a variety of substrates in Gram negative bacteria. Each member of this family is composed of two repeats. The trimeric channel is composed of a 12 stranded all beta sheet barrel that spans the outer membrane, and a long all helical barrel that spans the periplasm.
Q#36 - >gi|546141037|g[type I secretion outer membrane, TolC family protein [Piscirickettsia salmonis LF-89 = ATCC VR-1361]]	superfamily	145972	112	196	0.00997571	351627	cl03895	DUF244 superfamily	N	-	Uncharacterized protein family (ORF7) DUF; Several members of this family are Borrelia burgdorferi plasmid proteins of uncharacterized function.
Q#37 - >gi|546141095|g[D-alanyl-D-alanine carboxypeptidase/D-alanyl-D-alanine-endopeptidase [Piscirickettsia salmonis LF-89 = ATCC VR-1361]]	superfamily	271911	4	457	8.6073e-85	277994	cl21491	Transpeptidase superfamily	-	-	Penicillin binding protein transpeptidase domain; The active site serine is conserved in all members of this family.
Q#38 - >gi|546141124|g[succinate dehydrogenase, flavoprotein subunit [Piscirickettsia salmonis LF-89 = ATCC VR-1361]]	superfamily	277520	19	451	1.15165e-78	266.55	cl21454	NADB_Rossmann superfamily	-	-	Rossmann-fold NAD(P)(+)-binding proteins; A large family of proteins that share a Rossmann-fold NAD(P)H/NAD(P)(+) binding (NADB) domain. The NADB domain is found in numerous dehydrogenases of metabolic pathways such as glycolysis, and many other redox enzymes. NAD binding involves numerous hydrogen-bonds and van der Waals contacts, in particular H-bonding of residues in a turn between the first s…
Q#38 - >gi|546141124|g[succinate dehydrogenase, flavoprotein subunit [Piscirickettsia salmonis LF-89 = ATCC VR-1361]]	superfamily	251613	447	575	1.0189e-48	174725	cl08378	Succ_DH_flav_C superfamily	-	-	Fumarate reductase flavoprotein C-term; This family contains fumarate reductases, succinate dehydrogenases and L-aspartate oxidases.
Q#38 - >gi|546141124|g[succinate dehydrogenase, flavoprotein subunit [Piscirickettsia salmonis LF-89 = ATCC VR-1361]]	superfamily	277571	465	493	0.00478409	345397	cl22856	SNARE superfamily	NC	-	SNARE motif; SNARE (soluble N-ethylmaleimide-sensitive factor attachment protein receptor) proteins consist of coiled-coil helices (called SNARE motifs) which mediate the interactions between SNARE proteins, and a transmembrane domain. The SNARE complex mediates membrane fusion, important for trafficking of newly synthesized proteins, recycling of pre-existing proteins and organelle formation. SN…
Q#39 - >gi|546141197|g[ferric iron reductase FhuF-like transporter family protein [Piscirickettsia salmonis LF-89 = ATCC VR-1361]]	superfamily	252432	165	389	2.00224e-36	148929	cl12290	IucA_IucC superfamily	-	-	IucA / IucC family; IucA and IucC catalyse discrete steps in biosynthesis of the siderophore aerobactin from N epsilon-acetyl-N epsilon-hydroxylysine and citrate. This family represents the N-terminal region. The C-terminal region appears to be related to iron transporter proteins.
Q#39 - >gi|546141197|g[ferric iron reductase FhuF-like transporter family protein [Piscirickettsia salmonis LF-89 = ATCC VR-1361]]	superfamily	253652	409	544	0.00169208	528099	cl12331	FhuF superfamily	C	-	Ferric iron reductase FhuF-like transporter; This family consists of several bacterial ferric iron reductase protein (FhuF) sequences. FhuF is involved in the reduction of ferric iron in cytoplasmic ferrioxamine B. This family also includes the IucA and IucC proteins.
Q#40 - >gi|546141285|g[peptidase M23 family protein [Piscirickettsia salmonis LF-89 = ATCC VR-1361]]	superfamily	250701	315	412	1.36806e-36	141552	cl18370	Peptidase_M23 superfamily	-	-	Peptidase family M23; Members of this family are zinc metallopeptidases with a range of specificities. The peptidase family M23 is included in this family, these are Gly-Gly endopeptidases. Peptidase family M23 are also endopeptidases. This family also includes some bacterial lipoproteins such as Escherichia coli murein hydrolase activator NlpD, for which no proteolytic activity has been demonstr…
Q#40 - >gi|546141285|g[peptidase M23 family protein [Piscirickettsia salmonis LF-89 = ATCC VR-1361]]	superfamily	276344	86	172	4.7613e-05	519672	cl21525	LysM superfamily	-	-	LysM domain; The LysM (lysin motif) domain is about 40 residues long. It is found in a variety of enzymes involved in bacterial cell wall degradation. This domain may have a general peptidoglycan binding function. The structure of this domain is known.
Q#41 - >gi|546141348|g[methyl-accepting chemotaxis (MCP) signaling domain protein [Piscirickettsia salmonis LF-89 = ATCC VR-1361]]	superfamily	206779	310	509	4.56497e-44	167414	cl21547	MCP_signal superfamily	-	-	Methyl-accepting chemotaxis protein (MCP), signaling domain; Methyl-accepting chemotaxis proteins (MCPs or chemotaxis receptors) are an integral part of the transmembrane protein complex that controls bacterial chemotaxis, together with the histidine kinase CheA, the receptor-coupling protein CheW, receptor-modification enzymes, and localized phosphatases. MCPs contain a four helix trans membrane…
Q#41 - >gi|546141348|g[methyl-accepting chemotaxis (MCP) signaling domain protein [Piscirickettsia salmonis LF-89 = ATCC VR-1361]]	superfamily	260769	216	268	0.000149214	383831	cl01054	HAMP superfamily	-	-	Histidine kinase, Adenylyl cyclase, Methyl-accepting protein, and Phosphatase (HAMP) domain. HAMP is a signaling domain which occurs in a wide variety of signaling proteins, many of which are bacterial. The HAMP domain consists of two alpha helices connected by an extended linker. The structure of the HAMP dimer from Archaeoglobus fulgidus has been solved using nuclear magnetic resonance, reveali…
Q#42 - >gi|546141376|g[hypothetical protein K661_00751 [Piscirickettsia salmonis LF-89 = ATCC VR-1361]]	superfamily	256959	53	291	3.01489e-47	170194	cl13696	DUF3625 superfamily	-	-	Protein of unknown function (DUF3625); This family of proteins is found in bacteria. Proteins in this family are typically between 327 and 360 amino acids in length.
Q#43 - >gi|546141464|g[na+/H+ antiporter NhaA [Piscirickettsia salmonis LF-89 = ATCC VR-1361]]	superfamily	275700	10	438	1.43995e-131	396179	cl01133	Na_H_antiport_1 superfamily	-	-	Na+/H+ antiporter 1; This family contains a number of bacterial Na+/H+ antiporter 1 proteins. These are integral membrane proteins that catalyse the exchange of H+ for Na+ in a manner that is highly dependent on the pH.
Q#44 - >gi|546141476|g[fusaric acid resistance family protein [Piscirickettsia salmonis LF-89 = ATCC VR-1361]]	superfamily	277515	27	157	1.10311e-08	656942	cl19401	FUSC_2 superfamily	-	-	Fusaric acid resistance protein-like; Fusaric acid resistance protein-like.
Q#45 - >gi|546141503|g[phosphoribosylamine--glycine ligase [Piscirickettsia salmonis LF-89 = ATCC VR-1361]]	superfamily	276202	98	290	9.26581e-105	319587	cl17255	ATP-grasp_4 superfamily	-	-	ATP-grasp domain; This family includes a diverse set of enzymes that possess ATP-dependent carboxylate-amine ligase activity.
Q#45 - >gi|546141503|g[phosphoribosylamine--glycine ligase [Piscirickettsia salmonis LF-89 = ATCC VR-1361]]	superfamily	251569	2	97	1.06044e-41	154514	cl23531	GARS_N superfamily	-	-	Phosphoribosylglycinamide synthetase, N domain; Phosphoribosylglycinamide synthetase catalyses the second step in the de novo biosynthesis of purine. The reaction catalysed by Phosphoribosylglycinamide synthetase is the ATP- dependent addition of 5-phosphoribosylamine to glycine to form 5'phosphoribosylglycinamide. This domain is related to the N-terminal domain of biotin carboxylase/carbamoyl ph…
Q#45 - >gi|546141503|g[phosphoribosylamine--glycine ligase [Piscirickettsia salmonis LF-89 = ATCC VR-1361]]	superfamily	251568	324	419	4.23722e-30	123806	cl03743	GARS_C superfamily	-	-	Phosphoribosylglycinamide synthetase, C domain; Phosphoribosylglycinamide synthetase catalyses the second step in the de novo biosynthesis of purine. The reaction catalysed by Phosphoribosylglycinamide synthetase is the ATP- dependent addition of 5-phosphoribosylamine to glycine to form 5'phosphoribosylglycinamide. This domain is related to the C-terminal domain of biotin carboxylase/carbamoyl ph…
Q#46 - >gi|546141620|g[DNA-directed RNA polymerase, beta subunit [Piscirickettsia salmonis LF-89 = ATCC VR-1361]]	superfamily	277655	7	1336	0	883446	cl22940	RNA_pol_B_RPB2 superfamily	-	-	RNA polymerase beta subunit. RNA polymerases catalyse the DNA dependent polymerization of RNA. Prokaryotes contain a single RNA polymerase compared to three in eukaryotes (not including mitochondrial. and chloroplast polymerases). Each RNA polymerase complex contains two related members of this family, in each case they are the two largest subunits.The clamp is a mobile structure that grips DNA d…
Q#46 - >gi|546141620|g[DNA-directed RNA polymerase, beta subunit [Piscirickettsia salmonis LF-89 = ATCC VR-1361]]	superfamily	249960	701	1260	1.44939e-156	487821	cl22967	RNA_pol_Rpb2_6 superfamily	-	-	RNA polymerase Rpb2, domain 6; RNA polymerases catalyse the DNA dependent polymerization of RNA. Prokaryotes contain a single RNA polymerase compared to three in eukaryotes (not including mitochondrial. and chloroplast polymerases). This domain represents the hybrid binding domain and the wall domain. The hybrid binding domain binds the nascent RNA strand / template DNA strand in the Pol II trans…
Q#46 - >gi|546141620|g[DNA-directed RNA polymerase, beta subunit [Piscirickettsia salmonis LF-89 = ATCC VR-1361]]	superfamily	267831	7	495	6.74487e-42	172159	cl19478	RNA_pol_Rpb2_1 superfamily	-	-	RNA polymerase beta subunit; RNA polymerases catalyse the DNA dependent polymerization of RNA. Prokaryotes contain a single RNA polymerase compared to three in eukaryotes (not including mitochondrial. and chloroplast polymerases). This domain forms one of the two distinctive lobes of the Rpb2 structure. This domain is also known as the protrusion domain. The other lobe (pfam04561) is nested withi…
Q#46 - >gi|546141620|g[DNA-directed RNA polymerase, beta subunit [Piscirickettsia salmonis LF-89 = ATCC VR-1361]]	superfamily	146955	499	568	2.44186e-29	124665	cl17586	RNA_pol_Rpb2_3 superfamily	-	-	RNA polymerase Rpb2, domain 3; RNA polymerases catalyse the DNA dependent polymerization of RNA. Prokaryotes contain a single RNA polymerase compared to three in eukaryotes (not including mitochondrial. and chloroplast polymerases). Domain 3, s also known as the fork domain and is proximal to catalytic site.
Q#46 - >gi|546141620|g[DNA-directed RNA polymerase, beta subunit [Piscirickettsia salmonis LF-89 = ATCC VR-1361]]	superfamily	255954	577	642	2.06649e-21	101734	cl10525	RNA_pol_Rpb2_45 superfamily	-	-	RNA polymerase beta subunit external 1 domain; RNA polymerases catalyse the DNA-dependent polymerization of RNA. Prokaryotes contain a single RNA polymerase compared with three in eukaryotes (not including mitochondrial or chloroplast polymerases). This domain in prokaryotes spans the gap between domains 4 and 5 of the yeast protein. It is also known as the external 1 region of the polymerase and…
Q#46 - >gi|546141620|g[DNA-directed RNA polymerase, beta subunit [Piscirickettsia salmonis LF-89 = ATCC VR-1361]]	superfamily	267831	137	440	2.23802e-11	773861	cl19478	RNA_pol_Rpb2_1 superfamily	-	-	RNA polymerase beta subunit; RNA polymerases catalyse the DNA dependent polymerization of RNA. Prokaryotes contain a single RNA polymerase compared to three in eukaryotes (not including mitochondrial. and chloroplast polymerases). This domain forms one of the two distinctive lobes of the Rpb2 structure. This domain is also known as the protrusion domain. The other lobe (pfam04561) is nested withi…
Q#47 - >gi|546141622|g[ribosomal protein L14 [Piscirickettsia salmonis LF-89 = ATCC VR-1361]]	superfamily	275535	1	119	4.86614e-76	231.95	cl00328	Ribosomal_L14 superfamily	-	-	Ribosomal protein L14p/L23e; Ribosomal protein L14p/L23e.
Q#48 - >gi|546141641|g[bacterial conjugation TrbI-like family protein [Piscirickettsia salmonis LF-89 = ATCC VR-1361]]	superfamily	252141	201	402	1.81459e-53	187758	cl22298	TrbI superfamily	-	-	Bacterial conjugation TrbI-like protein; Although not essential for conjugation, the TrbI protein greatly increase the conjugational efficiency.
Q#50 - >gi|546141724|g[D-alanyl-D-alanine carboxypeptidase family protein [Piscirickettsia salmonis LF-89 = ATCC VR-1361]]	superfamily	271911	144	376	1.62144e-71	239194	cl21491	Transpeptidase superfamily	-	-	Penicillin binding protein transpeptidase domain; The active site serine is conserved in all members of this family.
Q#50 - >gi|546141724|g[D-alanyl-D-alanine carboxypeptidase family protein [Piscirickettsia salmonis LF-89 = ATCC VR-1361]]	superfamily	263053	395	485	1.31782e-18	934346	cl06814	PBP5_C superfamily	-	-	Penicillin-binding protein 5, C-terminal domain; Penicillin-binding protein 5 expressed by Escherichia coli functions as a D-alanyl-D-alanine carboxypeptidase. It is composed of two domains that are oriented at approximately right angles to each other. The N-terminal domain (pfam00768) is the catalytic domain. The C-terminal domain featured in this family is organized into a sandwich of two anti-…
Q#51 - >gi|546141768|g[outer membrane beta-barrel domain protein [Piscirickettsia salmonis LF-89 = ATCC VR-1361]]	superfamily	277439	225	331	7.82433e-28	116499	cl02931	OmpA_C-like superfamily	-	-	Peptidoglycan binding domains similar to the C-terminal domain of outer-membrane protein OmpA; OmpA-like domains (named after the C-terminal domain of Escherichia coli OmpA protein) have been shown to non-covalently associate with peptidoglycan, a network of glycan chains composed of disaccharides, which are crosslinked via short peptide bridges. Well-studied members of this family include the Es…
Q#51 - >gi|546141768|g[outer membrane beta-barrel domain protein [Piscirickettsia salmonis LF-89 = ATCC VR-1361]]	superfamily	277538	17	177	1.40744e-10	724386	cl21487	OM_channels superfamily	-	-	Porin superfamily. These outer membrane channels share a beta-barrel structure that differ in strand and shear number. Classical (gram-negative ) porins are non-specific channels for small hydrophillic molecules and form 16 beta-stranded barrels (16,20), which associate as trimers. Maltoporin-like channels have specificities for various sugars and form 18 beta-stranded barrels (18,22), which asso…
Q#52 - >gi|546141779|g[capsular exopolysaccharide family domain protein [Piscirickettsia salmonis LF-89 = ATCC VR-1361]]	superfamily	277521	563	701	5.57558e-13	799642	cl21455	P-loop_NTPase superfamily	-	-	P-loop containing Nucleoside Triphosphate Hydrolases; Members of the P-loop NTPase domain superfamily are characterized by a conserved nucleotide phosphate-binding motif, also referred to as the Walker A motif (GxxxxGK[S/T], where x is any residue), and the Walker B motif (hhhh[D/E], where h is a hydrophobic residue). The Walker A and B motifs bind the beta-gamma phosphate moiety of the bound nuc…
Q#52 - >gi|546141779|g[capsular exopolysaccharide family domain protein [Piscirickettsia salmonis LF-89 = ATCC VR-1361]]	superfamily	258087	408	486	1.2937e-13	768713	cl18670	GNVR superfamily	-	-	G-rich domain on putative tyrosine kinase; This domain is found between two families, Wzz, pfam02706 and CbiA pfam01656. There is a highly conserved GNVR sequence motif which characterizes this domain. The function is not known.
Q#52 - >gi|546141779|g[capsular exopolysaccharide family domain protein [Piscirickettsia salmonis LF-89 = ATCC VR-1361]]	superfamily	268083	24	123	3.00832e-06	604433	cl19730	Wzz superfamily	C	-	Chain length determinant protein; This family includes proteins involved in lipopolysaccharide (lps) biosynthesis. This family comprises the whole length of chain length determinant protein (or wzz protein) that confers a modal distribution of chain length on the O-antigen component of lps. This region is also found as part of bacterial tyrosine kinases such as.
Q#53 - >gi|546141806|g[oligopeptide/dipeptide ABC transporter, ATP-binding, C-terminal domain protein [Piscirickettsia salmonis LF-89 = ATCC VR-1361]]	superfamily	277521	5	243	3.55037e-98	300577	cl21455	P-loop_NTPase superfamily	-	-	P-loop containing Nucleoside Triphosphate Hydrolases; Members of the P-loop NTPase domain superfamily are characterized by a conserved nucleotide phosphate-binding motif, also referred to as the Walker A motif (GxxxxGK[S/T], where x is any residue), and the Walker B motif (hhhh[D/E], where h is a hydrophobic residue). The Walker A and B motifs bind the beta-gamma phosphate moiety of the bound nuc…
Q#53 - >gi|546141806|g[oligopeptide/dipeptide ABC transporter, ATP-binding, C-terminal domain protein [Piscirickettsia salmonis LF-89 = ATCC VR-1361]]	superfamily	263181	238	322	2.63745e-17	878027	cl07097	oligo_HPY superfamily	-	-	Oligopeptide/dipeptide transporter, C-terminal region; This family features a region found towards the C-terminus of oligopeptide ABC transporter ATP binding proteins, immediately following the ATP-binding domain (pfam00005). All characterized members appear able to be involved in the transport of oligopeptides or dipeptides. Some are important for sporulation or antibiotic resistance. Some dipep…
Q#54 - >gi|546141896|g[shikimate kinase family protein [Piscirickettsia salmonis LF-89 = ATCC VR-1361]]	superfamily	277502	2	161	5.45131e-33	126901	cl17190	NK superfamily	-	-	Nucleoside/nucleotide kinase (NK) is a protein superfamily consisting of multiple families of enzymes that share structural similarity and are functionally related to the catalysis of the reversible phosphate group transfer from nucleoside triphosphates to nucleosides/nucleotides, nucleoside monophosphates, or sugars. Members of this family play a wide variety of essential roles in nucleotide met…
Q#54 - >gi|546141896|g[shikimate kinase family protein [Piscirickettsia salmonis LF-89 = ATCC VR-1361]]	superfamily	277521	2	34	0.277109	430302	cl21455	P-loop_NTPase superfamily	C	-	P-loop containing Nucleoside Triphosphate Hydrolases; Members of the P-loop NTPase domain superfamily are characterized by a conserved nucleotide phosphate-binding motif, also referred to as the Walker A motif (GxxxxGK[S/T], where x is any residue), and the Walker B motif (hhhh[D/E], where h is a hydrophobic residue). The Walker A and B motifs bind the beta-gamma phosphate moiety of the bound nuc…
Q#55 - >gi|546141946|g[ribonuclease, Rne/Rng family domain protein [Piscirickettsia salmonis LF-89 = ATCC VR-1361]]	superfamily	275904	35	126	6.71746e-26	114999	cl09927	S1_like superfamily	-	-	S1_like: Ribosomal protein S1-like RNA-binding domain. Found in a wide variety of RNA-associated proteins. Originally identified in S1 ribosomal protein. This superfamily also contains the Cold Shock Domain (CSD), which is a homolog of the S1 domain. Both domains are members of the Oligonucleotide/oligosaccharide Binding (OB) fold.
Q#55 - >gi|546141946|g[ribonuclease, Rne/Rng family domain protein [Piscirickettsia salmonis LF-89 = ATCC VR-1361]]	superfamily	255792	123	394	4.89379e-127	394954	cl20387	RNase_E_G superfamily	-	-	Ribonuclease E/G family; Ribonuclease E and Ribonuclease G are related enzymes that cleave a wide variety of RNAs.
Q#57 - >gi|546141979|g[outer membrane assembly complex, YaeT protein [Piscirickettsia salmonis LF-89 = ATCC VR-1361]]	superfamily	250364	459	805	3.22656e-49	188.78	cl18362	Bac_surface_Ag superfamily	-	-	Surface antigen; This entry includes the following surface antigens; D15 antigen from H.influenzae, OMA87 from P.multocida, OMP85 from N.meningitidis and N.gonorrhoeae. The family also includes a number of eukaryotic proteins that are members of the UPF0140 family. There also appears to be a relationship to pfam03865 (personal obs: C Yeats). In eukaryotes, it appears that these proteins are not s…
Q#57 - >gi|546141979|g[outer membrane assembly complex, YaeT protein [Piscirickettsia salmonis LF-89 = ATCC VR-1361]]	superfamily	272048	184	271	3.91006e-08	638211	cl21628	Surf_Ag_VNR superfamily	-	-	Surface antigen variable number repeat; This family is found primarily in bacterial surface antigens, normally as variable number repeats at the N-terminus. The C-terminus of these proteins is normally represented by pfam01103. The alignment centres on a -GY- or -GF- motif. Some members of this family are found in the mitochondria. It is predicted to have a mixed alpha/beta secondary structure.
Q#57 - >gi|546141979|g[outer membrane assembly complex, YaeT protein [Piscirickettsia salmonis LF-89 = ATCC VR-1361]]	superfamily	272048	357	431	0.000529532	522651	cl21628	Surf_Ag_VNR superfamily	-	-	Surface antigen variable number repeat; This family is found primarily in bacterial surface antigens, normally as variable number repeats at the N-terminus. The C-terminus of these proteins is normally represented by pfam01103. The alignment centres on a -GY- or -GF- motif. Some members of this family are found in the mitochondria. It is predicted to have a mixed alpha/beta secondary structure.
Q#57 - >gi|546141979|g[outer membrane assembly complex, YaeT protein [Piscirickettsia salmonis LF-89 = ATCC VR-1361]]	superfamily	272048	274	354	0.000682817	518799	cl21628	Surf_Ag_VNR superfamily	-	-	Surface antigen variable number repeat; This family is found primarily in bacterial surface antigens, normally as variable number repeats at the N-terminus. The C-terminus of these proteins is normally represented by pfam01103. The alignment centres on a -GY- or -GF- motif. Some members of this family are found in the mitochondria. It is predicted to have a mixed alpha/beta secondary structure.
Q#57 - >gi|546141979|g[outer membrane assembly complex, YaeT protein [Piscirickettsia salmonis LF-89 = ATCC VR-1361]]	superfamily	272048	100	180	0.00202191	503391	cl21628	Surf_Ag_VNR superfamily	-	-	Surface antigen variable number repeat; This family is found primarily in bacterial surface antigens, normally as variable number repeats at the N-terminus. The C-terminus of these proteins is normally represented by pfam01103. The alignment centres on a -GY- or -GF- motif. Some members of this family are found in the mitochondria. It is predicted to have a mixed alpha/beta secondary structure.
Q#57 - >gi|546141979|g[outer membrane assembly complex, YaeT protein [Piscirickettsia salmonis LF-89 = ATCC VR-1361]]	superfamily	272048	32	99	0.00279222	499539	cl21628	Surf_Ag_VNR superfamily	-	-	Surface antigen variable number repeat; This family is found primarily in bacterial surface antigens, normally as variable number repeats at the N-terminus. The C-terminus of these proteins is normally represented by pfam01103. The alignment centres on a -GY- or -GF- motif. Some members of this family are found in the mitochondria. It is predicted to have a mixed alpha/beta secondary structure.
Q#58 - >gi|546142020|g[voltage gated chloride channel family protein, partial [Piscirickettsia salmonis LF-89 = ATCC VR-1361]]	superfamily	261508	40	340	3.89257e-87	278727	cl02915	Voltage_gated_ClC superfamily	C	-	CLC voltage-gated chloride channel. The ClC chloride channels catalyse the selective flow of Cl- ions across cell membranes, thereby regulating electrical excitation in skeletal muscle and the flow of salt and water across epithelial barriers. This domain is found in the halogen ions (Cl-, Br- and I-) transport proteins of the ClC family. The ClC channels are found in all three kingdoms of life a…
Q#59 - >gi|56131583|gb[GroEL [Piscirickettsia salmonis]]	superfamily	277438	4	523	0	892964	cl02777	chaperonin_like superfamily	-	-	chaperonin_like superfamily. Chaperonins are involved in productive folding of proteins. They share a common general morphology, a double toroid of 2 stacked rings, each composed of 7-9 subunits. There are 2 main chaperonin groups. The symmetry of type I is seven-fold and they are found in eubacteria (GroEL) and in organelles of eubacterial descent (hsp60 and RBP). The symmetry of type II is eigh…
Q#60 - >gi|56131585|gb[DnaK [Piscirickettsia salmonis]]	superfamily	277496	1	381	0	686804	cl17037	NBD_sugar-kinase_HSP70_actin superfamily	-	-	Nucleotide-Binding Domain of the sugar kinase/HSP70/actin superfamily; This superfamily includes the actin family, the HSP70 family of molecular chaperones and nucleotide exchange factors, the ROK (repressor, ORF, kinase) family, the hexokinase family, the FGGY family (which includes glycerol kinase and similar carbohydrate kinases such as rhamnulokinase and xylulokinase), the exopolyphosphatase/…
Q#61 - >gi|663090035|g[siderophore carboxylate biosynthesis protein, partial [Piscirickettsia salmonis]]	superfamily	252432	7	222	1.3862e-39	152.01	cl12290	IucA_IucC superfamily	-	-	IucA / IucC family; IucA and IucC catalyse discrete steps in biosynthesis of the siderophore aerobactin from N epsilon-acetyl-N epsilon-hydroxylysine and citrate. This family represents the N-terminal region. The C-terminal region appears to be related to iron transporter proteins.
Q#61 - >gi|663090035|g[siderophore carboxylate biosynthesis protein, partial [Piscirickettsia salmonis]]	superfamily	253652	242	377	0.000102941	412539	cl12331	FhuF superfamily	C	-	Ferric iron reductase FhuF-like transporter; This family consists of several bacterial ferric iron reductase protein (FhuF) sequences. FhuF is involved in the reduction of ferric iron in cytoplasmic ferrioxamine B. This family also includes the IucA and IucC proteins.
Q#62 - >gi|663090045|g[type I secretion system ATPase [Piscirickettsia salmonis]]	superfamily	277521	337	563	5.05328e-50	183945	cl21455	P-loop_NTPase superfamily	-	-	P-loop containing Nucleoside Triphosphate Hydrolases; Members of the P-loop NTPase domain superfamily are characterized by a conserved nucleotide phosphate-binding motif, also referred to as the Walker A motif (GxxxxGK[S/T], where x is any residue), and the Walker B motif (hhhh[D/E], where h is a hydrophobic residue). The Walker A and B motifs bind the beta-gamma phosphate moiety of the bound nuc…
Q#62 - >gi|663090045|g[type I secretion system ATPase [Piscirickettsia salmonis]]	superfamily	271500	25	289	5.91595e-13	82726	cl00549	ABC_membrane superfamily	-	-	ABC transporter transmembrane region; This family represents a unit of six transmembrane helices. Many members of the ABC transporter family (pfam00005) have two such regions.
Q#63 - >gi|663090053|g[type I secretion outer membrane protein 2 [Piscirickettsia salmonis]]	superfamily	251221	281	467	4.65838e-16	891092	cl22292	OEP superfamily	-	-	Outer membrane efflux protein; The OEP family (Outer membrane efflux protein) form trimeric channels that allow export of a variety of substrates in Gram negative bacteria. Each member of this family is composed of two repeats. The trimeric channel is composed of a 12 stranded all beta sheet barrel that spans the outer membrane, and a long all helical barrel that spans the periplasm.
Q#63 - >gi|663090053|g[type I secretion outer membrane protein 2 [Piscirickettsia salmonis]]	superfamily	251221	77	258	1.90735e-11	760125	cl22292	OEP superfamily	-	-	Outer membrane efflux protein; The OEP family (Outer membrane efflux protein) form trimeric channels that allow export of a variety of substrates in Gram negative bacteria. Each member of this family is composed of two repeats. The trimeric channel is composed of a 12 stranded all beta sheet barrel that spans the outer membrane, and a long all helical barrel that spans the periplasm.
Q#64 - >gi|67585423|gb[Sequence 8 from patent US 6887989]	superfamily	252141	43	224	1.05631e-19	949244	cl22298	TrbI superfamily	-	-	Bacterial conjugation TrbI-like protein; Although not essential for conjugation, the TrbI protein greatly increase the conjugational efficiency.
Q#66 - >gi|67585437|gb[Sequence 30 from patent US 6887989]	superfamily	277496	1	369	0	650.21	cl17037	NBD_sugar-kinase_HSP70_actin superfamily	-	-	Nucleotide-Binding Domain of the sugar kinase/HSP70/actin superfamily; This superfamily includes the actin family, the HSP70 family of molecular chaperones and nucleotide exchange factors, the ROK (repressor, ORF, kinase) family, the hexokinase family, the FGGY family (which includes glycerol kinase and similar carbohydrate kinases such as rhamnulokinase and xylulokinase), the exopolyphosphatase/…
Q#67 - >gi|692314763|r[phenylalanine--tRNA ligase subunit beta [Piscirickettsia salmonis]]	superfamily	277392	493	687	7.18303e-52	191703	cl00268	class_II_aaRS-like_core superfamily	-	-	Class II tRNA amino-acyl synthetase-like catalytic core domain. Class II amino acyl-tRNA synthetases (aaRS) share a common fold and generally attach an amino acid to the 3' OH of ribose of the appropriate tRNA. PheRS is an exception in that it attaches the amino acid at the 2'-OH group, like class I aaRSs. These enzymes are usually homodimers. This domain is primarily responsible for ATP-dependen…
Q#67 - >gi|692314763|r[phenylalanine--tRNA ligase subunit beta [Piscirickettsia salmonis]]	superfamily	271468	45	151	3.94284e-44	166915	cl00320	tRNA_bindingDomain superfamily	-	-	The tRNA binding domain is also known as the Myf domain in literature. This domain is found in a diverse collection of tRNA binding proteins, including prokaryotic phenylalanyl tRNA synthetases (PheRS), methionyl-tRNA synthetases (MetRS), human tyrosyl-tRNA synthetase(hTyrRS), Saccharomyces cerevisiae Arc1p, Thermus thermophilus CsaA, Aquifex aeolicus Trbp111, human p43 and human EMAP-II. PheRS, …
Q#67 - >gi|692314763|r[phenylalanine--tRNA ligase subunit beta [Piscirickettsia salmonis]]	superfamily	276358	217	388	5.23156e-86	281.76	cl21573	B3_4 superfamily	-	-	B3/4 domain; This domain is found in tRNA synthetase beta subunits as well as in some non tRNA synthetase proteins.
Q#67 - >gi|692314763|r[phenylalanine--tRNA ligase subunit beta [Piscirickettsia salmonis]]	superfamily	263619	699	792	9.87028e-31	128752	cl08386	FDX-ACB superfamily	-	-	Ferredoxin-fold anticodon binding domain; This is the anticodon binding domain found in some phenylalanyl tRNA synthetases. The domain has a ferredoxin fold.
Q#67 - >gi|692314763|r[phenylalanine--tRNA ligase subunit beta [Piscirickettsia salmonis]]	superfamily	263627	409	475	6.34427e-21	998769	cl08394	B5 superfamily	-	-	tRNA synthetase B5 domain; This domain is found in phenylalanine-tRNA synthetase beta subunits.
Q#68 - >gi|692314871|r[hypothetical protein [Piscirickettsia salmonis]]	superfamily	256959	60	298	2.29444e-47	170579	cl13696	DUF3625 superfamily	-	-	Protein of unknown function (DUF3625); This family of proteins is found in bacteria. Proteins in this family are typically between 327 and 360 amino acids in length.
Q#69 - >gi|692314905|r[NADH-quinone oxidoreductase subunit I [Piscirickettsia salmonis]]	superfamily	277508	60	111	0.353834	413208	cl19102	HCP_like superfamily	-	-	The HCP family of iron-sulfur proteins includes hybrid cluster protein (HCP), acetyl-CoA synthase (ACS), and carbon monoxide dehydrogenase (CODH), all of which contain [Fe4-S4] metal clusters at their active sites. These proteins have a conserved alpha-beta rossman fold domain. HCP, formerly known as prismane, is thought to play a role in nitrogen metabolism but its specific function is unknown. …
Q#69 - >gi|692314905|r[NADH-quinone oxidoreductase subunit I [Piscirickettsia salmonis]]	superfamily	249530	93	115	0.000347815	349008	cl23490	Fer4 superfamily	-	-	4Fe-4S binding domain; Superfamily includes proteins containing domains which bind to iron-sulfur clusters. Members include bacterial ferredoxins, various dehydrogenases, and various reductases. Structure of the domain is an alpha-antiparallel beta sandwich.
Q#69 - >gi|692314905|r[NADH-quinone oxidoreductase subunit I [Piscirickettsia salmonis]]	superfamily	264356	50	147	0.00112954	364766	cl11409	RNAP_RPB11_RPB3 superfamily	N	-	RPB11 and RPB3 subunits of RNA polymerase; The eukaryotic RPB11 and RPB3 subunits of RNA polymerase (RNAP), as well as their archaeal (L and D subunits) and bacterial (alpha subunit) counterparts, are involved in the assembly of RNAP, a large multi-subunit complex responsible for the synthesis of RNA. It is the principal enzyme of the transcription process, and is a final target in many regulator…
Q#70 - >gi|692314907|r[NADH:ubiquinone oxidoreductase subunit L [Piscirickettsia salmonis]]	superfamily	268042	134	413	3.76008e-68	235589	cl19689	Oxidored_q1 superfamily	-	-	NADH-Ubiquinone/plastoquinone (complex I), various chains; This family is part of complex I which catalyses the transfer of two electrons from NADH to ubiquinone in a reaction that is associated with proton translocation across the membrane.
Q#70 - >gi|692314907|r[NADH:ubiquinone oxidoreductase subunit L [Piscirickettsia salmonis]]	superfamily	109709	62	122	3.74051e-10	687596	cl02919	Oxidored_q1_N superfamily	-	-	NADH-Ubiquinone oxidoreductase (complex I), chain 5 N-terminus; This sub-family represents an amino terminal extension of pfam00361. Only NADH-Ubiquinone chain 5 and eubacterial chain L are in this family. This sub-family is part of complex I which catalyses the transfer of two electrons from NADH to ubiquinone in a reaction that is associated with proton translocation across the membrane.
Q#71 - >gi|692314927|r[DNA-directed RNA polymerase subunit beta [Piscirickettsia salmonis]]	superfamily	277655	27	1356	0	882676	cl22940	RNA_pol_B_RPB2 superfamily	-	-	RNA polymerase beta subunit. RNA polymerases catalyse the DNA dependent polymerization of RNA. Prokaryotes contain a single RNA polymerase compared to three in eukaryotes (not including mitochondrial. and chloroplast polymerases). Each RNA polymerase complex contains two related members of this family, in each case they are the two largest subunits.The clamp is a mobile structure that grips DNA d…
Q#71 - >gi|692314927|r[DNA-directed RNA polymerase subunit beta [Piscirickettsia salmonis]]	superfamily	249960	721	1280	2.72616e-156	487821	cl22967	RNA_pol_Rpb2_6 superfamily	-	-	RNA polymerase Rpb2, domain 6; RNA polymerases catalyse the DNA dependent polymerization of RNA. Prokaryotes contain a single RNA polymerase compared to three in eukaryotes (not including mitochondrial. and chloroplast polymerases). This domain represents the hybrid binding domain and the wall domain. The hybrid binding domain binds the nascent RNA strand / template DNA strand in the Pol II trans…
Q#71 - >gi|692314927|r[DNA-directed RNA polymerase subunit beta [Piscirickettsia salmonis]]	superfamily	267831	27	515	9.31865e-42	171774	cl19478	RNA_pol_Rpb2_1 superfamily	-	-	RNA polymerase beta subunit; RNA polymerases catalyse the DNA dependent polymerization of RNA. Prokaryotes contain a single RNA polymerase compared to three in eukaryotes (not including mitochondrial. and chloroplast polymerases). This domain forms one of the two distinctive lobes of the Rpb2 structure. This domain is also known as the protrusion domain. The other lobe (pfam04561) is nested withi…
Q#71 - >gi|692314927|r[DNA-directed RNA polymerase subunit beta [Piscirickettsia salmonis]]	superfamily	146955	519	588	2.47866e-29	124665	cl17586	RNA_pol_Rpb2_3 superfamily	-	-	RNA polymerase Rpb2, domain 3; RNA polymerases catalyse the DNA dependent polymerization of RNA. Prokaryotes contain a single RNA polymerase compared to three in eukaryotes (not including mitochondrial. and chloroplast polymerases). Domain 3, s also known as the fork domain and is proximal to catalytic site.
Q#71 - >gi|692314927|r[DNA-directed RNA polymerase subunit beta [Piscirickettsia salmonis]]	superfamily	255954	597	662	2.15976e-21	101734	cl10525	RNA_pol_Rpb2_45 superfamily	-	-	RNA polymerase beta subunit external 1 domain; RNA polymerases catalyse the DNA-dependent polymerization of RNA. Prokaryotes contain a single RNA polymerase compared with three in eukaryotes (not including mitochondrial or chloroplast polymerases). This domain in prokaryotes spans the gap between domains 4 and 5 of the yeast protein. It is also known as the external 1 region of the polymerase and…
Q#71 - >gi|692314927|r[DNA-directed RNA polymerase subunit beta [Piscirickettsia salmonis]]	superfamily	267831	157	460	2.94661e-11	770009	cl19478	RNA_pol_Rpb2_1 superfamily	-	-	RNA polymerase beta subunit; RNA polymerases catalyse the DNA dependent polymerization of RNA. Prokaryotes contain a single RNA polymerase compared to three in eukaryotes (not including mitochondrial. and chloroplast polymerases). This domain forms one of the two distinctive lobes of the Rpb2 structure. This domain is also known as the protrusion domain. The other lobe (pfam04561) is nested withi…
Q#74 - >gi|692315116|r[superoxide dismutase [Piscirickettsia salmonis]]	superfamily	260683	22	165	5.8315e-43	149864	cl00891	Cu-Zn_Superoxide_Dismutase superfamily	-	-	Copper/zinc superoxide dismutase (SOD). superoxide dismutases catalyse the conversion of superoxide radicals to molecular oxygen. Three evolutionarily distinct families of SODs are known, of which the copper/zinc-binding family is one. Defects in the human SOD1 gene causes familial amyotrophic lateral sclerosis (Lou Gehrig's disease). Cytoplasmic and periplasmic SODs exist as dimers, whereas chlo…
Q#75 - >gi|692315320|r[type I secretion protein TolC [Piscirickettsia salmonis]]	superfamily	251221	275	461	3.2131e-17	894944	cl22292	OEP superfamily	-	-	Outer membrane efflux protein; The OEP family (Outer membrane efflux protein) form trimeric channels that allow export of a variety of substrates in Gram negative bacteria. Each member of this family is composed of two repeats. The trimeric channel is composed of a 12 stranded all beta sheet barrel that spans the outer membrane, and a long all helical barrel that spans the periplasm.
Q#75 - >gi|692315320|r[type I secretion protein TolC [Piscirickettsia salmonis]]	superfamily	251221	71	252	1.2647e-12	763977	cl22292	OEP superfamily	-	-	Outer membrane efflux protein; The OEP family (Outer membrane efflux protein) form trimeric channels that allow export of a variety of substrates in Gram negative bacteria. Each member of this family is composed of two repeats. The trimeric channel is composed of a 12 stranded all beta sheet barrel that spans the outer membrane, and a long all helical barrel that spans the periplasm.
Q#76 - >gi|692315595|r[phosphopantothenoylcysteine decarboxylase [Piscirickettsia salmonis]]	superfamily	262145	188	371	5.20705e-94	291603	cl04410	DFP superfamily	-	-	DNA / pantothenate metabolizm flavoprotein; The DNA/pantothenate metabolizm flavoprotein (EC:4.1.1.36) affects synthesis of DNA, and pantothenate metabolizm.
Q#76 - >gi|692315595|r[phosphopantothenoylcysteine decarboxylase [Piscirickettsia salmonis]]	superfamily	267543	5	183	4.5397e-67	219818	cl19190	Flavoprotein superfamily	-	-	Flavoprotein; This family contains diverse flavoprotein enzymes. This family includes epidermin biosynthesis protein, EpiD, which has been shown to be a flavoprotein that binds FMN. This enzyme catalyses the removal of two reducing equivalents from the cysteine residue of the C-terminal meso-lanthionine of epidermin to form a --C==C-- double bond. This family also includes the B chain of dipicoli…
Q#76 - >gi|692315595|r[phosphopantothenoylcysteine decarboxylase [Piscirickettsia salmonis]]	superfamily	277460	13	103	0.00832769	35489	cl10013	Glycosyltransferase_GTB_type superfamily	C	-	Glycosyltransferases catalyze the transfer of sugar moieties from activated donor molecules to specific acceptor molecules, forming glycosidic bonds. The acceptor molecule can be a lipid, a protein, a heterocyclic compound, or another carbohydrate residue. The structures of the formed glycoconjugates are extremely diverse, reflecting a wide range of biological functions. The members of this famil…
Q#77 - >gi|692315625|r[energy transducer TonB [Piscirickettsia salmonis]]	superfamily	275917	193	270	1.14538e-08	634596	cl10048	TonB_C superfamily	-	-	Gram-negative bacterial TonB protein C-terminal; The TonB_C domain is the well-characterized C-terminal region of the TonB receptor molecule. This protein is bound to an inner membrane-bound protein ExbB via a globular domain and has a flexible middle region that is likely to help in positioning the C-terminal domain into the iron-transporter barrel in the outer membrane. TonB_C interacts with th…
Q#78 - >gi|692315826|r[signal recognition particle-docking protein FtsY [Piscirickettsia salmonis]]	superfamily	277521	192	370	7.92866e-81	257087	cl21455	P-loop_NTPase superfamily	-	-	P-loop containing Nucleoside Triphosphate Hydrolases; Members of the P-loop NTPase domain superfamily are characterized by a conserved nucleotide phosphate-binding motif, also referred to as the Walker A motif (GxxxxGK[S/T], where x is any residue), and the Walker B motif (hhhh[D/E], where h is a hydrophobic residue). The Walker A and B motifs bind the beta-gamma phosphate moiety of the bound nuc…
Q#78 - >gi|692315826|r[signal recognition particle-docking protein FtsY [Piscirickettsia salmonis]]	superfamily	261873	95	172	2.73253e-13	772535	cl03758	SRP54_N superfamily	-	-	SRP54-type protein, helical bundle domain; SRP54-type protein, helical bundle domain.
Q#78 - >gi|692315826|r[signal recognition particle-docking protein FtsY [Piscirickettsia salmonis]]	superfamily	277502	192	251	0.000293714	403296	cl17190	NK superfamily	C	-	Nucleoside/nucleotide kinase (NK) is a protein superfamily consisting of multiple families of enzymes that share structural similarity and are functionally related to the catalysis of the reversible phosphate group transfer from nucleoside triphosphates to nucleosides/nucleotides, nucleoside monophosphates, or sugars. Members of this family play a wide variety of essential roles in nucleotide met…
Q#79 - >gi|692315898|r[hypothetical protein [Piscirickettsia salmonis]]	superfamily	254308	313	602	9.78942e-15	920234	cl06581	DUF1561 superfamily	C	-	Protein of unknown function (DUF1561); A family of paralogous proteins in Leptospira interrogans.
Q#79 - >gi|692315898|r[hypothetical protein [Piscirickettsia salmonis]]	superfamily	186600	30	214	0.000241479	416712	cl03779	Pertussis_S1 superfamily	-	-	Pertussis toxin, subunit 1; Pertussis toxin, subunit 1.
Q#80 - >gi|692316131|r[recombinase RecD [Piscirickettsia salmonis]]	superfamily	258630	144	236	1.88314e-35	141861	cl23659	HHH_4 superfamily	-	-	Helix-hairpin-helix containing domain; This presumed domain contains at least one helix-hairpin-helix motif. This domain is often found in RecD helicases.
Q#80 - >gi|692316131|r[recombinase RecD [Piscirickettsia salmonis]]	superfamily	277521	328	507	1.29704e-32	137697	cl21455	P-loop_NTPase superfamily	-	-	P-loop containing Nucleoside Triphosphate Hydrolases; Members of the P-loop NTPase domain superfamily are characterized by a conserved nucleotide phosphate-binding motif, also referred to as the Walker A motif (GxxxxGK[S/T], where x is any residue), and the Walker B motif (hhhh[D/E], where h is a hydrophobic residue). The Walker A and B motifs bind the beta-gamma phosphate moiety of the bound nuc…
Q#80 - >gi|692316131|r[recombinase RecD [Piscirickettsia salmonis]]	superfamily	277692	592	696	3.05379e-25	113.65	cl22977	UvrD_C_2 superfamily	-	-	UvrD-like helicase C-terminal domain; This domain is found at the C-terminus of a wide variety of helicase enzymes. This domain has a AAA-like structural fold.
Q#80 - >gi|692316131|r[recombinase RecD [Piscirickettsia salmonis]]	superfamily	277562	97	147	0.000359456	379464	cl22429	ENDO3c superfamily	-	-	endonuclease III; includes endonuclease III (DNA-(apurinic or apyrimidinic site) lyase), alkylbase DNA glycosidases (Alka-family) and other DNA glycosidases
Q#80 - >gi|692316131|r[recombinase RecD [Piscirickettsia salmonis]]	superfamily	277562	156	209	0.00382366	348648	cl22429	ENDO3c superfamily	-	-	endonuclease III; includes endonuclease III (DNA-(apurinic or apyrimidinic site) lyase), alkylbase DNA glycosidases (Alka-family) and other DNA glycosidases
Q#81 - >gi|728819983|r[recombinase RecD, partial [Piscirickettsia salmonis]]	superfamily	277521	138	317	2.79887e-33	137697	cl21455	P-loop_NTPase superfamily	-	-	P-loop containing Nucleoside Triphosphate Hydrolases; Members of the P-loop NTPase domain superfamily are characterized by a conserved nucleotide phosphate-binding motif, also referred to as the Walker A motif (GxxxxGK[S/T], where x is any residue), and the Walker B motif (hhhh[D/E], where h is a hydrophobic residue). The Walker A and B motifs bind the beta-gamma phosphate moiety of the bound nuc…
Q#81 - >gi|728819983|r[recombinase RecD, partial [Piscirickettsia salmonis]]	superfamily	277692	402	506	1.58008e-25	113264	cl22977	UvrD_C_2 superfamily	-	-	UvrD-like helicase C-terminal domain; This domain is found at the C-terminus of a wide variety of helicase enzymes. This domain has a AAA-like structural fold.
Q#81 - >gi|728819983|r[recombinase RecD, partial [Piscirickettsia salmonis]]	superfamily	258630	3	46	2.16406e-10	702139	cl23659	HHH_4 superfamily	N	-	Helix-hairpin-helix containing domain; This presumed domain contains at least one helix-hairpin-helix motif. This domain is often found in RecD helicases.
Q#82 - >gi|728820527|r[hypothetical protein [Piscirickettsia salmonis]]	superfamily	271437	15	182	3.8544e-17	840687	cl00213	DNA_BRE_C superfamily	-	-	DNA breaking-rejoining enzymes, C-terminal catalytic domain; The DNA breaking-rejoining enzyme superfamily includes type IB topoisomerases and tyrosine based site-specific recombinases (integrases) that share the same fold in their catalytic domain containing conserved active site residues. The best-studied members of this diverse superfamily include Human topoisomerase I, the bacteriophage lambd…
Q#83 - >gi|728820850|r[hypothetical protein, partial [Piscirickettsia salmonis]]	superfamily	277522	11	212	1.03331e-08	660686	cl21456	Periplasmic_Binding_Protein_Type_2 superfamily	-	-	Type 2 periplasmic binding fold superfamily; This evolutionary model and hierarchy represent the ligand-binding domains found in solute binding proteins that serve as initial receptors in the transport, signal transduction and channel gating. The PBP2 proteins share the same architecture as periplasmic binding proteins type 1 (PBP1), but have a different topology. They are typically comprised of …
Q#84 - >gi|738884152|r[hypothetical protein [Piscirickettsia salmonis]]	superfamily	272056	731	1080	3.1902e-58	214928	cl21636	AsmA_2 superfamily	-	-	AsmA-like C-terminal region; This family is similar to the C-terminal of the AsmA protein of Escherichia coli.
Q#87 - >gi|738886741|r[transposase, partial [Piscirickettsia salmonis]]	superfamily	277503	14	176	0.353868	451095	cl17874	DDE_5 superfamily	C	-	DDE superfamily endonuclease; This family of proteins are related to pfam00665 and are probably endonucleases of the DDE superfamily. Transposase proteins are necessary for efficient DNA transposition. This domain is a member of the DDE superfamily, which contain three carboxylate residues that are believed to be responsible for coordinating metal ions needed for catalysis. The catalytic activity…
Q#92 - >gi|738929583|r[hypothetical protein [Piscirickettsia salmonis]]	superfamily	253889	717	836	0.0120785	499518	cl06006	DUF1215 superfamily	-	-	Protein of unknown function (DUF1215); This family represents a conserved region situated towards the C-terminal end of several hypothetical bacterial proteins of unknown function. A few members resemble the ImcF protein, which has been proposed to be involved in Vibrio cholerae cell surface reorganisation that results in increased adherence to epithelial cells line and increased conjugation freq…
Q#96 - >gi|738930405|r[septum site-determining protein MinD [Piscirickettsia salmonis]]	superfamily	277521	4	238	4.35313e-71	227844	cl21455	P-loop_NTPase superfamily	-	-	P-loop containing Nucleoside Triphosphate Hydrolases; Members of the P-loop NTPase domain superfamily are characterized by a conserved nucleotide phosphate-binding motif, also referred to as the Walker A motif (GxxxxGK[S/T], where x is any residue), and the Walker B motif (hhhh[D/E], where h is a hydrophobic residue). The Walker A and B motifs bind the beta-gamma phosphate moiety of the bound nuc…
Q#97 - >gi|738930585|r[hypothetical protein [Piscirickettsia salmonis]]	superfamily	254308	305	594	2.4082e-16	939494	cl06581	DUF1561 superfamily	C	-	Protein of unknown function (DUF1561); A family of paralogous proteins in Leptospira interrogans.
Q#97 - >gi|738930585|r[hypothetical protein [Piscirickettsia salmonis]]	superfamily	186600	21	204	0.00010285	428268	cl03779	Pertussis_S1 superfamily	C	-	Pertussis toxin, subunit 1; Pertussis toxin, subunit 1.
Q#98 - >gi|738930884|r[hypothetical protein [Piscirickettsia salmonis]]	superfamily	260337	74	120	0.00244538	34215	cl00301	PAZ superfamily	N	-	PAZ domain, named PAZ after the proteins Piwi Argonaut and Zwille. PAZ is found in two families of proteins that are essential components of RNA-mediated gene-silencing pathways, including RNA interference, the piwi and Dicer families. PAZ functions as a nucleic-acid binding domain, with a strong preference for single-stranded nucleic acids (RNA or DNA) or RNA duplexes with single-stranded 3' ove…
Q#99 - >gi|738930989|r[hypothetical protein [Piscirickettsia salmonis]]	superfamily	186600	13	197	0.0019406	37434	cl03779	Pertussis_S1 superfamily	-	-	Pertussis toxin, subunit 1; Pertussis toxin, subunit 1.
Q#100 - >gi|758740409|g[molecular chaperone GroEL, partial [Piscirickettsia salmonis]]	superfamily	277438	1	484	0	848666	cl02777	chaperonin_like superfamily	-	-	chaperonin_like superfamily. Chaperonins are involved in productive folding of proteins. They share a common general morphology, a double toroid of 2 stacked rings, each composed of 7-9 subunits. There are 2 main chaperonin groups. The symmetry of type I is seven-fold and they are found in eubacteria (GroEL) and in organelles of eubacterial descent (hsp60 and RBP). The symmetry of type II is eigh…
Q#101 - >gi|758740411|g[molecular chaperone GroEL, partial [Piscirickettsia salmonis]]	superfamily	277438	1	484	0	847511	cl02777	chaperonin_like superfamily	-	-	chaperonin_like superfamily. Chaperonins are involved in productive folding of proteins. They share a common general morphology, a double toroid of 2 stacked rings, each composed of 7-9 subunits. There are 2 main chaperonin groups. The symmetry of type I is seven-fold and they are found in eubacteria (GroEL) and in organelles of eubacterial descent (hsp60 and RBP). The symmetry of type II is eigh…
Q#102 - >gi|838097711|g[hypothetical protein AB894_15230 [Piscirickettsia salmonis LF-89 = ATCC VR-1361]]	superfamily	254308	6	103	2.01253e-09	689114	cl06581	DUF1561 superfamily	C	-	Protein of unknown function (DUF1561); A family of paralogous proteins in Leptospira interrogans.
Q#103 - >gi|838098094|g[hypothetical protein AB894_13245 [Piscirickettsia salmonis LF-89 = ATCC VR-1361]]	superfamily	257507	481	764	5.92188e-38	157427	cl20482	DUF3971 superfamily	-	-	Protein of unknown function; Some members of this family are related to the AsmA family proteins.
Q#103 - >gi|838098094|g[hypothetical protein AB894_13245 [Piscirickettsia salmonis LF-89 = ATCC VR-1361]]	superfamily	272056	970	1211	5.52315e-23	112098	cl21636	AsmA_2 superfamily	-	-	AsmA-like C-terminal region; This family is similar to the C-terminal of the AsmA protein of Escherichia coli.
Q#104 - >gi|838098278|g[tol-Pal system beta propeller repeat protein TolB [Piscirickettsia salmonis LF-89 = ATCC VR-1361]]	superfamily	276345	16	122	8.7367e-20	938778	cl21526	TolB_N superfamily	-	-	TolB amino-terminal domain; TolB is an essential periplasmic component of the tol-dependent translocation system. This function of this amino terminal domain is uncertain.
Q#104 - >gi|838098278|g[tol-Pal system beta propeller repeat protein TolB [Piscirickettsia salmonis LF-89 = ATCC VR-1361]]	superfamily	203719	281	317	5.06467e-07	587059	cl07873	PD40 superfamily	-	-	WD40-like Beta Propeller Repeat; This family appears to be related to the pfam00400 repeat This This repeat corresponds to the RIVW repeat identified in cell surface proteins [Adindla et al. Comparative and Functional Genomics 2004; 5:2-16].
Q#104 - >gi|838098278|g[tol-Pal system beta propeller repeat protein TolB [Piscirickettsia salmonis LF-89 = ATCC VR-1361]]	superfamily	271593	192	348	7.52191e-05	581152	cl02567	WD40 superfamily	N	-	WD40 domain, found in a number of eukaryotic proteins that cover a wide variety of functions including adaptor/regulatory modules in signal transduction, pre-mRNA processing and cytoskeleton assembly; typically contains a GH dipeptide 11-24 residues from its N-terminus and the WD dipeptide at its C-terminus and is 40 residues long, hence the name WD40; between GH and WD lies a conserved core; ser…
Q#104 - >gi|838098278|g[tol-Pal system beta propeller repeat protein TolB [Piscirickettsia salmonis LF-89 = ATCC VR-1361]]	superfamily	203719	191	227	1.00537	409868	cl07873	PD40 superfamily	-	-	WD40-like Beta Propeller Repeat; This family appears to be related to the pfam00400 repeat This This repeat corresponds to the RIVW repeat identified in cell surface proteins [Adindla et al. Comparative and Functional Genomics 2004; 5:2-16].
Q#104 - >gi|838098278|g[tol-Pal system beta propeller repeat protein TolB [Piscirickettsia salmonis LF-89 = ATCC VR-1361]]	superfamily	203719	374	403	0.000209497	371348	cl07873	PD40 superfamily	-	-	WD40-like Beta Propeller Repeat; This family appears to be related to the pfam00400 repeat This This repeat corresponds to the RIVW repeat identified in cell surface proteins [Adindla et al. Comparative and Functional Genomics 2004; 5:2-16].
Q#104 - >gi|838098278|g[tol-Pal system beta propeller repeat protein TolB [Piscirickettsia salmonis LF-89 = ATCC VR-1361]]	superfamily	275097	282	322	0.00532291	332131	cl17003	beta_prop_Msarc superfamily	-	-	beta propeller repeat, Methanosarcina surface protein type; This model describes a repeat region found mostly in cell surface proteins of various methanogens. Methanosarcina barkeri, for example, has twenty such proteins, often with either seven or fourteen repeats. These repeats resemble the beta propeller repeats of the TolB periplasmic protein of Gram-negative bacteria, part of a complex assoc…
Q#105 - >gi|838098431|g[D-alanyl-D-alanine carboxypeptidase [Piscirickettsia salmonis LF-89 = ATCC VR-1361]]	superfamily	271911	78	308	1.20203e-72	239964	cl21491	Transpeptidase superfamily	-	-	Penicillin binding protein transpeptidase domain; The active site serine is conserved in all members of this family.
Q#105 - >gi|838098431|g[D-alanyl-D-alanine carboxypeptidase [Piscirickettsia salmonis LF-89 = ATCC VR-1361]]	superfamily	263053	329	419	5.55965e-19	938198	cl06814	PBP5_C superfamily	-	-	Penicillin-binding protein 5, C-terminal domain; Penicillin-binding protein 5 expressed by Escherichia coli functions as a D-alanyl-D-alanine carboxypeptidase. It is composed of two domains that are oriented at approximately right angles to each other. The N-terminal domain (pfam00768) is the catalytic domain. The C-terminal domain featured in this family is organized into a sandwich of two anti-…
Q#106 - >gi|838098619|g[hypothetical protein AB894_10650 [Piscirickettsia salmonis LF-89 = ATCC VR-1361]]	superfamily	253505	93	125	0.000290591	352727	cl05512	DUF903 superfamily	C	-	Bacterial protein of unknown function (DUF903); This family consists of several small bacterial proteins several of which are classified as putative lipoproteins. The function of this family is unknown.
Q#107 - >gi|838098728|g[MFP transporter [Piscirickettsia salmonis LF-89 = ATCC VR-1361]]	superfamily	277467	41	88	4.38107e-05	532629	cl11404	Biotinyl_lipoyl_domains superfamily	-	-	Biotinyl_lipoyl_domains are present in biotin-dependent carboxylases/decarboxylases, the dihydrolipoyl acyltransferase component (E2) of 2-oxo acid dehydrogenases, and the H-protein of the glycine cleavage system (GCS). These domains transport CO2, acyl, or methylamine, respectively, between components of the complex/protein via a biotinyl or lipoyl group, which is covalently attached to a highly…
Q#107 - >gi|838098728|g[MFP transporter [Piscirickettsia salmonis LF-89 = ATCC VR-1361]]	superfamily	277467	195	270	0.0154443	47768	cl11404	Biotinyl_lipoyl_domains superfamily	C	-	Biotinyl_lipoyl_domains are present in biotin-dependent carboxylases/decarboxylases, the dihydrolipoyl acyltransferase component (E2) of 2-oxo acid dehydrogenases, and the H-protein of the glycine cleavage system (GCS). These domains transport CO2, acyl, or methylamine, respectively, between components of the complex/protein via a biotinyl or lipoyl group, which is covalently attached to a highly…
Q#107 - >gi|838098728|g[MFP transporter [Piscirickettsia salmonis LF-89 = ATCC VR-1361]]	superfamily	251221	74	167	5.16706	421149	cl22292	OEP superfamily	N	-	Outer membrane efflux protein; The OEP family (Outer membrane efflux protein) form trimeric channels that allow export of a variety of substrates in Gram negative bacteria. Each member of this family is composed of two repeats. The trimeric channel is composed of a 12 stranded all beta sheet barrel that spans the outer membrane, and a long all helical barrel that spans the periplasm.
Q#108 - >gi|838098898|g[RNA polymerase sigma factor RpoS [Piscirickettsia salmonis LF-89 = ATCC VR-1361]]	superfamily	277582	243	301	0.000238798	513362	cl22867	Sigma70_r4 superfamily	-	-	Sigma70, region (SR) 4 refers to the most C-terminal of four conserved domains found in Escherichia coli (Ec) sigma70, the main housekeeping sigma, and related sigma-factors (SFs). A SF is a dissociable subunit of RNA polymerase, it directs bacterial or plastid core RNA polymerase to specific promoter elements located upstream of transcription initiation points. The SR4 of Ec sigma70 and other es…
Q#108 - >gi|838098898|g[RNA polymerase sigma factor RpoS [Piscirickettsia salmonis LF-89 = ATCC VR-1361]]	superfamily	252661	80	150	7.03344e-17	860909	cl08419	Sigma70_r2 superfamily	-	-	Sigma-70 region 2; Region 2 of sigma-70 is the most conserved region of the entire protein. All members of this class of sigma-factor contain region 2. The high conservation is due to region 2 containing both the -10 promoter recognition helix and the primary core RNA polymerase binding determinant. The core binding helix, interacts with the clamp domain of the largest polymerase subunit, beta pr…
Q#108 - >gi|838098898|g[RNA polymerase sigma factor RpoS [Piscirickettsia salmonis LF-89 = ATCC VR-1361]]	superfamily	146934	162	228	2.40393e-06	576099	cl04574	Sigma70_r3 superfamily	-	-	Sigma-70 region 3; Region 3 forms a discrete compact three helical domain within the sigma-factor. Region is not normally involved in the recognition of promoter DNA, but as some specific bacterial promoters containing an extended -10 promoter element, residues within region 3 play an important role. Region 3 primarily is involved in binding the core RNA polymerase in the holoenzyme.
Q#108 - >gi|838098898|g[RNA polymerase sigma factor RpoS [Piscirickettsia salmonis LF-89 = ATCC VR-1361]]	superfamily	249622	42	77	0.0155748	454509	cl02812	Sigma70_r1_2 superfamily	-	-	Sigma-70 factor, region 1.2; Sigma-70 factor, region 1.2.
Q#109 - >gi|838099093|g[membrane protein [Piscirickettsia salmonis LF-89 = ATCC VR-1361]]	superfamily	256846	98	283	1.23708	456363	cl13524	DUF3573 superfamily	N	-	Protein of unknown function (DUF3573); This family of proteins is functionally uncharacterized. This protein is found in bacteria. Proteins in this family are typically between 372 to 530 amino acids in length.
Q#109 - >gi|838099093|g[membrane protein [Piscirickettsia salmonis LF-89 = ATCC VR-1361]]	superfamily	277538	244	439	0.000230969	41588	cl21487	OM_channels superfamily	N	-	Porin superfamily. These outer membrane channels share a beta-barrel structure that differ in strand and shear number. Classical (gram-negative ) porins are non-specific channels for small hydrophillic molecules and form 16 beta-stranded barrels (16,20), which associate as trimers. Maltoporin-like channels have specificities for various sugars and form 18 beta-stranded barrels (18,22), which asso…
Q#109 - >gi|838099093|g[membrane protein [Piscirickettsia salmonis LF-89 = ATCC VR-1361]]	superfamily	277538	120	226	0.0039706	377425	cl21487	OM_channels superfamily	C	-	Porin superfamily. These outer membrane channels share a beta-barrel structure that differ in strand and shear number. Classical (gram-negative ) porins are non-specific channels for small hydrophillic molecules and form 16 beta-stranded barrels (16,20), which associate as trimers. Maltoporin-like channels have specificities for various sugars and form 18 beta-stranded barrels (18,22), which asso…
Q#111 - >gi|838099581|g[molecular chaperone GrpE [Piscirickettsia salmonis LF-89 = ATCC VR-1361]]	superfamily	271609	51	186	3.17582e-52	175772	cl03075	GrpE superfamily	-	-	nucleotide exchange factor GrpE; GrpE is the adenine nucleotide exchange factor of DnaK (Hsp70)-type ATPases. In bacteria, the DnaK-DnaJ-GrpE (KJE) chaperone system functions at the fulcrum of protein homeostasis. GrpE participates actively in response to heat shock by preventing aggregation of stress-denatured proteins; unfolded proteins initially bind to DnaJ, the J-domain ATPase-activating pro…
Q#112 - >gi|838099758|g[ATP-dependent helicase HrpA [Piscirickettsia salmonis LF-89 = ATCC VR-1361]]	superfamily	277521	76	214	2.30975e-20	101645	cl21455	P-loop_NTPase superfamily	-	-	P-loop containing Nucleoside Triphosphate Hydrolases; Members of the P-loop NTPase domain superfamily are characterized by a conserved nucleotide phosphate-binding motif, also referred to as the Walker A motif (GxxxxGK[S/T], where x is any residue), and the Walker B motif (hhhh[D/E], where h is a hydrophobic residue). The Walker A and B motifs bind the beta-gamma phosphate moiety of the bound nuc…
Q#112 - >gi|838099758|g[ATP-dependent helicase HrpA [Piscirickettsia salmonis LF-89 = ATCC VR-1361]]	superfamily	277521	256	391	1.41855e-05	587885	cl21455	P-loop_NTPase superfamily	-	-	P-loop containing Nucleoside Triphosphate Hydrolases; Members of the P-loop NTPase domain superfamily are characterized by a conserved nucleotide phosphate-binding motif, also referred to as the Walker A motif (GxxxxGK[S/T], where x is any residue), and the Walker B motif (hhhh[D/E], where h is a hydrophobic residue). The Walker A and B motifs bind the beta-gamma phosphate moiety of the bound nuc…
Q#112 - >gi|838099758|g[ATP-dependent helicase HrpA [Piscirickettsia salmonis LF-89 = ATCC VR-1361]]	superfamily	256710	687	1277	0	572531	cl13355	DUF3418 superfamily	-	-	Domain of unknown function (DUF3418); This presumed domain is functionally uncharacterized. This domain is found in bacteria. This domain is typically between 582 to 594 amino acids in length. This domain is found associated with pfam07717, pfam00271, pfam04408.
Q#112 - >gi|838099758|g[ATP-dependent helicase HrpA [Piscirickettsia salmonis LF-89 = ATCC VR-1361]]	superfamily	262181	444	534	1.40297e-26	117318	cl04503	HA2 superfamily	-	-	Helicase associated domain (HA2); This presumed domain is about 90 amino acid residues in length. It is found is a diverse set of RNA helicases. Its function is unknown, however it seems likely to be involved in nucleic acid binding.
Q#112 - >gi|838099758|g[ATP-dependent helicase HrpA [Piscirickettsia salmonis LF-89 = ATCC VR-1361]]	superfamily	254381	574	674	8.03507e-16	873533	cl06657	OB_NTP_bind superfamily	-	-	Oligonucleotide/oligosaccharide-binding (OB)-fold; This family is found towards the C-terminus of the DEAD-box helicases (pfam00270). In these helicases it is apparently always found in association with pfam04408. There do seem to be a couple of instances where it occurs by itself. The structure PDB:3i4u adopts an OB-fold. helicases (pfam00270). In these helicases it is apparently always found in…
Q#112 - >gi|838099758|g[ATP-dependent helicase HrpA [Piscirickettsia salmonis LF-89 = ATCC VR-1361]]	superfamily	277568	74	128	0.00637035	394079	cl22853	Motor_domain superfamily	C	-	Myosin and Kinesin motor domain.; Myosin and Kinesin motor domain. These ATPases belong to the P-loop NTPase family and provide the driving force in myosin and kinesin mediated processes. Some of the names do not match with what is given in the sequence list. This is because they are based on the current nomenclature by Kollmar/Sebe-Pedros.
Q#113 - >gi|838099881|g[D-methionine-binding lipoprotein metQ [Piscirickettsia salmonis LF-89 = ATCC VR-1361]]	superfamily	277522	7	268	3.62694e-80	254084	cl21456	Periplasmic_Binding_Protein_Type_2 superfamily	-	-	Type 2 periplasmic binding fold superfamily; This evolutionary model and hierarchy represent the ligand-binding domains found in solute binding proteins that serve as initial receptors in the transport, signal transduction and channel gating. The PBP2 proteins share the same architecture as periplasmic binding proteins type 1 (PBP1), but have a different topology. They are typically comprised of …
Q#115 - >gi|873976170|g[hypothetical protein PSLF89_1p34 (plasmid) [Piscirickettsia salmonis LF-89 = ATCC VR-1361]]	superfamily	277521	938	1057	1.43131e-22	107324	cl21455	P-loop_NTPase superfamily	-	-	P-loop containing Nucleoside Triphosphate Hydrolases; Members of the P-loop NTPase domain superfamily are characterized by a conserved nucleotide phosphate-binding motif, also referred to as the Walker A motif (GxxxxGK[S/T], where x is any residue), and the Walker B motif (hhhh[D/E], where h is a hydrophobic residue). The Walker A and B motifs bind the beta-gamma phosphate moiety of the bound nuc…
Q#115 - >gi|873976170|g[hypothetical protein PSLF89_1p34 (plasmid) [Piscirickettsia salmonis LF-89 = ATCC VR-1361]]	superfamily	277521	663	796	3.38431e-15	866224	cl21455	P-loop_NTPase superfamily	-	-	P-loop containing Nucleoside Triphosphate Hydrolases; Members of the P-loop NTPase domain superfamily are characterized by a conserved nucleotide phosphate-binding motif, also referred to as the Walker A motif (GxxxxGK[S/T], where x is any residue), and the Walker B motif (hhhh[D/E], where h is a hydrophobic residue). The Walker A and B motifs bind the beta-gamma phosphate moiety of the bound nuc…
Q#117 - >gi|873976219|g[N-acetylmuramoyl-L-alanine amidase (plasmid) [Piscirickettsia salmonis LF-89 = ATCC VR-1361]]	superfamily	261417	16	153	1.57336e-13	777142	cl02712	PGRP superfamily	-	-	Peptidoglycan recognition proteins (PGRPs) are pattern recognition receptors that bind, and in certain cases, hydrolyze peptidoglycans (PGNs) of bacterial cell walls. PGRPs have been divided into three classes: short PGRPs (PGRP-S), that are small (20 kDa) extracellular proteins; intermediate PGRPs (PGRP-I) that are 40-45 kDa and are predicted to be transmembrane proteins; and long PGRPs (PGRP-L)…
Q#118 - >gi|873977702|g[UDP-N-acetylmuramyl-tripeptide synthetase [Piscirickettsia salmonis LF-89 = ATCC VR-1361]]	superfamily	254689	124	325	1.23566e-44	167489	cl16004	Mur_ligase_M superfamily	-	-	Mur ligase middle domain; Mur ligase middle domain.
Q#118 - >gi|873977702|g[UDP-N-acetylmuramyl-tripeptide synthetase [Piscirickettsia salmonis LF-89 = ATCC VR-1361]]	superfamily	251584	345	430	8.44774e-22	102415	cl03754	Mur_ligase_C superfamily	-	-	Mur ligase family, glutamate ligase domain; This family contains a number of related ligase enzymes which have EC numbers 6.3.2.*. This family includes: MurC, MurD, MurE, MurF, Mpl and FolC. MurC, MurD, Mure and MurF catalyse consecutive steps in the synthesis of peptidoglycan. Peptidoglycan consists of a sheet of two sugar derivatives, with one of these N-acetylmuramic acid attaching to a small …
Q#118 - >gi|873977702|g[UDP-N-acetylmuramyl-tripeptide synthetase [Piscirickettsia salmonis LF-89 = ATCC VR-1361]]	superfamily	277520	31	112	9.67895e-10	680227	cl21454	NADB_Rossmann superfamily	-	-	Rossmann-fold NAD(P)(+)-binding proteins; A large family of proteins that share a Rossmann-fold NAD(P)H/NAD(P)(+) binding (NADB) domain. The NADB domain is found in numerous dehydrogenases of metabolic pathways such as glycolysis, and many other redox enzymes. NAD binding involves numerous hydrogen-bonds and van der Waals contacts, in particular H-bonding of residues in a turn between the first s…
Q#119 - >gi|873977707|g[UDP-N-acetylglucosamine--N-acetylmuramyl-(pentapeptide) pyrophosphoryl-undecaprenol N-acetylglucosamine transferase [Piscirickettsia salmonis LF-89 = ATCC VR-1361]]	superfamily	277460	1	345	7.44352e-144	422658	cl10013	Glycosyltransferase_GTB_type superfamily	-	-	Glycosyltransferases catalyze the transfer of sugar moieties from activated donor molecules to specific acceptor molecules, forming glycosidic bonds. The acceptor molecule can be a lipid, a protein, a heterocyclic compound, or another carbohydrate residue. The structures of the formed glycoconjugates are extremely diverse, reflecting a wide range of biological functions. The members of this famil…
Q#120 - >gi|873977714|g[preprotein translocase subunit SecA [Piscirickettsia salmonis LF-89 = ATCC VR-1361]]	superfamily	254253	613	827	4.41663e-93	304494	cl20338	SecA_SW superfamily	-	-	SecA Wing and Scaffold domain; SecA protein binds to the plasma membrane where it interacts with proOmpA to support translocation of proOmpA through the membrane. SecA protein achieves this translocation, in association with SecY protein, in an ATP dependent manner. This family is composed of two C-terminal alpha helical subdomains: the wing and scaffold subdomains.
Q#120 - >gi|873977714|g[preprotein translocase subunit SecA [Piscirickettsia salmonis LF-89 = ATCC VR-1361]]	superfamily	261576	229	354	4.16182e-49	181882	cl03078	SecA_PP_bind superfamily	-	-	SecA preprotein cross-linking domain; The SecA ATPase is involved in the insertion and retraction of preproteins through the plasma membrane. This domain has been found to cross-link to preproteins, thought to indicate a role in preprotein binding. The pre-protein cross-linking domain is comprised of two sub domains that are inserted within the ATPase domain.
Q#120 - >gi|873977714|g[preprotein translocase subunit SecA [Piscirickettsia salmonis LF-89 = ATCC VR-1361]]	superfamily	251544	890	908	4.64811e-05	539676	cl23529	SEC-C superfamily	-	-	SEC-C motif; The SEC-C motif found in the C-terminus of the SecA protein, in the middle of some SWI2 ATPases and also solo in several proteins. The motif is predicted to chelate zinc with the CXC and C[HC] pairs that constitute the most conserved feature of the motif. It is predicted to be a potential nucleic acid binding domain.
Q#120 - >gi|873977714|g[preprotein translocase subunit SecA [Piscirickettsia salmonis LF-89 = ATCC VR-1361]]	superfamily	277521	103	216	0.000155374	418496	cl21455	P-loop_NTPase superfamily	C	-	P-loop containing Nucleoside Triphosphate Hydrolases; Members of the P-loop NTPase domain superfamily are characterized by a conserved nucleotide phosphate-binding motif, also referred to as the Walker A motif (GxxxxGK[S/T], where x is any residue), and the Walker B motif (hhhh[D/E], where h is a hydrophobic residue). The Walker A and B motifs bind the beta-gamma phosphate moiety of the bound nuc…
Q#121 - >gi|873977748|g[DNA topoisomerase I [Piscirickettsia salmonis LF-89 = ATCC VR-1361]]	superfamily	272110	134	571	3.30693e-155	468238	cl21690	TOP1Ac superfamily	-	-	DNA Topoisomerase, subtype IA; DNA-binding, ATP-binding and catalytic domain of bacterial DNA topoisomerases I and III, and eukaryotic DNA topoisomerase III and eubacterial and archael reverse gyrases. Topoisomerases clevage single or double stranded DNA and then rejoin the broken phosphodiester backbone. Proposed catalytic mechanism of single stranded DNA cleavage is by phosphoryl transfer throu…
Q#121 - >gi|873977748|g[DNA topoisomerase I [Piscirickettsia salmonis LF-89 = ATCC VR-1361]]	superfamily	271516	4	129	5.53391e-50	183531	cl00718	TOPRIM superfamily	-	-	Topoisomerase-primase domain. This is a nucleotidyl transferase/hydrolase domain found in type IA, type IIA and type IIB topoisomerases, bacterial DnaG-type primases, small primase-like proteins from bacteria and archaea, OLD family nucleases from bacterial and archaea, and bacterial DNA repair proteins of the RecR/M family. This domain has two conserved motifs, one of which centers at a conserve…
Q#121 - >gi|873977748|g[DNA topoisomerase I [Piscirickettsia salmonis LF-89 = ATCC VR-1361]]	superfamily	214662	109	196	9.47037e-38	148.5	cl19757	TOP1Bc superfamily	-	-	Bacterial DNA topoisomeraes I ATP-binding domain; Extension of TOPRIM in Bacterial DNA topoisomeraes I and III, Eukaryotic DNA topoisomeraes III, reverse gyrase beta subunit
Q#121 - >gi|873977748|g[DNA topoisomerase I [Piscirickettsia salmonis LF-89 = ATCC VR-1361]]	superfamily	110400	637	674	1.40759e-10	696027	cl15497	zf-C4_Topoisom superfamily	-	-	Topoisomerase DNA binding C4 zinc finger; Topoisomerase DNA binding C4 zinc finger.
Q#121 - >gi|873977748|g[DNA topoisomerase I [Piscirickettsia salmonis LF-89 = ATCC VR-1361]]	superfamily	110400	589	625	3.9216e-10	653655	cl15497	zf-C4_Topoisom superfamily	-	-	Topoisomerase DNA binding C4 zinc finger; Topoisomerase DNA binding C4 zinc finger.
Q#121 - >gi|873977748|g[DNA topoisomerase I [Piscirickettsia salmonis LF-89 = ATCC VR-1361]]	superfamily	110400	679	718	5.35037e-06	565059	cl15497	zf-C4_Topoisom superfamily	-	-	Topoisomerase DNA binding C4 zinc finger; Topoisomerase DNA binding C4 zinc finger.
Q#122 - >gi|873977800|g[conjugal transfer protein [Piscirickettsia salmonis LF-89 = ATCC VR-1361]]	superfamily	275929	257	329	3.12957e-11	714586	cl11423	VirB9_CagX_TrbG superfamily	-	-	VirB9/CagX/TrbG, a component of the type IV secretion system; VirB9 is a component of the type IV secretion system, which is employed by pathogenic bacteria to export virulence proteins directly from the bacterial cytoplasm into the host cell. Unlike the more common type III secretion system, type IV systems evolved from the conjugative apparatus, which is used to transfer DNA between cells. VirB…
Q#123 - >gi|873977871|g[protease [Piscirickettsia salmonis LF-89 = ATCC VR-1361]]	superfamily	271837	62	170	1.30346e-47	166881	cl19107	SPFH_like superfamily	-	-	core domain of the SPFH (stomatin, prohibitin, flotillin, and HflK/C) superfamily; This model summarizes proteins similar to stomatin, prohibitin, flotillin, HflK/C (SPFH) and podocin. The conserved domain common to the SPFH superfamily has also been referred to as the Band 7 domain. Many superfamily members are associated with lipid rafts. Individual proteins of the SPFH superfamily may cluster …
Q#124 - >gi|873977902|g[NADH dehydrogenase [Piscirickettsia salmonis LF-89 = ATCC VR-1361]]	superfamily	276198	10	154	1.41293e-105	310757	cl17194	Oxidored_q6 superfamily	-	-	NADH ubiquinone oxidoreductase, 20 Kd subunit; NADH ubiquinone oxidoreductase, 20 Kd subunit.
Q#125 - >gi|873977916|g[transcription elongation factor NusA [Piscirickettsia salmonis LF-89 = ATCC VR-1361]]	superfamily	275904	139	207	9.28436e-22	101365	cl09927	S1_like superfamily	-	-	S1_like: Ribosomal protein S1-like RNA-binding domain. Found in a wide variety of RNA-associated proteins. Originally identified in S1 ribosomal protein. This superfamily also contains the Cold Shock Domain (CSD), which is a homolog of the S1 domain. Both domains are members of the Oligonucleotide/oligosaccharide Binding (OB) fold.
Q#125 - >gi|873977916|g[transcription elongation factor NusA [Piscirickettsia salmonis LF-89 = ATCC VR-1361]]	superfamily	275471	288	347	2.95391e-09	660433	cl00098	KH-I superfamily	-	-	K homology RNA-binding domain, type I. KH binds single-stranded RNA or DNA. It is found in a wide variety of proteins including ribosomal proteins, transcription factors and post-transcriptional modifiers of mRNA. There are two different KH domains that belong to different protein folds, but they share a single KH motif. The KH motif is folded into a beta alpha alpha beta unit. In addition to the…
Q#125 - >gi|873977916|g[transcription elongation factor NusA [Piscirickettsia salmonis LF-89 = ATCC VR-1361]]	superfamily	275471	230	282	0.000576302	367681	cl00098	KH-I superfamily	-	-	K homology RNA-binding domain, type I. KH binds single-stranded RNA or DNA. It is found in a wide variety of proteins including ribosomal proteins, transcription factors and post-transcriptional modifiers of mRNA. There are two different KH domains that belong to different protein folds, but they share a single KH motif. The KH motif is folded into a beta alpha alpha beta unit. In addition to the…
Q#125 - >gi|873977916|g[transcription elongation factor NusA [Piscirickettsia salmonis LF-89 = ATCC VR-1361]]	superfamily	254856	5	132	2.62736e-40	153447	cl08481	NusA_N superfamily	-	-	NusA N-terminal domain; This domain represents the RNA polymerase binding domain of NusA.
Q#125 - >gi|873977916|g[transcription elongation factor NusA [Piscirickettsia salmonis LF-89 = ATCC VR-1361]]	superfamily	277562	373	422	0.000109291	526883	cl22429	ENDO3c superfamily	-	-	endonuclease III; includes endonuclease III (DNA-(apurinic or apyrimidinic site) lyase), alkylbase DNA glycosidases (Alka-family) and other DNA glycosidases
Q#125 - >gi|873977916|g[transcription elongation factor NusA [Piscirickettsia salmonis LF-89 = ATCC VR-1361]]	superfamily	277562	437	496	0.0706957	44.88	cl22429	ENDO3c superfamily	-	-	endonuclease III; includes endonuclease III (DNA-(apurinic or apyrimidinic site) lyase), alkylbase DNA glycosidases (Alka-family) and other DNA glycosidases
Q#126 - >gi|873977917|g[translation initiation factor IF-2 [Piscirickettsia salmonis LF-89 = ATCC VR-1361]]	superfamily	277521	394	557	4.98292e-82	273194	cl21455	P-loop_NTPase superfamily	-	-	P-loop containing Nucleoside Triphosphate Hydrolases; Members of the P-loop NTPase domain superfamily are characterized by a conserved nucleotide phosphate-binding motif, also referred to as the Walker A motif (GxxxxGK[S/T], where x is any residue), and the Walker B motif (hhhh[D/E], where h is a hydrophobic residue). The Walker A and B motifs bind the beta-gamma phosphate moiety of the bound nuc…
Q#126 - >gi|873977917|g[translation initiation factor IF-2 [Piscirickettsia salmonis LF-89 = ATCC VR-1361]]	superfamily	261449	567	660	7.83981e-35	140698	cl02787	Translation_Factor_II_like superfamily	-	-	Translation_Factor_II_like: Elongation factor Tu (EF-Tu) domain II-like proteins. Elongation factor Tu consists of three structural domains, this family represents the second domain. Domain II adopts a beta barrel structure and is involved in binding to charged tRNA. Domain II is found in other proteins such as elongation factor G and translation initiation factor IF-2. This group also includes t…
Q#126 - >gi|873977917|g[translation initiation factor IF-2 [Piscirickettsia salmonis LF-89 = ATCC VR-1361]]	superfamily	261449	798	881	5.11404e-34	138002	cl02787	Translation_Factor_II_like superfamily	-	-	Translation_Factor_II_like: Elongation factor Tu (EF-Tu) domain II-like proteins. Elongation factor Tu consists of three structural domains, this family represents the second domain. Domain II adopts a beta barrel structure and is involved in binding to charged tRNA. Domain II is found in other proteins such as elongation factor G and translation initiation factor IF-2. This group also includes t…
Q#126 - >gi|873977917|g[translation initiation factor IF-2 [Piscirickettsia salmonis LF-89 = ATCC VR-1361]]	superfamily	256778	675	782	2.83978e-45	170705	cl13429	IF-2 superfamily	-	-	Translation-initiation factor 2; IF-2 is a translation initiator in each of the three main phylogenetic domains (Eukaryotes, Bacteria and Archaea). IF2 interacts with formylmethionine-tRNA, GTP, IF1, IF3 and both ribosomal subunits. Through these interactions, IF2 promotes the binding of the initiator tRNA to the A site in the smaller ribosomal subunit and catalyses the hydrolysis of GTP followin…
Q#126 - >gi|873977917|g[translation initiation factor IF-2 [Piscirickettsia salmonis LF-89 = ATCC VR-1361]]	superfamily	252785	315	366	1.95512e-09	667134	cl04730	IF2_N superfamily	-	-	Translation initiation factor IF-2, N-terminal region; This conserved feature at the N-terminus of bacterial translation initiation factor IF2 has recently had its structure solved. It shows structural similarity to the tRNA anticodon Stem Contact Fold domains of the methionyl-tRNA and glutaminyl-tRNA synthetases, and a similar fold is also found in the B5 domain of the phenylalanine-tRNA synthet…
Q#126 - >gi|873977917|g[translation initiation factor IF-2 [Piscirickettsia salmonis LF-89 = ATCC VR-1361]]	superfamily	254758	62	102	1.82734e-06	579433	cl07109	IF2_assoc superfamily	-	-	Bacterial translation initiation factor IF-2 associated region; Most of the sequences in this alignment come from bacterial translation initiation factors (IF-2, also pfam04760), but the domain is also found in the eukaryotic translation initiation factor 4 gamma in yeast and in a hypothetical Euglenozoa protein of unknown function.
Q#126 - >gi|873977917|g[translation initiation factor IF-2 [Piscirickettsia salmonis LF-89 = ATCC VR-1361]]	superfamily	260830	130	199	7.02357	429738	cl01201	DUF2058 superfamily	C	-	Uncharacterized protein conserved in bacteria (DUF2058); This domain, found in various prokaryotic proteins, has no known function.
Q#126 - >gi|873977917|g[translation initiation factor IF-2 [Piscirickettsia salmonis LF-89 = ATCC VR-1361]]	superfamily	271609	106	182	7.55019	433694	cl03075	GrpE superfamily	C	-	nucleotide exchange factor GrpE; GrpE is the adenine nucleotide exchange factor of DnaK (Hsp70)-type ATPases. In bacteria, the DnaK-DnaJ-GrpE (KJE) chaperone system functions at the fulcrum of protein homeostasis. GrpE participates actively in response to heat shock by preventing aggregation of stress-denatured proteins; unfolded proteins initially bind to DnaJ, the J-domain ATPase-activating pro…
Q#126 - >gi|873977917|g[translation initiation factor IF-2 [Piscirickettsia salmonis LF-89 = ATCC VR-1361]]	superfamily	277537	130	223	0.00021325	410298	cl21485	OmpH superfamily	C	-	Outer membrane protein (OmpH-like); This family includes outer membrane proteins such as OmpH among others. Skp (OmpH) has been characterized as a molecular chaperone that interacts with unfolded proteins as they emerge in the periplasm from the Sec translocation machinery.
Q#126 - >gi|873977917|g[translation initiation factor IF-2 [Piscirickettsia salmonis LF-89 = ATCC VR-1361]]	superfamily	254533	125	182	0.000489902	418598	cl20352	DUF1682 superfamily	N	-	Protein of unknown function (DUF1682); The members of this family are all hypothetical eukaryotic proteins of unknown function. One member is described as being an adipocyte-specific protein, but no evidence of this was found.
Q#126 - >gi|873977917|g[translation initiation factor IF-2 [Piscirickettsia salmonis LF-89 = ATCC VR-1361]]	superfamily	271734	135	210	0.000720906	408122	cl12013	BAR superfamily	N	-	The Bin/Amphiphysin/Rvs (BAR) domain, a dimerization module that binds membranes and detects membrane curvature; BAR domains are dimerization, lipid binding and curvature sensing modules found in many different proteins with diverse functions including organelle biogenesis, membrane trafficking or remodeling, and cell division and migration. Mutations in BAR containing proteins have been linked t…
Q#126 - >gi|873977917|g[translation initiation factor IF-2 [Piscirickettsia salmonis LF-89 = ATCC VR-1361]]	superfamily	261100	94	183	0.00277195	397776	cl01868	YukC superfamily	N	-	WXG100 protein secretion system (Wss), protein YukC; Members of this family of proteins include predicted membrane proteins homologous to YukC in B. subtilis. The YukC protein family would participate to the formation of a translocon required for the secretion of WXG100 proteins (pfam06013) in monoderm bacteria, the WXG100 protein secretion system (Wss). This family includes EssB in Staphylococcu…
Q#126 - >gi|873977917|g[translation initiation factor IF-2 [Piscirickettsia salmonis LF-89 = ATCC VR-1361]]	superfamily	255569	161	260	0.00277491	376699	cl23601	Nop25 superfamily	N	-	Nucleolar protein 12 (25kDa); Members of this family of proteins are part of the yeast nuclear pore complex-associated pre-60S ribosomal subunit. The family functions as a highly conserved exonuclease that is required for the 5'-end maturation of 5.8S and 25S rRNAs, demonstrating that 5'-end processing also has a redundant pathway. Nop25 binds late pre-60S ribosomes, accompanying them from the nu…
Q#126 - >gi|873977917|g[translation initiation factor IF-2 [Piscirickettsia salmonis LF-89 = ATCC VR-1361]]	superfamily	254908	137	210	0.00278737	388707	cl07276	eIF3_subunit superfamily	C	-	Translation initiation factor eIF3 subunit; This is a family of proteins which are subunits of the eukaryotic translation initiation factor 3 (eIF3). In yeast it is called Hcr1. The Saccharomyces cerevisiae protein eIF3j (HCR1) has been shown to be required for processing of 20S pre-rRNA and binds to 18S rRNA and eIF3 subunits Rpg1p and Prt1p.
Q#126 - >gi|873977917|g[translation initiation factor IF-2 [Piscirickettsia salmonis LF-89 = ATCC VR-1361]]	superfamily	148511	91	188	0.00299944	383337	cl06134	Selenoprotein_S superfamily	N	-	Selenoprotein S (SelS); This family consists of several mammalian selenoprotein S (SelS) sequences. SelS is a plasma membrane protein and is present in a variety of tissues and cell types. The function of this family is unknown.
Q#126 - >gi|873977917|g[translation initiation factor IF-2 [Piscirickettsia salmonis LF-89 = ATCC VR-1361]]	superfamily	206243	100	214	0.00477722	374915	cl22442	Cep57_CLD superfamily	N	-	Centrosome localisation domain of Cep57; The CLD or centrosome localisation domain of Cep57 is found at the N-terminus, and lies approximately between residues 58 and 239. This region lies within the first alpha-helical coiled-coil segment of Cep57, and localizes to the centrosome internally to gamma-tubulin, suggesting that it is either on both centrioles or on a centromatrix component. This N-t…
Q#126 - >gi|873977917|g[translation initiation factor IF-2 [Piscirickettsia salmonis LF-89 = ATCC VR-1361]]	superfamily	254853	93	217	0.00522096	371757	cl07227	rRNA_processing superfamily	-	-	rRNA processing; This is a family of proteins that are involved in rRNA processing. In a localisation study they were found to localize to the nucleus and nucleolus. The family also includes other metazoa members from plants to mammals where the protein has been named BR22 and is associated with TTF-1, thyroid transcription factor 1. In the lungs, the family binds TTF-1 to form a complex which in…
Q#126 - >gi|873977917|g[translation initiation factor IF-2 [Piscirickettsia salmonis LF-89 = ATCC VR-1361]]	superfamily	253845	117	203	0.0073219	365664	cl22971	DUF1168 superfamily	N	-	Protein of unknown function (DUF1168); This family consists of several hypothetical eukaryotic proteins of unknown function.
Q#127 - >gi|873977921|g[polyribonucleotide nucleotidyltransferase [Piscirickettsia salmonis LF-89 = ATCC VR-1361]]	superfamily	271610	323	544	1.68045e-135	409629	cl03114	RNase_PH superfamily	-	-	RNase PH-like 3'-5' exoribonucleases; RNase PH-like 3'-5' exoribonucleases are enzymes that catalyze the 3' to 5' processing and decay of RNA substrates. Evolutionarily related members can be fond in prokaryotes, archaea, and eukaryotes. Bacterial ribonuclease PH contains a single copy of this domain, and removes nucleotide residues following the -CCA terminus of tRNA. Polyribonucleotide nucleoti…
Q#127 - >gi|873977921|g[polyribonucleotide nucleotidyltransferase [Piscirickettsia salmonis LF-89 = ATCC VR-1361]]	superfamily	271610	4	232	1.61929e-123	379169	cl03114	RNase_PH superfamily	-	-	RNase PH-like 3'-5' exoribonucleases; RNase PH-like 3'-5' exoribonucleases are enzymes that catalyze the 3' to 5' processing and decay of RNA substrates. Evolutionarily related members can be fond in prokaryotes, archaea, and eukaryotes. Bacterial ribonuclease PH contains a single copy of this domain, and removes nucleotide residues following the -CCA terminus of tRNA. Polyribonucleotide nucleoti…
Q#127 - >gi|873977921|g[polyribonucleotide nucleotidyltransferase [Piscirickettsia salmonis LF-89 = ATCC VR-1361]]	superfamily	275904	621	688	2.88332e-23	106473	cl09927	S1_like superfamily	-	-	S1_like: Ribosomal protein S1-like RNA-binding domain. Found in a wide variety of RNA-associated proteins. Originally identified in S1 ribosomal protein. This superfamily also contains the Cold Shock Domain (CSD), which is a homolog of the S1 domain. Both domains are members of the Oligonucleotide/oligosaccharide Binding (OB) fold.
Q#127 - >gi|873977921|g[polyribonucleotide nucleotidyltransferase [Piscirickettsia salmonis LF-89 = ATCC VR-1361]]	superfamily	275471	552	612	2.55599e-15	837402	cl00098	KH-I superfamily	-	-	K homology RNA-binding domain, type I. KH binds single-stranded RNA or DNA. It is found in a wide variety of proteins including ribosomal proteins, transcription factors and post-transcriptional modifiers of mRNA. There are two different KH domains that belong to different protein folds, but they share a single KH motif. The KH motif is folded into a beta alpha alpha beta unit. In addition to the…
Q#127 - >gi|873977921|g[polyribonucleotide nucleotidyltransferase [Piscirickettsia salmonis LF-89 = ATCC VR-1361]]	superfamily	252128	244	320	4.98242e-11	719174	cl04234	PNPase superfamily	-	-	Polyribonucleotide nucleotidyltransferase, RNA binding domain; This family contains the RNA binding domain of Polyribonucleotide nucleotidyltransferase (PNPase) PNPase is involved in mRNA degradation in a 3'-5' direction.
Q#127 - >gi|873977921|g[polyribonucleotide nucleotidyltransferase [Piscirickettsia salmonis LF-89 = ATCC VR-1361]]	superfamily	252127	146	210	3.40722e-08	637481	cl08401	RNase_PH_C superfamily	-	-	3' exoribonuclease family, domain 2; This family includes 3'-5' exoribonucleases. Ribonuclease PH contains a single copy of this domain, and removes nucleotide residues following the -CCA terminus of tRNA. Polyribonucleotide nucleotidyltransferase (PNPase) contains two tandem copies of the domain. PNPase is involved in mRNA degradation in a 3'-5' direction. The exosome is a 3'-5' exoribonuclease …
Q#127 - >gi|873977921|g[polyribonucleotide nucleotidyltransferase [Piscirickettsia salmonis LF-89 = ATCC VR-1361]]	superfamily	252127	460	529	0.295691	441029	cl08401	RNase_PH_C superfamily	-	-	3' exoribonuclease family, domain 2; This family includes 3'-5' exoribonucleases. Ribonuclease PH contains a single copy of this domain, and removes nucleotide residues following the -CCA terminus of tRNA. Polyribonucleotide nucleotidyltransferase (PNPase) contains two tandem copies of the domain. PNPase is involved in mRNA degradation in a 3'-5' direction. The exosome is a 3'-5' exoribonuclease …
Q#128 - >gi|873977924|g[hypothetical protein PSLF89_280 [Piscirickettsia salmonis LF-89 = ATCC VR-1361]]	superfamily	277472	6	97	0.000911447	479639	cl11491	Phasin_2 superfamily	-	-	Phasin protein; This entry describes a group of small proteins found associated with inclusions in bacterial cells. Most associate with polyhydroxyalkanoate (PHA) inclusions, the most common of which consist of polyhydroxybutyrate (PHB). These are designated granule-associate proteins or phasins.
Q#129 - >gi|873977928|g[acetyl-CoA acetyltransferase [Piscirickettsia salmonis LF-89 = ATCC VR-1361]]	superfamily	277458	5	392	0	593687	cl09938	cond_enzymes superfamily	-	-	Condensing enzymes; Family of enzymes that catalyze a (decarboxylating or non-decarboxylating) Claisen-like condensation reaction. Members are share strong structural similarity, and are involved in the synthesis and degradation of fatty acids, and the production of polyketides, a diverse group of natural products.
Q#129 - >gi|873977928|g[acetyl-CoA acetyltransferase [Piscirickettsia salmonis LF-89 = ATCC VR-1361]]	superfamily	271906	270	392	2.77418e-62	207496	cl21486	Ketoacyl-synt_C superfamily	-	-	Beta-ketoacyl synthase, C-terminal domain; The structure of beta-ketoacyl synthase is similar to that of the thiolase family (pfam00108) and also chalcone synthase. The active site of beta-ketoacyl synthase is located between the N and C-terminal domains.
Q#130 - >gi|873977962|g[molecular chaperone DnaJ [Piscirickettsia salmonis LF-89 = ATCC VR-1361]]	superfamily	272142	123	341	1.63015e-62	209204	cl21722	DnaJ_C superfamily	-	-	C-terminal substrate binding domain of DnaJ and HSP40; The C-terminal region of the DnaJ/Hsp40 protein mediates oligomerization and binding to denatured polypeptide substrate. DnaJ/Hsp40 is a widely conserved heat-shock protein. It prevents the aggregation of unfolded substrate and forms a ternary complex with both substrate and DnaK/Hsp70; the N-terminal J-domain of DnaJ/Hsp40 stimulates the ATP…
Q#130 - >gi|873977962|g[molecular chaperone DnaJ [Piscirickettsia salmonis LF-89 = ATCC VR-1361]]	superfamily	271959	152	212	1.12415e-21	996374	cl21539	DnaJ_zf superfamily	-	-	Zinc finger domain of DnaJ and HSP40; Central/middle or CxxCxGxG-motif containing domain of DnaJ/Hsp40 (heat shock protein 40). DnaJ proteins are highly conserved and play crucial roles in protein translation, folding, unfolding, translocation, and degradation. They act primarily by stimulating the ATPase activity of Hsp70s, an important chaperonin family. Hsp40 proteins are characterized by the …
Q#130 - >gi|873977962|g[molecular chaperone DnaJ [Piscirickettsia salmonis LF-89 = ATCC VR-1361]]	superfamily	271590	5	59	2.71912e-21	983864	cl02542	DnaJ superfamily	-	-	DnaJ domain or J-domain. DnaJ/Hsp40 (heat shock protein 40) proteins are highly conserved and play crucial roles in protein translation, folding, unfolding, translocation, and degradation. They act primarily by stimulating the ATPase activity of Hsp70s, an important chaperonine family. Hsp40 proteins are characterized by the presence of a J domain, which mediates the interaction with Hsp70. They …
Q#130 - >gi|873977962|g[molecular chaperone DnaJ [Piscirickettsia salmonis LF-89 = ATCC VR-1361]]	superfamily	199910	187	212	0.00349276	341342	cl15688	anti-TRAP superfamily	C	-	anti-TRAP (AT) protein specific to Bacilli; In Bacillus subtilis and related bacteria, AT binds to the TRAP protein, (tryptophan-activated trp RNA-binding attenuation protein), effectively disrupting interaction of TRAP with mRNAs. Upon binding of tryptophan, TRAP (which forms a complex of 11 identical subunits) interacts with a specific location in the leader RNA and blocks translation of the tr…
Q#131 - >gi|873977977|g[50S ribosomal protein L1 [Piscirickettsia salmonis LF-89 = ATCC VR-1361]]	superfamily	277398	23	224	2.18174e-60	200103	cl00322	Ribosomal_L1 superfamily	-	-	Ribosomal protein L1. The L1 protein, located near the E-site of the ribosome, forms part of the L1 stalk along with 23S rRNA. In bacteria and archaea, L1 functions both as a ribosomal protein that binds rRNA, and as a translation repressor that binds its own mRNA. Like several other large ribosomal subunit proteins, L1 displays RNA chaperone activity. L1 is one of the largest ribosomal proteins.…
Q#132 - >gi|873977979|g[50S ribosomal protein L7/L12 [Piscirickettsia salmonis LF-89 = ATCC VR-1361]]	superfamily	275552	6	121	4.79539e-27	108397	cl00364	Ribosomal_L7_L12 superfamily	-	-	Ribosomal protein L7/L12. Ribosomal protein L7/L12 refers to the large ribosomal subunit proteins L7 and L12, which are identical except that L7 is acetylated at the N terminus. It is a component of the L7/L12 stalk, which is located at the surface of the ribosome. The stalk base consists of a portion of the 23S rRNA and ribosomal proteins L11 and L10. An extended C-terminal helix of L10 provides…
Q#133 - >gi|873977982|g[30S ribosomal protein S12 [Piscirickettsia salmonis LF-89 = ATCC VR-1361]]	superfamily	275523	3	110	9.31499e-62	195.43	cl00312	Ribosomal_S12_like superfamily	-	-	Ribosomal protein S12-like family; composed of prokaryotic 30S ribosomal protein S12, eukaryotic 40S ribosomal protein S23 and similar proteins. S12 and S23 are located at the interface of the large and small ribosomal subunits, adjacent to the decoding center. They play an important role in translocation during the peptide elongation step of protein synthesis. They are also involved in important…
Q#134 - >gi|873977984|g[elongation factor G [Piscirickettsia salmonis LF-89 = ATCC VR-1361]]	superfamily	277521	12	289	0	524363	cl21455	P-loop_NTPase superfamily	-	-	P-loop containing Nucleoside Triphosphate Hydrolases; Members of the P-loop NTPase domain superfamily are characterized by a conserved nucleotide phosphate-binding motif, also referred to as the Walker A motif (GxxxxGK[S/T], where x is any residue), and the Walker B motif (hhhh[D/E], where h is a hydrophobic residue). The Walker A and B motifs bind the beta-gamma phosphate moiety of the bound nuc…
Q#134 - >gi|873977984|g[elongation factor G [Piscirickettsia salmonis LF-89 = ATCC VR-1361]]	superfamily	243187	488	608	3.75822e-62	214993	cl02789	EFG_like_IV superfamily	-	-	Elongation Factor G-like domain IV. This family includes the translational elongation factor termed EF-2 (for Archaea and Eukarya) and EF-G (for Bacteria), ribosomal protection proteins that mediate tetracycline resistance and, an evolutionarily conserved U5 snRNP-specific protein (U5-116kD). In complex with GTP, EF-G/EF-2 promotes the translocation step of translation. During translocation the p…
Q#134 - >gi|873977984|g[elongation factor G [Piscirickettsia salmonis LF-89 = ATCC VR-1361]]	superfamily	261447	613	690	7.34116e-36	142282	cl02785	Elongation_Factor_C superfamily	-	-	Elongation factor G C-terminus. This domain includes the carboxyl terminal regions of elongation factors (EFs) bacterial EF-G, eukaryotic and archeal EF-2 and eukaryotic mitochondrial mtEFG1s and mtEFG2s. This group also includes proteins similar to the ribosomal protection proteins Tet(M) and Tet(O), BipA, LepA and, spliceosomal proteins: human 116kD U5 small nuclear ribonucleoprotein (snRNP) pr…
Q#134 - >gi|873977984|g[elongation factor G [Piscirickettsia salmonis LF-89 = ATCC VR-1361]]	superfamily	261449	315	396	4.00198e-34	137619	cl02787	Translation_Factor_II_like superfamily	-	-	Translation_Factor_II_like: Elongation factor Tu (EF-Tu) domain II-like proteins. Elongation factor Tu consists of three structural domains, this family represents the second domain. Domain II adopts a beta barrel structure and is involved in binding to charged tRNA. Domain II is found in other proteins such as elongation factor G and translation initiation factor IF-2. This group also includes t…
Q#134 - >gi|873977984|g[elongation factor G [Piscirickettsia salmonis LF-89 = ATCC VR-1361]]	superfamily	258632	409	482	1.76954e-38	149501	cl20541	EFG_II superfamily	-	-	Elongation Factor G, domain II; This domain is found in Elongation Factor G. It shares a similar structure with domain V (pfam00679).
Q#135 - >gi|873977985|g[elongation factor Tu [Piscirickettsia salmonis LF-89 = ATCC VR-1361]]	superfamily	277521	11	205	3.0824e-129	378465	cl21455	P-loop_NTPase superfamily	-	-	P-loop containing Nucleoside Triphosphate Hydrolases; Members of the P-loop NTPase domain superfamily are characterized by a conserved nucleotide phosphate-binding motif, also referred to as the Walker A motif (GxxxxGK[S/T], where x is any residue), and the Walker B motif (hhhh[D/E], where h is a hydrophobic residue). The Walker A and B motifs bind the beta-gamma phosphate moiety of the bound nuc…
Q#135 - >gi|873977985|g[elongation factor Tu [Piscirickettsia salmonis LF-89 = ATCC VR-1361]]	superfamily	275782	302	391	5.95043e-58	195413	cl02786	Translation_factor_III superfamily	-	-	Domain III of Elongation factor (EF) Tu (EF-TU), EF-G and related proteins; Elongation factors (EF) EF-Tu and EF-G participate in the elongation phase during protein biosynthesis on the ribosome. Their functional cycles depend on GTP binding and its hydrolysis. The EF-Tu complexed with GTP and aminoacyl-tRNA delivers tRNA to the ribosome, whereas EF-G stimulates translocation, a process in which …
Q#135 - >gi|873977985|g[elongation factor Tu [Piscirickettsia salmonis LF-89 = ATCC VR-1361]]	superfamily	261449	213	299	2.66991e-46	165373	cl02787	Translation_Factor_II_like superfamily	-	-	Translation_Factor_II_like: Elongation factor Tu (EF-Tu) domain II-like proteins. Elongation factor Tu consists of three structural domains, this family represents the second domain. Domain II adopts a beta barrel structure and is involved in binding to charged tRNA. Domain II is found in other proteins such as elongation factor G and translation initiation factor IF-2. This group also includes t…
Q#136 - >gi|873977987|g[50S ribosomal protein L3 [Piscirickettsia salmonis LF-89 = ATCC VR-1361]]	superfamily	275531	1	212	2.95248e-125	363666	cl00324	Ribosomal_L3 superfamily	-	-	Ribosomal protein L3; Ribosomal protein L3.
Q#137 - >gi|873977988|g[50S ribosomal protein L4 [Piscirickettsia salmonis LF-89 = ATCC VR-1361]]	superfamily	275532	1	205	1.81249e-107	318188	cl00325	Ribosomal_L4 superfamily	-	-	Ribosomal protein L4/L1 family; This family includes Ribosomal L4/L1 from eukaryotes and archaebacteria and L4 from eubacteria. L4 from yeast has been shown to bind rRNA.
Q#138 - >gi|873977990|g[50S ribosomal protein L2 [Piscirickettsia salmonis LF-89 = ATCC VR-1361]]	superfamily	202823	124	252	2.06452e-63	206621	cl08408	Ribosomal_L2_C superfamily	-	-	Ribosomal Proteins L2, C-terminal domain; Ribosomal Proteins L2, C-terminal domain.
Q#138 - >gi|873977990|g[50S ribosomal protein L2 [Piscirickettsia salmonis LF-89 = ATCC VR-1361]]	superfamily	249659	42	118	3.76365e-30	119987	cl02816	Ribosomal_L2 superfamily	-	-	Ribosomal Proteins L2, RNA binding domain; Ribosomal Proteins L2, RNA binding domain.
Q#139 - >gi|873977992|g[30S ribosomal protein S3 [Piscirickettsia salmonis LF-89 = ATCC VR-1361]]	superfamily	275471	2	109	1.90819e-47	164177	cl00098	KH-I superfamily	-	-	K homology RNA-binding domain, type I. KH binds single-stranded RNA or DNA. It is found in a wide variety of proteins including ribosomal proteins, transcription factors and post-transcriptional modifiers of mRNA. There are two different KH domains that belong to different protein folds, but they share a single KH motif. The KH motif is folded into a beta alpha alpha beta unit. In addition to the…
Q#139 - >gi|873977992|g[30S ribosomal protein S3 [Piscirickettsia salmonis LF-89 = ATCC VR-1361]]	superfamily	249666	119	202	4.74959e-38	139565	cl02819	Ribosomal_S3_C superfamily	-	-	Ribosomal protein S3, C-terminal domain; This family contains a central domain pfam00013, hence the amino and carboxyl terminal domains are stored separately. This is a minimal carboxyl-terminal domain. Some are much longer.
Q#140 - >gi|873978000|g[50S ribosomal protein L18 [Piscirickettsia salmonis LF-89 = ATCC VR-1361]]	superfamily	275559	15	115	2.98714e-31	118026	cl00379	Ribosomal_L18_L5e superfamily	-	-	Ribosomal L18/L5e: L18 (L5e) is a ribosomal protein found in the central protuberance (CP) of the large subunit. L18 binds 5S rRNA and induces a conformational change that stimulates the binding of L5 to 5S rRNA. Association of 5S rRNA with 23S rRNA depends on the binding of L18 and L5 to 5S rRNA. L18/L5e is generally described as L18 in prokaryotes and archaea, and as L5e (or L5) in eukaryotes. …
Q#141 - >gi|873978001|g[30S ribosomal protein S5 [Piscirickettsia salmonis LF-89 = ATCC VR-1361]]	superfamily	252121	85	158	2.00621e-29	114439	cl04231	Ribosomal_S5_C superfamily	-	-	Ribosomal protein S5, C-terminal domain; Ribosomal protein S5, C-terminal domain.
Q#141 - >gi|873978001|g[30S ribosomal protein S5 [Piscirickettsia salmonis LF-89 = ATCC VR-1361]]	superfamily	144065	10	76	7.33593e-19	873409	cl02842	Ribosomal_S5 superfamily	-	-	Ribosomal protein S5, N-terminal domain; Ribosomal protein S5, N-terminal domain.
Q#142 - >gi|873978002|g[50S ribosomal protein L15 [Piscirickettsia salmonis LF-89 = ATCC VR-1361]]	superfamily	276015	1	143	2.44817e-69	216883	cl12022	Ribosomal_L18e superfamily	-	-	Ribosomal protein L18e/L15; This family includes eukaryotic L18 as well as prokaryotic L15.
Q#143 - >gi|873978030|g[ubiquinone biosynthesis protein UbiB [Piscirickettsia salmonis LF-89 = ATCC VR-1361]]	superfamily	276297	91	341	4.48016e-135	403891	cl21453	PKc_like superfamily	-	-	Protein Kinases, catalytic domain; The protein kinase superfamily is mainly composed of the catalytic domains of serine/threonine-specific and tyrosine-specific protein kinases. It also includes RIO kinases, which are atypical serine protein kinases, aminoglycoside phosphotransferases, and choline kinases. These proteins catalyze the transfer of the gamma-phosphoryl group from ATP to hydroxyl gro…
Q#144 - >gi|873978057|g[chemotaxis protein [Piscirickettsia salmonis LF-89 = ATCC VR-1361]]	superfamily	206779	310	509	6.8465e-45	167029	cl21547	MCP_signal superfamily	-	-	Methyl-accepting chemotaxis protein (MCP), signaling domain; Methyl-accepting chemotaxis proteins (MCPs or chemotaxis receptors) are an integral part of the transmembrane protein complex that controls bacterial chemotaxis, together with the histidine kinase CheA, the receptor-coupling protein CheW, receptor-modification enzymes, and localized phosphatases. MCPs contain a four helix trans membrane…
Q#144 - >gi|873978057|g[chemotaxis protein [Piscirickettsia salmonis LF-89 = ATCC VR-1361]]	superfamily	260769	216	268	0.000144872	383831	cl01054	HAMP superfamily	-	-	Histidine kinase, Adenylyl cyclase, Methyl-accepting protein, and Phosphatase (HAMP) domain. HAMP is a signaling domain which occurs in a wide variety of signaling proteins, many of which are bacterial. The HAMP domain consists of two alpha helices connected by an extended linker. The structure of the HAMP dimer from Archaeoglobus fulgidus has been solved using nuclear magnetic resonance, reveali…
Q#145 - >gi|873978066|g[hypothetical protein PSLF89_443 [Piscirickettsia salmonis LF-89 = ATCC VR-1361]]	superfamily	271593	156	347	3.51996e-09	704416	cl02567	WD40 superfamily	N	-	WD40 domain, found in a number of eukaryotic proteins that cover a wide variety of functions including adaptor/regulatory modules in signal transduction, pre-mRNA processing and cytoskeleton assembly; typically contains a GH dipeptide 11-24 residues from its N-terminus and the WD dipeptide at its C-terminus and is 40 residues long, hence the name WD40; between GH and WD lies a conserved core; ser…
Q#148 - >gi|873978103|g[2-amino-3-ketobutyrate CoA ligase [Piscirickettsia salmonis LF-89 = ATCC VR-1361]]	superfamily	277505	43	394	0	462.03	cl18945	AAT_I superfamily	-	-	Aspartate aminotransferase (AAT) superfamily (fold type I) of pyridoxal phosphate (PLP)-dependent enzymes. PLP combines with an alpha-amino acid to form a compound called a Schiff base or aldimine intermediate, which depending on the reaction, is the substrate in four kinds of reactions (1) transamination (movement of amino groups), (2) racemization (redistribution of enantiomers), (3) decarboxyl…
Q#148 - >gi|873978103|g[2-amino-3-ketobutyrate CoA ligase [Piscirickettsia salmonis LF-89 = ATCC VR-1361]]	superfamily	261351	282	352	0.0091894	359476	cl02570	RhoGAP superfamily	C	-	RhoGAP: GTPase-activator protein (GAP) for Rho-like GTPases; GAPs towards Rho/Rac/Cdc42-like small GTPases. Small GTPases (G proteins) cluster into distinct families, and all act as molecular switches, active in their GTP-bound form but inactive when bound to GDP. The Rho family of small G proteins, which includes Cdc42Hs, activates effectors involved in a wide variety of developmental processes,…
Q#151 - >gi|873978189|g[hypothetical protein PSLF89_591 [Piscirickettsia salmonis LF-89 = ATCC VR-1361]]	superfamily	260835	129	335	1.5163e-27	116.56	cl01213	DUF481 superfamily	-	-	Protein of unknown function, DUF481; This family includes several proteins of uncharacterized function.
Q#151 - >gi|873978189|g[hypothetical protein PSLF89_591 [Piscirickettsia salmonis LF-89 = ATCC VR-1361]]	superfamily	271714	8	55	0.00937501	343117	cl11433	DivIC superfamily	NC	-	Septum formation initiator; DivIC from B. subtilis is necessary for both vegetative and sporulation septum formation. These proteins are mainly composed of an amino terminal coiled-coil.
Q#153 - >gi|873978208|g[phosphoesterase [Piscirickettsia salmonis LF-89 = ATCC VR-1361]]	superfamily	257230	437	553	0.0220371	488457	cl22927	TraG-D_C superfamily	-	-	TraM recognition site of TraD and TraG; This family includes both TraG and TraD as well as VirD4 proteins. TraG is essential for DNA transfer in bacterial conjugation. These proteins are thought to mediate interactions between the DNA-processing (Dtr) and the mating pair formation (Mpf) systems. This domain interacts with the relaxosome component TraM via the latter's tetramerization domain. TraD…
Q#153 - >gi|873978208|g[phosphoesterase [Piscirickettsia salmonis LF-89 = ATCC VR-1361]]	superfamily	277521	132	190	0.00736388	367089	cl21455	P-loop_NTPase superfamily	C	-	P-loop containing Nucleoside Triphosphate Hydrolases; Members of the P-loop NTPase domain superfamily are characterized by a conserved nucleotide phosphate-binding motif, also referred to as the Walker A motif (GxxxxGK[S/T], where x is any residue), and the Walker B motif (hhhh[D/E], where h is a hydrophobic residue). The Walker A and B motifs bind the beta-gamma phosphate moiety of the bound nuc…
Q#155 - >gi|873978249|g[hypothetical protein PSLF89_664 [Piscirickettsia salmonis LF-89 = ATCC VR-1361]]	superfamily	277541	111	198	0.000112579	417069	cl21494	Esterase_lipase superfamily	C	-	Esterases and lipases (includes fungal lipases, cholinesterases, etc.) These enzymes act on carboxylic esters (EC: 3.1.1.-). The catalytic apparatus involves three residues (catalytic triad): a serine, a glutamate or aspartate and a histidine.These catalytic residues are responsible for the nucleophilic attack on the carbonyl carbon atom of the ester bond. In contrast with other alpha/beta hydrol…
Q#155 - >gi|873978249|g[hypothetical protein PSLF89_664 [Piscirickettsia salmonis LF-89 = ATCC VR-1361]]	superfamily	277541	187	230	0.00159372	384367	cl21494	Esterase_lipase superfamily	NC	-	Esterases and lipases (includes fungal lipases, cholinesterases, etc.) These enzymes act on carboxylic esters (EC: 3.1.1.-). The catalytic apparatus involves three residues (catalytic triad): a serine, a glutamate or aspartate and a histidine.These catalytic residues are responsible for the nucleophilic attack on the carbonyl carbon atom of the ester bond. In contrast with other alpha/beta hydrol…
Q#156 - >gi|873978276|g[response regulator [Piscirickettsia salmonis LF-89 = ATCC VR-1361]]	superfamily	271833	10	126	1.82924e-09	672157	cl19078	REC superfamily	-	-	Signal receiver domain; originally thought to be unique to bacteria (CheY, OmpR, NtrC, and PhoB), now recently identified in eukaroytes ETR1 Arabidopsis thaliana; this domain receives the signal from the sensor partner in a two-component systems; contains a phosphoacceptor site that is phosphorylated by histidine kinase homologs; usually found N-terminal to a DNA binding effector domain; forms ho…
Q#157 - >gi|873978293|g[RNA-binding protein [Piscirickettsia salmonis LF-89 = ATCC VR-1361]]	superfamily	277499	3	79	3.23341e-31	115788	cl17169	RRM_SF superfamily	-	-	RNA recognition motif (RRM) superfamily; RRM, also known as RBD (RNA binding domain) or RNP (ribonucleoprotein domain), is a highly abundant domain in eukaryotes found in proteins involved in post-transcriptional gene expression processes including mRNA and rRNA processing, RNA export, and RNA stability. This domain is 90 amino acids in length and consists of a four-stranded beta-sheet packed aga…
Q#158 - >gi|873978302|g[S-(hydroxymethyl)glutathione dehydrogenase [Piscirickettsia salmonis LF-89 = ATCC VR-1361]]	superfamily	277494	1	368	0	740582	cl16912	MDR superfamily	-	-	Medium chain reductase/dehydrogenase (MDR)/zinc-dependent alcohol dehydrogenase-like family; The medium chain reductase/dehydrogenases (MDR)/zinc-dependent alcohol dehydrogenase-like family, which contains the zinc-dependent alcohol dehydrogenase (ADH-Zn) and related proteins, is a diverse group of proteins related to the first identified member, class I mammalian ADH. MDRs display a broad range …
Q#158 - >gi|873978302|g[S-(hydroxymethyl)glutathione dehydrogenase [Piscirickettsia salmonis LF-89 = ATCC VR-1361]]	superfamily	254684	27	155	3.00946e-30	123516	cl17172	ADH_N superfamily	-	-	Alcohol dehydrogenase GroES-like domain; This is the catalytic domain of alcohol dehydrogenases. Many of them contain an inserted zinc binding domain. This domain has a GroES-like structure.
Q#159 - >gi|873978318|g[DNA-binding protein [Piscirickettsia salmonis LF-89 = ATCC VR-1361]]	superfamily	277569	15	69	0.00391712	483182	cl22854	HTH_XRE superfamily	-	-	Helix-turn-helix XRE-family like proteins. Prokaryotic DNA binding proteins belonging to the xenobiotic response element family of transcriptional regulators.
Q#159 - >gi|873978318|g[DNA-binding protein [Piscirickettsia salmonis LF-89 = ATCC VR-1361]]	superfamily	277496	138	355	4.87407e-15	881202	cl17037	NBD_sugar-kinase_HSP70_actin superfamily	-	-	Nucleotide-Binding Domain of the sugar kinase/HSP70/actin superfamily; This superfamily includes the actin family, the HSP70 family of molecular chaperones and nucleotide exchange factors, the ROK (repressor, ORF, kinase) family, the hexokinase family, the FGGY family (which includes glycerol kinase and similar carbohydrate kinases such as rhamnulokinase and xylulokinase), the exopolyphosphatase/…
Q#162 - >gi|873978423|g[flagellar protein export ATPase FliI [Piscirickettsia salmonis LF-89 = ATCC VR-1361]]	superfamily	277521	98	421	1.4031e-175	507974	cl21455	P-loop_NTPase superfamily	-	-	P-loop containing Nucleoside Triphosphate Hydrolases; Members of the P-loop NTPase domain superfamily are characterized by a conserved nucleotide phosphate-binding motif, also referred to as the Walker A motif (GxxxxGK[S/T], where x is any residue), and the Walker B motif (hhhh[D/E], where h is a hydrophobic residue). The Walker A and B motifs bind the beta-gamma phosphate moiety of the bound nuc…
Q#163 - >gi|873978429|g[type II citrate synthase [Piscirickettsia salmonis LF-89 = ATCC VR-1361]]	superfamily	277407	16	415	0	682384	cl00416	CS_ACL-C_CCL superfamily	-	-	Citrate synthase (CS), citryl-CoA lyase (CCL), the C-terminal portion of the single-subunit type ATP-citrate lyase (ACL) and the C-terminal portion of the large subunit of the two-subunit type ACL. CS catalyzes the condensation of acetyl coenzyme A (AcCoA) and oxalacetate (OAA) from citrate and coenzyme A (CoA), the first step in the oxidative citric acid cycle (TCA or Krebs cycle). Peroxisomal C…
Q#164 - >gi|873978432|g[succinate dehydrogenase [Piscirickettsia salmonis LF-89 = ATCC VR-1361]]	superfamily	277520	31	463	1.19075e-78	266935	cl21454	NADB_Rossmann superfamily	-	-	Rossmann-fold NAD(P)(+)-binding proteins; A large family of proteins that share a Rossmann-fold NAD(P)H/NAD(P)(+) binding (NADB) domain. The NADB domain is found in numerous dehydrogenases of metabolic pathways such as glycolysis, and many other redox enzymes. NAD binding involves numerous hydrogen-bonds and van der Waals contacts, in particular H-bonding of residues in a turn between the first s…
Q#164 - >gi|873978432|g[succinate dehydrogenase [Piscirickettsia salmonis LF-89 = ATCC VR-1361]]	superfamily	251613	459	587	1.40339e-47	174.34	cl08378	Succ_DH_flav_C superfamily	-	-	Fumarate reductase flavoprotein C-term; This family contains fumarate reductases, succinate dehydrogenases and L-aspartate oxidases.
Q#164 - >gi|873978432|g[succinate dehydrogenase [Piscirickettsia salmonis LF-89 = ATCC VR-1361]]	superfamily	277571	477	505	0.00451625	345397	cl22856	SNARE superfamily	NC	-	SNARE motif; SNARE (soluble N-ethylmaleimide-sensitive factor attachment protein receptor) proteins consist of coiled-coil helices (called SNARE motifs) which mediate the interactions between SNARE proteins, and a transmembrane domain. The SNARE complex mediates membrane fusion, important for trafficking of newly synthesized proteins, recycling of pre-existing proteins and organelle formation. SN…
Q#165 - >gi|873978433|g[succinate dehydrogenase [Piscirickettsia salmonis LF-89 = ATCC VR-1361]]	superfamily	275477	29	87	0.00621003	335224	cl00159	fer2 superfamily	-	-	2Fe-2S iron-sulfur cluster binding domain. Iron-sulfur proteins play an important role in electron transfer processes and in various enzymatic reactions. The family includes plant and algal ferredoxins, which act as electron carriers in photosynthesis and ferredoxins, which participate in redox chains (from bacteria to mammals). Fold is ismilar to thioredoxin.
Q#165 - >gi|873978433|g[succinate dehydrogenase [Piscirickettsia salmonis LF-89 = ATCC VR-1361]]	superfamily	277508	142	215	0.110365	432468	cl19102	HCP_like superfamily	-	-	The HCP family of iron-sulfur proteins includes hybrid cluster protein (HCP), acetyl-CoA synthase (ACS), and carbon monoxide dehydrogenase (CODH), all of which contain [Fe4-S4] metal clusters at their active sites. These proteins have a conserved alpha-beta rossman fold domain. HCP, formerly known as prismane, is thought to play a role in nitrogen metabolism but its specific function is unknown. …
Q#166 - >gi|873978434|g[2-oxoglutarate dehydrogenase subunit E1 [Piscirickettsia salmonis LF-89 = ATCC VR-1361]]	superfamily	275737	210	469	1.99668e-157	474.71	cl01629	TPP_enzymes superfamily	-	-	Thiamine pyrophosphate (TPP) enzyme family, TPP-binding module; found in many key metabolic enzymes which use TPP (also known as thiamine diphosphate) as a cofactor. These enzymes include, among others, the E1 components of the pyruvate, the acetoin and the branched chain alpha-keto acid dehydrogenase complexes.
Q#166 - >gi|873978434|g[2-oxoglutarate dehydrogenase subunit E1 [Piscirickettsia salmonis LF-89 = ATCC VR-1361]]	superfamily	264357	587	783	5.22922e-43	166931	cl11410	TPP_enzyme_PYR superfamily	-	-	Pyrimidine (PYR) binding domain of thiamine pyrophosphate (TPP)-dependent enzymes; Thiamine pyrophosphate (TPP) family, pyrimidine (PYR) binding domain; found in many key metabolic enzymes which use TPP (also known as thiamine diphosphate) as a cofactor. TPP binds in the cleft formed by a PYR domain and a PP domain. The PYR domain, binds the aminopyrimidine ring of TPP, the PP domain binds the di…
Q#167 - >gi|873978435|g[dihydrolipoamide succinyltransferase [Piscirickettsia salmonis LF-89 = ATCC VR-1361]]	superfamily	277467	4	77	4.72036e-22	100942	cl11404	Biotinyl_lipoyl_domains superfamily	-	-	Biotinyl_lipoyl_domains are present in biotin-dependent carboxylases/decarboxylases, the dihydrolipoyl acyltransferase component (E2) of 2-oxo acid dehydrogenases, and the H-protein of the glycine cleavage system (GCS). These domains transport CO2, acyl, or methylamine, respectively, between components of the complex/protein via a biotinyl or lipoyl group, which is covalently attached to a highly…
Q#167 - >gi|873978435|g[dihydrolipoamide succinyltransferase [Piscirickettsia salmonis LF-89 = ATCC VR-1361]]	superfamily	271573	169	380	5.48297e-92	286.37	cl02008	2-oxoacid_dh superfamily	-	-	2-oxoacid dehydrogenases acyltransferase (catalytic domain); These proteins contain one to three copies of a lipoyl binding domain followed by the catalytic domain.
Q#168 - >gi|873978437|g[succinyl-CoA synthetase subunit alpha [Piscirickettsia salmonis LF-89 = ATCC VR-1361]]	superfamily	277520	6	99	2.28144e-32	126912	cl21454	NADB_Rossmann superfamily	-	-	Rossmann-fold NAD(P)(+)-binding proteins; A large family of proteins that share a Rossmann-fold NAD(P)H/NAD(P)(+) binding (NADB) domain. The NADB domain is found in numerous dehydrogenases of metabolic pathways such as glycolysis, and many other redox enzymes. NAD binding involves numerous hydrogen-bonds and van der Waals contacts, in particular H-bonding of residues in a turn between the first s…
Q#168 - >gi|873978437|g[succinyl-CoA synthetase subunit alpha [Piscirickettsia salmonis LF-89 = ATCC VR-1361]]	superfamily	276497	152	272	7.44425e-26	110808	cl22543	Ligase_CoA superfamily	-	-	CoA-ligase; This family includes the CoA ligases Succinyl-CoA synthetase alpha and beta chains, malate CoA ligase and ATP-citrate lyase. Some members of the family utilize ATP others use GTP.
Q#169 - >gi|873978446|g[30S ribosomal protein S9 [Piscirickettsia salmonis LF-89 = ATCC VR-1361]]	superfamily	260362	1	129	5.7125e-65	202245	cl00334	Ribosomal_S9 superfamily	-	-	Ribosomal protein S9/S16; This family includes small ribosomal subunit S9 from prokaryotes and S16 from eukaryotes.
Q#170 - >gi|873978456|g[GTPase Obg [Piscirickettsia salmonis LF-89 = ATCC VR-1361]]	superfamily	277521	160	331	1.06272e-78	250034	cl21455	P-loop_NTPase superfamily	-	-	P-loop containing Nucleoside Triphosphate Hydrolases; Members of the P-loop NTPase domain superfamily are characterized by a conserved nucleotide phosphate-binding motif, also referred to as the Walker A motif (GxxxxGK[S/T], where x is any residue), and the Walker B motif (hhhh[D/E], where h is a hydrophobic residue). The Walker A and B motifs bind the beta-gamma phosphate moiety of the bound nuc…
Q#170 - >gi|873978456|g[GTPase Obg [Piscirickettsia salmonis LF-89 = ATCC VR-1361]]	superfamily	110047	3	158	8.27096e-54	185.99	cl03072	GTP1_OBG superfamily	-	-	GTP1/OBG; The N-terminal domain of B. subtilis GTPase obgE has the OBG fold, which is formed by three glycine-rich regions inserted into a small 8-stranded beta-sandwich these regions form six left-handed collagen-like helices packed and H-bonded together.
Q#171 - >gi|873978463|g[capsule biosynthesis protein [Piscirickettsia salmonis LF-89 = ATCC VR-1361]]	superfamily	272045	311	391	0.0284826	504241	cl21625	Capsule_synth superfamily	N	-	Capsule polysaccharide biosynthesis protein; This family includes export proteins involved in capsule polysaccharide biosynthesis, such as KpsS and LipB.
Q#172 - >gi|873978475|g[phenylalanine--tRNA ligase subunit beta [Piscirickettsia salmonis LF-89 = ATCC VR-1361]]	superfamily	277392	493	687	1.15679e-51	191317	cl00268	class_II_aaRS-like_core superfamily	-	-	Class II tRNA amino-acyl synthetase-like catalytic core domain. Class II amino acyl-tRNA synthetases (aaRS) share a common fold and generally attach an amino acid to the 3' OH of ribose of the appropriate tRNA. PheRS is an exception in that it attaches the amino acid at the 2'-OH group, like class I aaRSs. These enzymes are usually homodimers. This domain is primarily responsible for ATP-dependen…
Q#172 - >gi|873978475|g[phenylalanine--tRNA ligase subunit beta [Piscirickettsia salmonis LF-89 = ATCC VR-1361]]	superfamily	271468	45	151	1.84739e-42	162293	cl00320	tRNA_bindingDomain superfamily	-	-	The tRNA binding domain is also known as the Myf domain in literature. This domain is found in a diverse collection of tRNA binding proteins, including prokaryotic phenylalanyl tRNA synthetases (PheRS), methionyl-tRNA synthetases (MetRS), human tyrosyl-tRNA synthetase(hTyrRS), Saccharomyces cerevisiae Arc1p, Thermus thermophilus CsaA, Aquifex aeolicus Trbp111, human p43 and human EMAP-II. PheRS, …
Q#172 - >gi|873978475|g[phenylalanine--tRNA ligase subunit beta [Piscirickettsia salmonis LF-89 = ATCC VR-1361]]	superfamily	276358	217	389	6.04051e-87	284456	cl21573	B3_4 superfamily	-	-	B3/4 domain; This domain is found in tRNA synthetase beta subunits as well as in some non tRNA synthetase proteins.
Q#172 - >gi|873978475|g[phenylalanine--tRNA ligase subunit beta [Piscirickettsia salmonis LF-89 = ATCC VR-1361]]	superfamily	263619	699	792	2.03413e-31	130678	cl08386	FDX-ACB superfamily	-	-	Ferredoxin-fold anticodon binding domain; This is the anticodon binding domain found in some phenylalanyl tRNA synthetases. The domain has a ferredoxin fold.
Q#172 - >gi|873978475|g[phenylalanine--tRNA ligase subunit beta [Piscirickettsia salmonis LF-89 = ATCC VR-1361]]	superfamily	263627	409	475	6.1618e-22	998769	cl08394	B5 superfamily	-	-	tRNA synthetase B5 domain; This domain is found in phenylalanine-tRNA synthetase beta subunits.
Q#173 - >gi|873978528|g[metal-activated pyridoxal enzyme [Piscirickettsia salmonis LF-89 = ATCC VR-1361]]	superfamily	260308	10	368	1.5608e-148	432796	cl00261	PLPDE_III superfamily	-	-	Type III Pyridoxal 5-phosphate (PLP)-Dependent Enzymes; The fold type III PLP-dependent enzyme family is predominantly composed of two-domain proteins with similarity to bacterial alanine racemases (AR) including eukaryotic ornithine decarboxylases (ODC), prokaryotic diaminopimelate decarboxylases (DapDC), biosynthetic arginine decarboxylases (ADC), carboxynorspermidine decarboxylases (CANSDC), a…
Q#173 - >gi|873978528|g[metal-activated pyridoxal enzyme [Piscirickettsia salmonis LF-89 = ATCC VR-1361]]	superfamily	258266	264	352	2.23226e-23	104905	cl15767	D-ser_dehydrat superfamily	-	-	Putative serine dehydratase domain; This domain is found at the C-terminus of yeast D-serine dehydratase. Structures have been solved for two bacterial members of this family. The yeast protein has been shown to be a zinc dependant enzyme.
Q#174 - >gi|873978567|g[transglutaminase [Piscirickettsia salmonis LF-89 = ATCC VR-1361]]	superfamily	258570	197	509	2.82962e-142	423104	cl22764	7TM_transglut superfamily	-	-	7 transmembrane helices usually fused to an inactive transglutaminase; A family of seven transmembrane helices fused to an inactive transglutaminase domain. The transglutaminase domain is predicted to be extracellularly located. Members of this family are associated in gene neighborhoods with a pepsin-like peptidase and an ATP-grasp of the RimK-family. The ATP-grasp is predicted to modify the 7TM…
Q#174 - >gi|873978567|g[transglutaminase [Piscirickettsia salmonis LF-89 = ATCC VR-1361]]	superfamily	258568	26	191	2.52506e-46	170864	cl16854	Transglut_i_TM superfamily	-	-	Inactive transglutaminase fused to 7 transmembrane helices; A family of inactive transglutaminases fused to seven transmembrane helices. The transglutaminase domain is predicted to be extracellularly located. Members of this family are associated in gene neighborhoods with a pepsin-like peptidase and an ATP-grasp of the RimK-family. The ATP-grasp is predicted to modify the 7TM protein or a cofact…
Q#175 - >gi|873978598|g[peptidase M23 [Piscirickettsia salmonis LF-89 = ATCC VR-1361]]	superfamily	250701	315	412	1.93414e-36	141166	cl18370	Peptidase_M23 superfamily	-	-	Peptidase family M23; Members of this family are zinc metallopeptidases with a range of specificities. The peptidase family M23 is included in this family, these are Gly-Gly endopeptidases. Peptidase family M23 are also endopeptidases. This family also includes some bacterial lipoproteins such as Escherichia coli murein hydrolase activator NlpD, for which no proteolytic activity has been demonstr…
Q#175 - >gi|873978598|g[peptidase M23 [Piscirickettsia salmonis LF-89 = ATCC VR-1361]]	superfamily	276344	86	175	0.000980968	508116	cl21525	LysM superfamily	-	-	LysM domain; The LysM (lysin motif) domain is about 40 residues long. It is found in a variety of enzymes involved in bacterial cell wall degradation. This domain may have a general peptidoglycan binding function. The structure of this domain is known.
Q#176 - >gi|873978686|g[lipid A biosynthesis acyltransferase [Piscirickettsia salmonis LF-89 = ATCC VR-1361]]	superfamily	276196	95	291	3.06952e-28	119242	cl17185	LPLAT superfamily	-	-	Lysophospholipid acyltransferases (LPLATs) of glycerophospholipid biosynthesis; Lysophospholipid acyltransferase (LPLAT) superfamily members are acyltransferases of de novo and remodeling pathways of glycerophospholipid biosynthesis. These proteins catalyze the incorporation of an acyl group from either acylCoAs or acyl-acyl carrier proteins (acylACPs) into acceptors such as glycerol 3-phosphate,…
Q#176 - >gi|873978686|g[lipid A biosynthesis acyltransferase [Piscirickettsia salmonis LF-89 = ATCC VR-1361]]	superfamily	276196	17	160	0.252282	46398	cl17185	LPLAT superfamily	C	-	Lysophospholipid acyltransferases (LPLATs) of glycerophospholipid biosynthesis; Lysophospholipid acyltransferase (LPLAT) superfamily members are acyltransferases of de novo and remodeling pathways of glycerophospholipid biosynthesis. These proteins catalyze the incorporation of an acyl group from either acylCoAs or acyl-acyl carrier proteins (acylACPs) into acceptors such as glycerol 3-phosphate,…
Q#177 - >gi|873978691|g[outer membrane protein assembly factor BamA [Piscirickettsia salmonis LF-89 = ATCC VR-1361]]	superfamily	250364	459	805	4.22831e-49	188.78	cl18362	Bac_surface_Ag superfamily	-	-	Surface antigen; This entry includes the following surface antigens; D15 antigen from H.influenzae, OMA87 from P.multocida, OMP85 from N.meningitidis and N.gonorrhoeae. The family also includes a number of eukaryotic proteins that are members of the UPF0140 family. There also appears to be a relationship to pfam03865 (personal obs: C Yeats). In eukaryotes, it appears that these proteins are not s…
Q#177 - >gi|873978691|g[outer membrane protein assembly factor BamA [Piscirickettsia salmonis LF-89 = ATCC VR-1361]]	superfamily	272048	184	271	1.5175e-09	649767	cl21628	Surf_Ag_VNR superfamily	-	-	Surface antigen variable number repeat; This family is found primarily in bacterial surface antigens, normally as variable number repeats at the N-terminus. The C-terminus of these proteins is normally represented by pfam01103. The alignment centres on a -GY- or -GF- motif. Some members of this family are found in the mitochondria. It is predicted to have a mixed alpha/beta secondary structure.
Q#177 - >gi|873978691|g[outer membrane protein assembly factor BamA [Piscirickettsia salmonis LF-89 = ATCC VR-1361]]	superfamily	272048	274	354	3.70867e-05	553467	cl21628	Surf_Ag_VNR superfamily	-	-	Surface antigen variable number repeat; This family is found primarily in bacterial surface antigens, normally as variable number repeats at the N-terminus. The C-terminus of these proteins is normally represented by pfam01103. The alignment centres on a -GY- or -GF- motif. Some members of this family are found in the mitochondria. It is predicted to have a mixed alpha/beta secondary structure.
Q#177 - >gi|873978691|g[outer membrane protein assembly factor BamA [Piscirickettsia salmonis LF-89 = ATCC VR-1361]]	superfamily	272048	357	431	0.000830313	514947	cl21628	Surf_Ag_VNR superfamily	-	-	Surface antigen variable number repeat; This family is found primarily in bacterial surface antigens, normally as variable number repeats at the N-terminus. The C-terminus of these proteins is normally represented by pfam01103. The alignment centres on a -GY- or -GF- motif. Some members of this family are found in the mitochondria. It is predicted to have a mixed alpha/beta secondary structure.
Q#177 - >gi|873978691|g[outer membrane protein assembly factor BamA [Piscirickettsia salmonis LF-89 = ATCC VR-1361]]	superfamily	272048	100	180	0.00227372	503391	cl21628	Surf_Ag_VNR superfamily	-	-	Surface antigen variable number repeat; This family is found primarily in bacterial surface antigens, normally as variable number repeats at the N-terminus. The C-terminus of these proteins is normally represented by pfam01103. The alignment centres on a -GY- or -GF- motif. Some members of this family are found in the mitochondria. It is predicted to have a mixed alpha/beta secondary structure.
Q#177 - >gi|873978691|g[outer membrane protein assembly factor BamA [Piscirickettsia salmonis LF-89 = ATCC VR-1361]]	superfamily	272048	32	99	0.00290364	499539	cl21628	Surf_Ag_VNR superfamily	-	-	Surface antigen variable number repeat; This family is found primarily in bacterial surface antigens, normally as variable number repeats at the N-terminus. The C-terminus of these proteins is normally represented by pfam01103. The alignment centres on a -GY- or -GF- motif. Some members of this family are found in the mitochondria. It is predicted to have a mixed alpha/beta secondary structure.
Q#178 - >gi|873978692|g[outer membrane family protein [Piscirickettsia salmonis LF-89 = ATCC VR-1361]]	superfamily	277537	30	172	1.29765e-10	68379	cl21485	OmpH superfamily	-	-	Outer membrane protein (OmpH-like); This family includes outer membrane proteins such as OmpH among others. Skp (OmpH) has been characterized as a molecular chaperone that interacts with unfolded proteins as they emerge in the periplasm from the Sec translocation machinery.
Q#178 - >gi|873978692|g[outer membrane family protein [Piscirickettsia salmonis LF-89 = ATCC VR-1361]]	superfamily	251686	63	116	0.00320727	354185	cl03850	RNA_capsid superfamily	C	-	Calicivirus putative RNA polymerase/capsid protein; Calicivirus putative RNA polymerase/capsid protein.
Q#179 - >gi|873978723|g[hypothetical protein PSLF89_1296 [Piscirickettsia salmonis LF-89 = ATCC VR-1361]]	superfamily	276297	73	260	1.11341e-07	661399	cl21453	PKc_like superfamily	-	-	Protein Kinases, catalytic domain; The protein kinase superfamily is mainly composed of the catalytic domains of serine/threonine-specific and tyrosine-specific protein kinases. It also includes RIO kinases, which are atypical serine protein kinases, aminoglycoside phosphotransferases, and choline kinases. These proteins catalyze the transfer of the gamma-phosphoryl group from ATP to hydroxyl gro…
Q#180 - >gi|873978727|g[IMP dehydrogenase [Piscirickettsia salmonis LF-89 = ATCC VR-1361]]	superfamily	277523	7	460	7.03604e-150	441956	cl21457	TIM_phosphate_binding superfamily	-	-	TIM barrel proteins share a structurally conserved phosphate binding motif and in general share an eight beta/alpha closed barrel structure. Specific for this family is the conserved phosphate binding site at the edges of strands 7 and 8. The phosphate comes either from the substrate, as in the case of inosine monophosphate dehydrogenase (IMPDH), or from ribulose-5-phosphate 3-epimerase (RPE) or …
Q#180 - >gi|873978727|g[IMP dehydrogenase [Piscirickettsia salmonis LF-89 = ATCC VR-1361]]	superfamily	271773	93	202	8.84372e-44	161867	cl15354	CBS_pair superfamily	-	-	The CBS domain, named after human CBS, is a small domain originally identified in cystathionine beta-synthase and is subsequently found in a wide range of different proteins. CBS domains usually occur in tandem repeats. They associate to form a so-called Bateman domain or a CBS pair based on crystallographic studies in bacteria. The CBS pair was used as a basis for this cd hierarchy since the hum…
Q#180 - >gi|873978727|g[IMP dehydrogenase [Piscirickettsia salmonis LF-89 = ATCC VR-1361]]	superfamily	271773	93	137	2.48164e-05	564702	cl15354	CBS_pair superfamily	N	-	The CBS domain, named after human CBS, is a small domain originally identified in cystathionine beta-synthase and is subsequently found in a wide range of different proteins. CBS domains usually occur in tandem repeats. They associate to form a so-called Bateman domain or a CBS pair based on crystallographic studies in bacteria. The CBS pair was used as a basis for this cd hierarchy since the hum…
Q#181 - >gi|873978730|g[phosphoribosylformylglycinamidine synthase [Piscirickettsia salmonis LF-89 = ATCC VR-1361]]	superfamily	271690	207	602	5.84059e-125	400695	cl10019	PurM-like superfamily	-	-	AIR (aminoimidazole ribonucleotide) synthase related protein. This family includes Hydrogen expression/formation protein HypE, AIR synthases, FGAM (formylglycinamidine ribonucleotide) synthase and Selenophosphate synthetase (SelD). The N-terminal domain of AIR synthase forms the dimer interface of the protein, and is suggested as a putative ATP binding domain.
Q#181 - >gi|873978730|g[phosphoribosylformylglycinamidine synthase [Piscirickettsia salmonis LF-89 = ATCC VR-1361]]	superfamily	277376	1045	1294	4.65127e-84	286819	cl00020	GAT_1 superfamily	-	-	Type 1 glutamine amidotransferase (GATase1)-like domain; Type 1 glutamine amidotransferase (GATase1)-like domain. This group contains proteins similar to Class I glutamine amidotransferases, the intracellular PH1704 from Pyrococcus horikoshii, the C-terminal of the large catalase: Escherichia coli HP-II, Sinorhizobium meliloti Rm1021 ThuA, the A4 beta-galactosidase middle domain and peptidase E. …
Q#181 - >gi|873978730|g[phosphoribosylformylglycinamidine synthase [Piscirickettsia salmonis LF-89 = ATCC VR-1361]]	superfamily	271690	689	961	5.35059e-67	240.13	cl10019	PurM-like superfamily	-	-	AIR (aminoimidazole ribonucleotide) synthase related protein. This family includes Hydrogen expression/formation protein HypE, AIR synthases, FGAM (formylglycinamidine ribonucleotide) synthase and Selenophosphate synthetase (SelD). The N-terminal domain of AIR synthase forms the dimer interface of the protein, and is suggested as a putative ATP binding domain.
Q#181 - >gi|873978730|g[phosphoribosylformylglycinamidine synthase [Piscirickettsia salmonis LF-89 = ATCC VR-1361]]	superfamily	251518	433	592	2.03869e-24	113598	cl19181	AIRS_C superfamily	-	-	AIR synthase related protein, C-terminal domain; This family includes Hydrogen expression/formation protein HypE, AIR synthases EC:6.3.3.1, FGAM synthase EC:6.3.5.3 and selenide, water dikinase EC:2.7.9.3. The function of the C-terminal domain of AIR synthase is unclear, but the cleft formed between N and C domains is postulated as a sulphate binding site.
Q#181 - >gi|873978730|g[phosphoribosylformylglycinamidine synthase [Piscirickettsia salmonis LF-89 = ATCC VR-1361]]	superfamily	251518	841	972	2.37587e-09	704552	cl19181	AIRS_C superfamily	-	-	AIR synthase related protein, C-terminal domain; This family includes Hydrogen expression/formation protein HypE, AIR synthases EC:6.3.3.1, FGAM synthase EC:6.3.5.3 and selenide, water dikinase EC:2.7.9.3. The function of the C-terminal domain of AIR synthase is unclear, but the cleft formed between N and C domains is postulated as a sulphate binding site.
Q#182 - >gi|873978745|g[MFP transporter [Piscirickettsia salmonis LF-89 = ATCC VR-1361]]	superfamily	277467	40	87	4.96004e-05	528777	cl11404	Biotinyl_lipoyl_domains superfamily	-	-	Biotinyl_lipoyl_domains are present in biotin-dependent carboxylases/decarboxylases, the dihydrolipoyl acyltransferase component (E2) of 2-oxo acid dehydrogenases, and the H-protein of the glycine cleavage system (GCS). These domains transport CO2, acyl, or methylamine, respectively, between components of the complex/protein via a biotinyl or lipoyl group, which is covalently attached to a highly…
Q#182 - >gi|873978745|g[MFP transporter [Piscirickettsia salmonis LF-89 = ATCC VR-1361]]	superfamily	277467	194	269	0.0185187	473828	cl11404	Biotinyl_lipoyl_domains superfamily	C	-	Biotinyl_lipoyl_domains are present in biotin-dependent carboxylases/decarboxylases, the dihydrolipoyl acyltransferase component (E2) of 2-oxo acid dehydrogenases, and the H-protein of the glycine cleavage system (GCS). These domains transport CO2, acyl, or methylamine, respectively, between components of the complex/protein via a biotinyl or lipoyl group, which is covalently attached to a highly…
Q#182 - >gi|873978745|g[MFP transporter [Piscirickettsia salmonis LF-89 = ATCC VR-1361]]	superfamily	251221	73	166	5.29074	421149	cl22292	OEP superfamily	N	-	Outer membrane efflux protein; The OEP family (Outer membrane efflux protein) form trimeric channels that allow export of a variety of substrates in Gram negative bacteria. Each member of this family is composed of two repeats. The trimeric channel is composed of a 12 stranded all beta sheet barrel that spans the outer membrane, and a long all helical barrel that spans the periplasm.
Q#183 - >gi|873978747|g[type I secretion protein TolC [Piscirickettsia salmonis LF-89 = ATCC VR-1361]]	superfamily	251221	212	393	3.89967e-15	860276	cl22292	OEP superfamily	-	-	Outer membrane efflux protein; The OEP family (Outer membrane efflux protein) form trimeric channels that allow export of a variety of substrates in Gram negative bacteria. Each member of this family is composed of two repeats. The trimeric channel is composed of a 12 stranded all beta sheet barrel that spans the outer membrane, and a long all helical barrel that spans the periplasm.
Q#183 - >gi|873978747|g[type I secretion protein TolC [Piscirickettsia salmonis LF-89 = ATCC VR-1361]]	superfamily	251221	7	186	1.00086e-11	763977	cl22292	OEP superfamily	-	-	Outer membrane efflux protein; The OEP family (Outer membrane efflux protein) form trimeric channels that allow export of a variety of substrates in Gram negative bacteria. Each member of this family is composed of two repeats. The trimeric channel is composed of a 12 stranded all beta sheet barrel that spans the outer membrane, and a long all helical barrel that spans the periplasm.
Q#184 - >gi|873978836|g[alkyl hydroperoxide reductase [Piscirickettsia salmonis LF-89 = ATCC VR-1361]]	superfamily	277404	15	189	4.95862e-92	278234	cl00388	Thioredoxin_like superfamily	-	-	Protein Disulfide Oxidoreductases and Other Proteins with a Thioredoxin fold; The thioredoxin (TRX)-like superfamily is a large, diverse group of proteins containing a TRX fold. Many members contain a classic TRX domain with a redox active CXXC motif. They function as protein disulfide oxidoreductases (PDOs), altering the redox state of target proteins via the reversible oxidation of their active…
Q#184 - >gi|873978836|g[alkyl hydroperoxide reductase [Piscirickettsia salmonis LF-89 = ATCC VR-1361]]	superfamily	255973	171	206	3.93225e-05	51797	cl22976	1-cysPrx_C superfamily	-	-	C-terminal domain of 1-Cys peroxiredoxin; This is the C-terminal domain of 1-Cys peroxiredoxin (1-cysPrx), a member of the peroxiredoxin superfamily which protect cells against membrane oxidation through glutathione (GSH)-dependent reduction of phospholipid hydroperoxides to corresponding alcohols. The C-terminal domain is crucial for providing the extra cysteine necessary for dimerization of the…
Q#185 - >gi|873978845|g[peptidase Do family protein [Piscirickettsia salmonis LF-89 = ATCC VR-1361]]	superfamily	271422	261	347	1.07026e-16	876951	cl00117	PDZ superfamily	-	-	PDZ domain, also called DHR (Dlg homologous region) or GLGF (after a conserved sequence motif). Many PDZ domains bind C-terminal polypeptides, though binding to internal (non-C-terminal) polypeptides and even to lipids has been demonstrated. Heterodimerization through PDZ-PDZ domain interactions adds to the domain's versatility, and PDZ domain-mediated interactions may be modulated dynamically th…
Q#185 - >gi|873978845|g[peptidase Do family protein [Piscirickettsia salmonis LF-89 = ATCC VR-1361]]	superfamily	271422	365	451	0.000141135	534124	cl00117	PDZ superfamily	-	-	PDZ domain, also called DHR (Dlg homologous region) or GLGF (after a conserved sequence motif). Many PDZ domains bind C-terminal polypeptides, though binding to internal (non-C-terminal) polypeptides and even to lipids has been demonstrated. Heterodimerization through PDZ-PDZ domain interactions adds to the domain's versatility, and PDZ domain-mediated interactions may be modulated dynamically th…
Q#185 - >gi|873978845|g[peptidase Do family protein [Piscirickettsia salmonis LF-89 = ATCC VR-1361]]	superfamily	277553	82	218	1.06429e-22	106173	cl21584	Tryp_SPc superfamily	-	-	Trypsin-like serine protease; Many of these are synthesized as inactive precursor zymogens that are cleaved during limited proteolysis to generate their active forms. Alignment contains also inactive enzymes that have substitutions of the catalytic triad residues.
Q#188 - >gi|873978871|g[MFS transporter [Piscirickettsia salmonis LF-89 = ATCC VR-1361]]	superfamily	277532	8	368	1.94666e-18	989252	cl21472	MFS superfamily	-	-	The Major Facilitator Superfamily (MFS) is a large and diverse group of secondary transporters that includes uniporters, symporters, and antiporters. MFS proteins facilitate the transport across cytoplasmic or internal membranes of a variety of substrates including ions, sugar phosphates, drugs, neurotransmitters, nucleosides, amino acids, and peptides. They do so using the electrochemical potent…
Q#189 - >gi|873978897|g[MFS transporter [Piscirickettsia salmonis LF-89 = ATCC VR-1361]]	superfamily	277532	19	417	0.0388197	503901	cl21472	MFS superfamily	-	-	The Major Facilitator Superfamily (MFS) is a large and diverse group of secondary transporters that includes uniporters, symporters, and antiporters. MFS proteins facilitate the transport across cytoplasmic or internal membranes of a variety of substrates including ions, sugar phosphates, drugs, neurotransmitters, nucleosides, amino acids, and peptides. They do so using the electrochemical potent…
Q#190 - >gi|873978917|g[hypothetical protein PSLF89_1576 [Piscirickettsia salmonis LF-89 = ATCC VR-1361]]	superfamily	226996	36	216	0.00983145	348089	cl19869	COG4649 superfamily	-	-	Uncharacterized protein [Function unknown]; Uncharacterized protein conserved in bacteria [Function unknown].
Q#191 - >gi|873978918|g[hypothetical protein PSLF89_1577 [Piscirickettsia salmonis LF-89 = ATCC VR-1361]]	superfamily	277473	96	410	1.23425e-61	214888	cl11493	PQQ_DH_like superfamily	-	-	PQQ-dependent dehydrogenases and related proteins; This family is composed of dehydrogenases with pyrroloquinoline quinone (PQQ) as a cofactor, such as ethanol, methanol, and membrane-bound glucose dehydrogenases. The alignment model contains an 8-bladed beta-propeller, and the family also includes distantly related proteins which are not enzymatically active and do not bind PQQ.
Q#191 - >gi|873978918|g[hypothetical protein PSLF89_1577 [Piscirickettsia salmonis LF-89 = ATCC VR-1361]]	superfamily	276097	100	339	9.27475	424788	cl14874	Luminal_IRE1_like superfamily	-	-	The Luminal domain, a dimerization domain, of Inositol-requiring protein 1-like proteins; The Luminal domain is a dimerization domain present in Inositol-requiring protein 1 (IRE1), eukaryotic translation Initiation Factor 2-Alpha Kinase 3 (EIF2AK3), and similar proteins. IRE1 and EIF2AK3 are serine/threonine protein kinases (STKs) and are type I transmembrane proteins that are localized in the e…
Q#191 - >gi|873978918|g[hypothetical protein PSLF89_1577 [Piscirickettsia salmonis LF-89 = ATCC VR-1361]]	superfamily	250292	225	260	0.000257283	368452	cl22873	PQQ superfamily	-	-	PQQ enzyme repeat; The family represent a single repeat of a beta propeller. This propeller has been found in several enzymes which utilize pyrrolo-quinoline quinone as a prosthetic group.
Q#192 - >gi|873978943|g[cell envelope biogenesis protein OmpA [Piscirickettsia salmonis LF-89 = ATCC VR-1361]]	superfamily	277439	99	201	1.13423e-24	104943	cl02931	OmpA_C-like superfamily	-	-	Peptidoglycan binding domains similar to the C-terminal domain of outer-membrane protein OmpA; OmpA-like domains (named after the C-terminal domain of Escherichia coli OmpA protein) have been shown to non-covalently associate with peptidoglycan, a network of glycan chains composed of disaccharides, which are crosslinked via short peptide bridges. Well-studied members of this family include the Es…
Q#193 - >gi|873978973|g[peptidase [Piscirickettsia salmonis LF-89 = ATCC VR-1361]]	superfamily	277530	110	313	1.34645e-57	197325	cl21466	crotonase-like superfamily	-	-	Crotonase/Enoyl-Coenzyme A (CoA) hydratase superfamily. This superfamily contains a diverse set of enzymes including enoyl-CoA hydratase, napthoate synthase, methylmalonyl-CoA decarboxylase, 3-hydoxybutyryl-CoA dehydratase, and dienoyl-CoA isomerase. Many of these play important roles in fatty acid metabolism. In addition to a conserved structural core and the formation of trimers (or dimers of t…
Q#193 - >gi|873978973|g[peptidase [Piscirickettsia salmonis LF-89 = ATCC VR-1361]]	superfamily	254835	5	166	1.48151e-58	197762	cl07207	Peptidase_S49_N superfamily	-	-	Peptidase family S49 N-terminal; This domain is found to the N-terminus of bacterial signal peptidases of the S49 family (pfam01343).
Q#194 - >gi|873979102|g[molecular chaperone HtpG [Piscirickettsia salmonis LF-89 = ATCC VR-1361]]	superfamily	275468	31	182	0.000251008	534194	cl00075	HATPase_c superfamily	-	-	Histidine kinase-like ATPases; This family includes several ATP-binding proteins for example: histidine kinase, DNA gyrase B, topoisomerases, heat shock protein HSP90, phytochrome-like ATPases and DNA mismatch repair proteins
Q#194 - >gi|873979102|g[molecular chaperone HtpG [Piscirickettsia salmonis LF-89 = ATCC VR-1361]]	superfamily	249661	188	636	8.14639e-137	421.87	cl20204	HSP90 superfamily	-	-	Hsp90 protein; Hsp90 protein.
Q#195 - >gi|873979115|g[peptidase M16 [Piscirickettsia salmonis LF-89 = ATCC VR-1361]]	superfamily	116948	468	716	1.59675e-47	182814	cl23015	M16C_assoc superfamily	-	-	Peptidase M16C associated; This domain appears in eukaryotes as well as bacteria and tends to be found near the C-terminus of the metalloprotease M16C (pfam05193).
Q#195 - >gi|873979115|g[peptidase M16 [Piscirickettsia salmonis LF-89 = ATCC VR-1361]]	superfamily	253075	208	394	2.16176e-13	825238	cl08432	Peptidase_M16_C superfamily	-	-	Peptidase M16 inactive domain; Peptidase M16 consists of two structurally related domains. One is the active peptidase, whereas the other is inactive. The two domains hold the substrate like a clamp.
Q#195 - >gi|873979115|g[peptidase M16 [Piscirickettsia salmonis LF-89 = ATCC VR-1361]]	superfamily	250047	54	153	0.00191195	530832	cl23500	Peptidase_M16 superfamily	C	-	Insulinase (Peptidase family M16); Insulinase (Peptidase family M16).
Q#195 - >gi|873979115|g[peptidase M16 [Piscirickettsia salmonis LF-89 = ATCC VR-1361]]	superfamily	253075	803	889	1.08614	455446	cl08432	Peptidase_M16_C superfamily	N	-	Peptidase M16 inactive domain; Peptidase M16 consists of two structurally related domains. One is the active peptidase, whereas the other is inactive. The two domains hold the substrate like a clamp.
Q#196 - >gi|873979141|g[hypothetical protein PSLF89_1866 [Piscirickettsia salmonis LF-89 = ATCC VR-1361]]	superfamily	256959	58	296	1.27626e-46	168653	cl13696	DUF3625 superfamily	-	-	Protein of unknown function (DUF3625); This family of proteins is found in bacteria. Proteins in this family are typically between 327 and 360 amino acids in length.
Q#197 - >gi|873979142|g[conjugal transfer protein TrbI [Piscirickettsia salmonis LF-89 = ATCC VR-1361]]	superfamily	252141	214	395	2.63663e-20	100317	cl22298	TrbI superfamily	-	-	Bacterial conjugation TrbI-like protein; Although not essential for conjugation, the TrbI protein greatly increase the conjugational efficiency.
Q#198 - >gi|873979143|g[hypothetical protein PSLF89_1868 [Piscirickettsia salmonis LF-89 = ATCC VR-1361]]	superfamily	271425	152	230	0.00389321	346107	cl00143	SynN superfamily	-	-	Syntaxin N-terminus domain; syntaxins are nervous system-specific proteins implicated in the docking of synaptic vesicles with the presynaptic plasma membrane; they are a family of receptors for intracellular transport vesicles; each target membrane may be identified by a specific member of the syntaxin family; syntaxins contain a moderately well conserved amino-terminal domain, called Habc, whos…
Q#201 - >gi|873979214|g[fimbrial protein FimV [Piscirickettsia salmonis LF-89 = ATCC VR-1361]]	superfamily	276344	166	239	5.32526e-20	962503	cl21525	LysM superfamily	-	-	LysM domain; The LysM (lysin motif) domain is about 40 residues long. It is found in a variety of enzymes involved in bacterial cell wall degradation. This domain may have a general peptidoglycan binding function. The structure of this domain is known.
Q#202 - >gi|873979221|g[gamma-glutamyltranspeptidase [Piscirickettsia salmonis LF-89 = ATCC VR-1361]]	superfamily	267576	28	576	0	659693	cl19223	G_glu_transpept superfamily	-	-	Gamma-glutamyltranspeptidase; Gamma-glutamyltranspeptidase.
Q#203 - >gi|873979228|g[carbon storage regulator [Piscirickettsia salmonis LF-89 = ATCC VR-1361]]	superfamily	275646	1	61	1.00232e-31	116546	cl00670	CsrA superfamily	-	-	Global regulator protein family; This is a family of global regulator proteins. This protein is a RNA-binding protein and a global regulator of carbohydrate metabolizm genes facilitating mRNA decay. In Escherichia coli CsrA binds the CsrB RNA molecule to form the Csr regulatory system which has a strong negative regulatory effect on glycogen biosynthesis, glyconeogenesis and glycogen catabolism a…
Q#204 - >gi|873979240|g[hflK protein [Piscirickettsia salmonis LF-89 = ATCC VR-1361]]	superfamily	271837	71	335	7.48977e-103	317147	cl19107	SPFH_like superfamily	-	-	core domain of the SPFH (stomatin, prohibitin, flotillin, and HflK/C) superfamily; This model summarizes proteins similar to stomatin, prohibitin, flotillin, HflK/C (SPFH) and podocin. The conserved domain common to the SPFH superfamily has also been referred to as the Band 7 domain. Many superfamily members are associated with lipid rafts. Individual proteins of the SPFH superfamily may cluster …
Q#204 - >gi|873979240|g[hflK protein [Piscirickettsia salmonis LF-89 = ATCC VR-1361]]	superfamily	256906	1	42	3.53038e-06	565381	cl13631	HflK_N superfamily	-	-	Bacterial membrane protein N terminal; This domain is found in bacteria. This domain is typically between 65 to 81 amino acids in length. This domain is found associated with pfam01145. This domain is the N terminal of the bacterial membrane protein HflK. HflK complexes with HflC to form a membrane protease which is modulated by the GTPase HflX. The N terminal domain of HflK is the membrane spann…
Q#205 - >gi|873979309|g[bacterioferritin [Piscirickettsia salmonis LF-89 = ATCC VR-1361]]	superfamily	277391	2	154	2.51313e-76	235518	cl00264	Ferritin_like superfamily	-	-	Ferritin-like superfamily of diiron-containing four-helix-bundle proteins; Ferritin-like, diiron-carboxylate proteins participate in a range of functions including iron regulation, mono-oxygenation, and reactive radical production. These proteins are characterized by the fact that they catalyze dioxygen-dependent oxidation-hydroxylation reactions within diiron centers; one exception is manganese …
Q#206 - >gi|873979350|g[flagellar biosynthesis protein FlhA [Piscirickettsia salmonis LF-89 = ATCC VR-1361]]	superfamily	275850	1	695	0	985385	cl07980	FHIPEP superfamily	-	-	FHIPEP family; FHIPEP family.
Q#207 - >gi|873979363|g[cysteine desulfurase [Piscirickettsia salmonis LF-89 = ATCC VR-1361]]	superfamily	277505	26	396	0	584814	cl18945	AAT_I superfamily	-	-	Aspartate aminotransferase (AAT) superfamily (fold type I) of pyridoxal phosphate (PLP)-dependent enzymes. PLP combines with an alpha-amino acid to form a compound called a Schiff base or aldimine intermediate, which depending on the reaction, is the substrate in four kinds of reactions (1) transamination (movement of amino groups), (2) racemization (redistribution of enantiomers), (3) decarboxyl…
Q#208 - >gi|873979371|g[nucleoside:proton symporter [Piscirickettsia salmonis LF-89 = ATCC VR-1361]]	superfamily	254339	203	408	1.54756e-70	232338	cl06625	Nucleos_tra2_C superfamily	-	-	Na+ dependent nucleoside transporter C-terminus; This family consists of nucleoside transport proteins. Members include a purine-specific Na+-nucleoside cotransporter localized to the bile canalicular membrane and a Na+-dependent nucleoside transporter selective for pyrimidine nucleosides and adenosine, which also transports the anti-viral nucleoside analogues AZT and ddC. This alignment covers t…
Q#208 - >gi|873979371|g[nucleoside:proton symporter [Piscirickettsia salmonis LF-89 = ATCC VR-1361]]	superfamily	250852	8	82	9.35034e-12	731786	cl03347	Nucleos_tra2_N superfamily	-	-	Na+ dependent nucleoside transporter N-terminus; This family consists of nucleoside transport proteins. Rat CNT 2 is a purine-specific Na+-nucleoside cotransporter localized to the bile canalicular membrane. Rat CNT 1 is a a Na+-dependent nucleoside transporter selective for pyrimidine nucleosides and adenosine it also transports the anti-viral nucleoside analogues AZT and ddC. This alignment cov…
Q#208 - >gi|873979371|g[nucleoside:proton symporter [Piscirickettsia salmonis LF-89 = ATCC VR-1361]]	superfamily	272014	97	193	0.0578754	460909	cl21594	Gate superfamily	-	-	Nucleoside recognition; This region in the nucleoside transporter proteins are responsible for determining nucleoside specificity in the human CNT1 and CNT2 proteins. In the FeoB proteins, which are believed to be Fe2+ transporters, it includes the membrane pore region, so the function of this region is likely to be more general than just nucleoside specificity. This family may represent the pore…
Q#209 - >gi|873979466|g[disulfide bond formation protein DsbA [Piscirickettsia salmonis LF-89 = ATCC VR-1361]]	superfamily	277404	91	235	5.90217e-40	147.74	cl00388	Thioredoxin_like superfamily	-	-	Protein Disulfide Oxidoreductases and Other Proteins with a Thioredoxin fold; The thioredoxin (TRX)-like superfamily is a large, diverse group of proteins containing a TRX fold. Many members contain a classic TRX domain with a redox active CXXC motif. They function as protein disulfide oxidoreductases (PDOs), altering the redox state of target proteins via the reversible oxidation of their active…
Q#210 - >gi|873979486|g[hypothetical protein PSLF89_2295 [Piscirickettsia salmonis LF-89 = ATCC VR-1361]]	superfamily	260165	29	99	2.4306e-06	562406	cl00062	FHA superfamily	N	-	Forkhead associated domain (FHA); found in eukaryotic and prokaryotic proteins. Putative nuclear signalling domain. FHA domains may bind phosphothreonine, phosphoserine and sometimes phosphotyrosine. In eukaryotes, many FHA domain-containing proteins localize to the nucleus, where they participate in establishing or maintaining cell cycle checkpoints, DNA repair, or transcriptional regulation. Me…
Q#210 - >gi|873979486|g[hypothetical protein PSLF89_2295 [Piscirickettsia salmonis LF-89 = ATCC VR-1361]]	superfamily	268219	189	276	0.00406239	384893	cl19866	SrfB superfamily	NC	-	Virulence factor SrfB; This family includes homologues of SsrAB is a two-component regulatory system encoded within the Salmonella pathogenicity island SPI-2. Among the products of genes activated by SsrAB within epithelial and macrophage cells is Salmonella typhimurium srfB. Homologues are found in several other proteobacteria.
Q#211 - >gi|873979502|g[aminotransferase [Piscirickettsia salmonis LF-89 = ATCC VR-1361]]	superfamily	271507	13	247	2.77159e-46	168503	cl00615	Membrane-FADS-like superfamily	-	-	The membrane fatty acid desaturase (Membrane_FADS)-like CD includes membrane FADSs, alkane hydroxylases, beta carotene ketolases (CrtW-like), hydroxylases (CrtR-like), and other related proteins. They are present in all groups of organisms with the exception of archaea. Membrane FADSs are non-heme, iron-containing, oxygen-dependent enzymes involved in regioselective introduction of double bonds i…
Q#211 - >gi|873979502|g[aminotransferase [Piscirickettsia salmonis LF-89 = ATCC VR-1361]]	superfamily	250743	324	394	0.0203794	502338	cl23512	DDE_Tnp_ISL3 superfamily	N	-	Transposase; Transposase proteins are necessary for efficient DNA transposition. Contains transposases for IS204, IS1001, IS1096 and IS1165.
Q#213 - >gi|873979560|g[hypothetical protein PSLF89_2404 [Piscirickettsia salmonis LF-89 = ATCC VR-1361]]	superfamily	277566	744	803	0.000159673	393385	cl22851	PHD_SF superfamily	-	-	PHD finger superfamily; The PHD finger superfamily includes a canonical plant homeodomain (PHD) finger typically characterized as Cys4HisCys3, and a non-canonical extended PHD finger, characterized as Cys2HisCys5HisCys2His. Variations include the RAG2 PHD finger characterized by Cys3His2Cys2His and the PHD finger 5 found in nuclear receptor-binding SET domain-containing proteins characterized by …
Q#214 - >gi|873979583|g[hypothetical protein PSLF89_2434 [Piscirickettsia salmonis LF-89 = ATCC VR-1361]]	superfamily	277538	7	214	0.000141273	53949	cl21487	OM_channels superfamily	-	-	Porin superfamily. These outer membrane channels share a beta-barrel structure that differ in strand and shear number. Classical (gram-negative ) porins are non-specific channels for small hydrophillic molecules and form 16 beta-stranded barrels (16,20), which associate as trimers. Maltoporin-like channels have specificities for various sugars and form 18 beta-stranded barrels (18,22), which asso…
Q#214 - >gi|873979583|g[hypothetical protein PSLF89_2434 [Piscirickettsia salmonis LF-89 = ATCC VR-1361]]	superfamily	261060	7	183	0.000259066	396897	cl01768	Phenol_MetA_deg superfamily	N	-	Putative MetA-pathway of phenol degradation; Putative MetA-pathway of phenol degradation.
Q#215 - >gi|873979626|g[sodium:proton exchanger [Piscirickettsia salmonis LF-89 = ATCC VR-1361]]	superfamily	276341	5	386	8.80635e-62	223271	cl21520	Asp-Al_Ex superfamily	-	-	Predicted Permease Membrane Region; This family represents five transmembrane helices that are normally found flanking (five either side) a pair of pfam02080 domains. This suggests that the paired regions form a ten helical structure, probably forming the pore, whereas the pfam02080) binds a ligand for export or regulation of the pore. Tetragenococcus halophilus aspT is described as a aspartate-a…
Q#215 - >gi|873979626|g[sodium:proton exchanger [Piscirickettsia salmonis LF-89 = ATCC VR-1361]]	superfamily	277520	410	524	6.46135e-21	101491	cl21454	NADB_Rossmann superfamily	-	-	Rossmann-fold NAD(P)(+)-binding proteins; A large family of proteins that share a Rossmann-fold NAD(P)H/NAD(P)(+) binding (NADB) domain. The NADB domain is found in numerous dehydrogenases of metabolic pathways such as glycolysis, and many other redox enzymes. NAD binding involves numerous hydrogen-bonds and van der Waals contacts, in particular H-bonding of residues in a turn between the first s…
Q#215 - >gi|873979626|g[sodium:proton exchanger [Piscirickettsia salmonis LF-89 = ATCC VR-1361]]	superfamily	251075	591	651	0.00192171	499354	cl18382	TrkA_C superfamily	-	-	TrkA-C domain; This domain is often found next to the pfam02254 domain. The exact function of this domain is unknown. It has been suggested that it may bind an unidentified ligand. The domain is predicted to adopt an all beta structure.
Q#215 - >gi|873979626|g[sodium:proton exchanger [Piscirickettsia salmonis LF-89 = ATCC VR-1361]]	superfamily	274421	10	135	6.07294	424907	cl11855	Gneg_AbrB_dup superfamily	-	-	membrane protein AbrB duplication; The model describes a hydrophobic sequence region that is duplicated to form the AbrB protein of Escherichia coli (not to be confused with a Bacillus subtilis protein with the same gene symbol). In some species, notably the Cyanobacteria and Thermus thermophilus, proteins consist of a single copy rather than two copies. The member from Pseudomonas putida, PP_141…
Q#216 - >gi|873979639|g[outer membrane assembly lipoyfio family protein [Piscirickettsia salmonis LF-89 = ATCC VR-1361]]	superfamily	276939	38	248	2.40542e-68	221743	cl23715	BamD superfamily	-	-	BamD lipoprotein, a component of the beta-barrel assembly machinery; BamD, also called YfiO, is part of the beta-barrel assembly machinery (BAM), which is essential for the folding and insertion of outer membrane proteins (OMPs) in the OM of Gram-negative bacteria. Transmembrane OMPs carry out important functions including nutrient and waste management, cell adhesion, and structural roles. The BA…
Q#218 - >gi|873979708|g[elongation factor 4 [Piscirickettsia salmonis LF-89 = ATCC VR-1361]]	superfamily	277521	8	186	3.32641e-124	374948	cl21455	P-loop_NTPase superfamily	-	-	P-loop containing Nucleoside Triphosphate Hydrolases; Members of the P-loop NTPase domain superfamily are characterized by a conserved nucleotide phosphate-binding motif, also referred to as the Walker A motif (GxxxxGK[S/T], where x is any residue), and the Walker B motif (hhhh[D/E], where h is a hydrophobic residue). The Walker A and B motifs bind the beta-gamma phosphate moiety of the bound nuc…
Q#218 - >gi|873979708|g[elongation factor 4 [Piscirickettsia salmonis LF-89 = ATCC VR-1361]]	superfamily	261447	404	482	1.8225e-39	148409	cl02785	Elongation_Factor_C superfamily	-	-	Elongation factor G C-terminus. This domain includes the carboxyl terminal regions of elongation factors (EFs) bacterial EF-G, eukaryotic and archeal EF-2 and eukaryotic mitochondrial mtEFG1s and mtEFG2s. This group also includes proteins similar to the ribosomal protection proteins Tet(M) and Tet(O), BipA, LepA and, spliceosomal proteins: human 116kD U5 small nuclear ribonucleoprotein (snRNP) pr…
Q#218 - >gi|873979708|g[elongation factor 4 [Piscirickettsia salmonis LF-89 = ATCC VR-1361]]	superfamily	261449	194	279	1.49101e-35	140667	cl02787	Translation_Factor_II_like superfamily	-	-	Translation_Factor_II_like: Elongation factor Tu (EF-Tu) domain II-like proteins. Elongation factor Tu consists of three structural domains, this family represents the second domain. Domain II adopts a beta barrel structure and is involved in binding to charged tRNA. Domain II is found in other proteins such as elongation factor G and translation initiation factor IF-2. This group also includes t…
Q#218 - >gi|873979708|g[elongation factor 4 [Piscirickettsia salmonis LF-89 = ATCC VR-1361]]	superfamily	203441	490	597	1.20319e-63	216307	cl05759	LepA_C superfamily	-	-	GTP-binding protein LepA C-terminus; This family consists of the C-terminal region of several pro- and eukaryotic GTP-binding LepA proteins.
Q#218 - >gi|873979708|g[elongation factor 4 [Piscirickettsia salmonis LF-89 = ATCC VR-1361]]	superfamily	258632	295	368	0.0248471	470383	cl20541	EFG_II superfamily	-	-	Elongation Factor G, domain II; This domain is found in Elongation Factor G. It shares a similar structure with domain V (pfam00679).
Q#219 - >gi|873979727|g[DNA-binding protein [Piscirickettsia salmonis LF-89 = ATCC VR-1361]]	superfamily	277390	30	124	4.83601e-33	122713	cl00257	HU_IHF superfamily	-	-	DNA sequence specific (IHF) and non-specific (HU) domains; This family includes integration host factor (IHF) and HU, also called type II DNA-binding proteins (DNABII), which are small dimeric proteins that specifically bind the DNA minor groove, inducing large bends in the DNA and serving as architectural factors in a variety of cellular processes such as recombination, initiation of replication…
Q#220 - >gi|873979753|g[DNA repair protein [Piscirickettsia salmonis LF-89 = ATCC VR-1361]]	superfamily	275638	619	791	7.84446	440107	cl00641	Cas4_I-A_I-B_I-C_I-D_II-B superfamily	C	-	CRISPR/Cas system-associated protein Cas4; CRISPR (Clustered Regularly Interspaced Short Palindromic Repeats) and associated Cas proteins comprise a system for heritable host defense by prokaryotic cells against phage and other foreign DNA; Cas4 is RecB-like nuclease with three-cysteine C-terminal cluster
Q#221 - >gi|873979764|g[isocitrate dehydrogenase [Piscirickettsia salmonis LF-89 = ATCC VR-1361]]	superfamily	275578	7	415	0	841645	cl00445	Iso_dh superfamily	-	-	Isocitrate/isopropylmalate dehydrogenase; Isocitrate/isopropylmalate dehydrogenase.
Q#222 - >gi|873979775|g[hypothetical protein PSLF89_2707 [Piscirickettsia salmonis LF-89 = ATCC VR-1361]]	superfamily	260203	438	629	9.02815e-32	134726	cl00120	PP2Cc superfamily	-	-	Serine/threonine phosphatases, family 2C, catalytic domain; The protein architecture and deduced catalytic mechanism of PP2C phosphatases are similar to the PP1, PP2A, PP2B family of protein Ser/Thr phosphatases, with which PP2C shares no sequence similarity.
Q#222 - >gi|873979775|g[hypothetical protein PSLF89_2707 [Piscirickettsia salmonis LF-89 = ATCC VR-1361]]	superfamily	260769	301	373	0.00784582	483807	cl01054	HAMP superfamily	-	-	Histidine kinase, Adenylyl cyclase, Methyl-accepting protein, and Phosphatase (HAMP) domain. HAMP is a signaling domain which occurs in a wide variety of signaling proteins, many of which are bacterial. The HAMP domain consists of two alpha helices connected by an extended linker. The structure of the HAMP dimer from Archaeoglobus fulgidus has been solved using nuclear magnetic resonance, reveali…
Q#222 - >gi|873979775|g[hypothetical protein PSLF89_2707 [Piscirickettsia salmonis LF-89 = ATCC VR-1361]]	superfamily	267605	285	402	0.00704817	372652	cl19252	MreC superfamily	C	-	rod shape-determining protein MreC; MreC (murein formation C) is involved in the rod shape determination in Escherichia coli, and more generally in cell shape determination of bacteria whether or not they are rod-shaped.
Q#223 - >gi|873979802|g[hypothetical protein PSLF89_2747 [Piscirickettsia salmonis LF-89 = ATCC VR-1361]]	superfamily	275504	33	92	0.00651236	357949	cl00262	TroA-like superfamily	NC	-	Helical backbone metal receptor (TroA-like domain). These proteins have been shown to function in the ABC transport of ferric siderophores and metal ions such as Mn2+, Fe3+, Cu2+ and/or Zn2+. Their ligand binding site is formed in the interface between two globular domains linked by a single helix. Many of these proteins also possess a low complexity region containing a metal-binding histidine-ri…
Q#225 - >gi|873979830|g[hypothetical protein PSLF89_2784 [Piscirickettsia salmonis LF-89 = ATCC VR-1361]]	superfamily	277522	27	247	5.29673e-10	703058	cl21456	Periplasmic_Binding_Protein_Type_2 superfamily	-	-	Type 2 periplasmic binding fold superfamily; This evolutionary model and hierarchy represent the ligand-binding domains found in solute binding proteins that serve as initial receptors in the transport, signal transduction and channel gating. The PBP2 proteins share the same architecture as periplasmic binding proteins type 1 (PBP1), but have a different topology. They are typically comprised of …
Q#227 - >gi|873979859|g[meta-pathway of phenol degradation family protein [Piscirickettsia salmonis LF-89 = ATCC VR-1361]]	superfamily	277538	6	189	4.19339e-10	682014	cl21487	OM_channels superfamily	-	-	Porin superfamily. These outer membrane channels share a beta-barrel structure that differ in strand and shear number. Classical (gram-negative ) porins are non-specific channels for small hydrophillic molecules and form 16 beta-stranded barrels (16,20), which associate as trimers. Maltoporin-like channels have specificities for various sugars and form 18 beta-stranded barrels (18,22), which asso…
Q#227 - >gi|873979859|g[meta-pathway of phenol degradation family protein [Piscirickettsia salmonis LF-89 = ATCC VR-1361]]	superfamily	261060	50	161	0.000529547	381866	cl01768	Phenol_MetA_deg superfamily	N	-	Putative MetA-pathway of phenol degradation; Putative MetA-pathway of phenol degradation.
Q#228 - >gi|873979877|g[nuclease [Piscirickettsia salmonis LF-89 = ATCC VR-1361]]	superfamily	277413	18	201	0.355536	470909	cl00490	EEP superfamily	C	-	Exonuclease-Endonuclease-Phosphatase (EEP) domain superfamily; This large superfamily includes the catalytic domain (exonuclease/endonuclease/phosphatase or EEP domain) of a diverse set of proteins including the ExoIII family of apurinic/apyrimidinic (AP) endonucleases, inositol polyphosphate 5-phosphatases (INPP5), neutral sphingomyelinases (nSMases), deadenylases (such as the vertebrate circadi…
Q#229 - >gi|873979897|g[6,7-dimethyl-8-ribityllumazine synthase [Piscirickettsia salmonis LF-89 = ATCC VR-1361]]	superfamily	260349	17	149	6.36534e-69	216157	cl00317	Lumazine_synthase-like superfamily	-	-	lumazine synthase and riboflavin synthase; involved in the riboflavin (vitamin B2) biosynthetic pathway; This superfamily contains lumazine synthase (6,7-dimethyl-8-ribityllumazine synthase, LS) and riboflavin synthase (RS). Both enzymes play important roles in the riboflavin biosynthetic pathway. Riboflavin is the precursor of flavin mononucleotide (FMN) and flavin adenine dinucleotide (FAD) whi…
Q#230 - >gi|873979967|g[peptidylprolyl isomerase [Piscirickettsia salmonis LF-89 = ATCC VR-1361]]	superfamily	250550	10	129	9.2084e-27	109.6	cl03173	FKBP_N superfamily	-	-	Domain amino terminal to FKBP-type peptidyl-prolyl isomerase; This family is only found at the amino terminus of pfam00254. This domain is of unknown function.
Q#230 - >gi|873979967|g[peptidylprolyl isomerase [Piscirickettsia salmonis LF-89 = ATCC VR-1361]]	superfamily	267872	136	242	8.65433e-21	957709	cl19519	FKBP_C superfamily	-	-	FKBP-type peptidyl-prolyl cis-trans isomerase; FKBP-type peptidyl-prolyl cis-trans isomerase.
Q#231 - >gi|873979970|g[MFS sugar transporter [Piscirickettsia salmonis LF-89 = ATCC VR-1361]]	superfamily	277532	17	432	1.58713e-18	100081	cl21472	MFS superfamily	-	-	The Major Facilitator Superfamily (MFS) is a large and diverse group of secondary transporters that includes uniporters, symporters, and antiporters. MFS proteins facilitate the transport across cytoplasmic or internal membranes of a variety of substrates including ions, sugar phosphates, drugs, neurotransmitters, nucleosides, amino acids, and peptides. They do so using the electrochemical potent…
Q#232 - >gi|873979976|g[chloramphenical resistance permease RarD [Piscirickettsia salmonis LF-89 = ATCC VR-1361]]	superfamily	277603	20	143	0.000191349	391487	cl22888	EamA superfamily	-	-	EamA-like transporter family; This family includes many hypothetical membrane proteins of unknown function. Many of the proteins contain two copies of the aligned region. The family used to be known as DUF6.
Q#233 - >gi|873980015|g[glycine dehydrogenase [Piscirickettsia salmonis LF-89 = ATCC VR-1361]]	superfamily	277505	1	482	0	788538	cl18945	AAT_I superfamily	-	-	Aspartate aminotransferase (AAT) superfamily (fold type I) of pyridoxal phosphate (PLP)-dependent enzymes. PLP combines with an alpha-amino acid to form a compound called a Schiff base or aldimine intermediate, which depending on the reaction, is the substrate in four kinds of reactions (1) transamination (movement of amino groups), (2) racemization (redistribution of enantiomers), (3) decarboxyl…
Q#234 - >gi|873980020|g[ADP-L-glycero-D-mannoheptose-6-epimerase [Piscirickettsia salmonis LF-89 = ATCC VR-1361]]	superfamily	277520	1	314	6.28259e-161	467552	cl21454	NADB_Rossmann superfamily	-	-	Rossmann-fold NAD(P)(+)-binding proteins; A large family of proteins that share a Rossmann-fold NAD(P)H/NAD(P)(+) binding (NADB) domain. The NADB domain is found in numerous dehydrogenases of metabolic pathways such as glycolysis, and many other redox enzymes. NAD binding involves numerous hydrogen-bonds and van der Waals contacts, in particular H-bonding of residues in a turn between the first s…
Q#235 - >gi|873980030|g[chagasin [Piscirickettsia salmonis LF-89 = ATCC VR-1361]]	superfamily	261246	64	142	2.25787e-13	738764	cl02325	Inhibitor_I42 superfamily	-	-	Chagasin family peptidase inhibitor I42; Chagasin is a cysteine peptidase inhibitor which forms a beta barrel structure.
Q#236 - >gi|873980100|g[hypothetical protein PSLF89_3125 [Piscirickettsia salmonis LF-89 = ATCC VR-1361]]	superfamily	271590	194	251	2.96625e-07	587109	cl02542	DnaJ superfamily	-	-	DnaJ domain or J-domain. DnaJ/Hsp40 (heat shock protein 40) proteins are highly conserved and play crucial roles in protein translation, folding, unfolding, translocation, and degradation. They act primarily by stimulating the ATPase activity of Hsp70s, an important chaperonine family. Hsp40 proteins are characterized by the presence of a J domain, which mediates the interaction with Hsp70. They …
Q#237 - >gi|873980129|g[D-methionine-binding lipoprotein metQ [Piscirickettsia salmonis LF-89 = ATCC VR-1361]]	superfamily	277522	18	279	4.05267e-80	254469	cl21456	Periplasmic_Binding_Protein_Type_2 superfamily	-	-	Type 2 periplasmic binding fold superfamily; This evolutionary model and hierarchy represent the ligand-binding domains found in solute binding proteins that serve as initial receptors in the transport, signal transduction and channel gating. The PBP2 proteins share the same architecture as periplasmic binding proteins type 1 (PBP1), but have a different topology. They are typically comprised of …
Q#238 - >gi|873980142|g[phosphoribosylamine--glycine ligase [Piscirickettsia salmonis LF-89 = ATCC VR-1361]]	superfamily	276202	103	295	4.76419e-104	318046	cl17255	ATP-grasp_4 superfamily	-	-	ATP-grasp domain; This family includes a diverse set of enzymes that possess ATP-dependent carboxylate-amine ligase activity.
Q#238 - >gi|873980142|g[phosphoribosylamine--glycine ligase [Piscirickettsia salmonis LF-89 = ATCC VR-1361]]	superfamily	251569	2	102	1.2245e-47	167.61	cl23531	GARS_N superfamily	-	-	Phosphoribosylglycinamide synthetase, N domain; Phosphoribosylglycinamide synthetase catalyses the second step in the de novo biosynthesis of purine. The reaction catalysed by Phosphoribosylglycinamide synthetase is the ATP- dependent addition of 5-phosphoribosylamine to glycine to form 5'phosphoribosylglycinamide. This domain is related to the N-terminal domain of biotin carboxylase/carbamoyl ph…
Q#238 - >gi|873980142|g[phosphoribosylamine--glycine ligase [Piscirickettsia salmonis LF-89 = ATCC VR-1361]]	superfamily	251568	329	424	5.71644e-28	118413	cl03743	GARS_C superfamily	-	-	Phosphoribosylglycinamide synthetase, C domain; Phosphoribosylglycinamide synthetase catalyses the second step in the de novo biosynthesis of purine. The reaction catalysed by Phosphoribosylglycinamide synthetase is the ATP- dependent addition of 5-phosphoribosylamine to glycine to form 5'phosphoribosylglycinamide. This domain is related to the C-terminal domain of biotin carboxylase/carbamoyl ph…
Q#239 - >gi|873980147|g[acetyl-CoA carboxylase biotin carboxylase subunit [Piscirickettsia salmonis LF-89 = ATCC VR-1361]]	superfamily	276202	115	322	2.09306e-83	266.86	cl17255	ATP-grasp_4 superfamily	-	-	ATP-grasp domain; This family includes a diverse set of enzymes that possess ATP-dependent carboxylate-amine ligase activity.
Q#239 - >gi|873980147|g[acetyl-CoA carboxylase biotin carboxylase subunit [Piscirickettsia salmonis LF-89 = ATCC VR-1361]]	superfamily	263607	336	441	8.48795e-54	186.85	cl08365	Biotin_carb_C superfamily	-	-	Biotin carboxylase C-terminal domain; Biotin carboxylase is a component of the acetyl-CoA carboxylase multi-component enzyme which catalyses the first committed step in fatty acid synthesis in animals, plants and bacteria. Most of the active site residues reported in reference are in this C-terminal domain.
Q#239 - >gi|873980147|g[acetyl-CoA carboxylase biotin carboxylase subunit [Piscirickettsia salmonis LF-89 = ATCC VR-1361]]	superfamily	249744	2	109	1.30127e-51	181143	cl02837	CPSase_L_chain superfamily	-	-	Carbamoyl-phosphate synthase L chain, N-terminal domain; Carbamoyl-phosphate synthase catalyses the ATP-dependent synthesis of carbamyl-phosphate from glutamine or ammonia and bicarbonate. This important enzyme initiates both the urea cycle and the biosynthesis of arginine and/or pyrimidines. The carbamoyl-phosphate synthase (CPS) enzyme in prokaryotes is a heterodimer of a small and large chain.…
Q#239 - >gi|873980147|g[acetyl-CoA carboxylase biotin carboxylase subunit [Piscirickettsia salmonis LF-89 = ATCC VR-1361]]	superfamily	277395	16	194	0.00998511	366935	cl00281	metallo-dependent_hydrolases superfamily	N	-	Superfamily of metallo-dependent hydrolases (also called amidohydrolase superfamily) is a large group of proteins that show conservation in their 3-dimensional fold (TIM barrel) and in details of their active site. The vast majority of the members have a conserved metal binding site, involving four histidines and one aspartic acid residue. In the common reaction mechanism, the metal ion (or ions)…
Q#240 - >gi|873980150|g[molecular chaperone GroES [Piscirickettsia salmonis LF-89 = ATCC VR-1361]]	superfamily	263722	2	94	2.14579e-37	132246	cl09113	cpn10 superfamily	-	-	Chaperonin 10 Kd subunit (cpn10 or GroES); Cpn10 cooperates with chaperonin 60 (cpn60 or GroEL), an ATPase, to assist the folding and assembly of proteins and is found in eubacterial cytosol, as well as in the matrix of mitochondria and chloroplasts. It forms heptameric rings with a dome-like structure, forming a lid to the large cavity of the tetradecameric cpn60 cylinder and thereby tightly reg…
Q#241 - >gi|873980151|g[molecular chaperone GroEL [Piscirickettsia salmonis LF-89 = ATCC VR-1361]]	superfamily	277438	4	523	0	899127	cl02777	chaperonin_like superfamily	-	-	chaperonin_like superfamily. Chaperonins are involved in productive folding of proteins. They share a common general morphology, a double toroid of 2 stacked rings, each composed of 7-9 subunits. There are 2 main chaperonin groups. The symmetry of type I is seven-fold and they are found in eubacteria (GroEL) and in organelles of eubacterial descent (hsp60 and RBP). The symmetry of type II is eigh…
Q#242 - >gi|873980155|g[pyruvate dehydrogenase [Piscirickettsia salmonis LF-89 = ATCC VR-1361]]	superfamily	277467	5	74	4.38254e-15	832227	cl11404	Biotinyl_lipoyl_domains superfamily	-	-	Biotinyl_lipoyl_domains are present in biotin-dependent carboxylases/decarboxylases, the dihydrolipoyl acyltransferase component (E2) of 2-oxo acid dehydrogenases, and the H-protein of the glycine cleavage system (GCS). These domains transport CO2, acyl, or methylamine, respectively, between components of the complex/protein via a biotinyl or lipoyl group, which is covalently attached to a highly…
Q#242 - >gi|873980155|g[pyruvate dehydrogenase [Piscirickettsia salmonis LF-89 = ATCC VR-1361]]	superfamily	277467	106	178	7.13222e-15	824523	cl11404	Biotinyl_lipoyl_domains superfamily	-	-	Biotinyl_lipoyl_domains are present in biotin-dependent carboxylases/decarboxylases, the dihydrolipoyl acyltransferase component (E2) of 2-oxo acid dehydrogenases, and the H-protein of the glycine cleavage system (GCS). These domains transport CO2, acyl, or methylamine, respectively, between components of the complex/protein via a biotinyl or lipoyl group, which is covalently attached to a highly…
Q#242 - >gi|873980155|g[pyruvate dehydrogenase [Piscirickettsia salmonis LF-89 = ATCC VR-1361]]	superfamily	277467	216	288	1.02889e-13	793707	cl11404	Biotinyl_lipoyl_domains superfamily	-	-	Biotinyl_lipoyl_domains are present in biotin-dependent carboxylases/decarboxylases, the dihydrolipoyl acyltransferase component (E2) of 2-oxo acid dehydrogenases, and the H-protein of the glycine cleavage system (GCS). These domains transport CO2, acyl, or methylamine, respectively, between components of the complex/protein via a biotinyl or lipoyl group, which is covalently attached to a highly…
Q#242 - >gi|873980155|g[pyruvate dehydrogenase [Piscirickettsia salmonis LF-89 = ATCC VR-1361]]	superfamily	271573	424	638	9.86319e-73	244768	cl02008	2-oxoacid_dh superfamily	-	-	2-oxoacid dehydrogenases acyltransferase (catalytic domain); These proteins contain one to three copies of a lipoyl binding domain followed by the catalytic domain.
Q#242 - >gi|873980155|g[pyruvate dehydrogenase [Piscirickettsia salmonis LF-89 = ATCC VR-1361]]	superfamily	251550	336	371	0.00114728	497297	cl03729	E3_binding superfamily	-	-	e3 binding domain; This family represents a small domain of the E2 subunit of 2-oxo-acid dehydrogenases responsible for the binding of the E3 subunit.
Q#243 - >gi|873980158|g[ATP-dependent metalloprotease [Piscirickettsia salmonis LF-89 = ATCC VR-1361]]	superfamily	277521	156	322	2.74792e-26	118017	cl21455	P-loop_NTPase superfamily	-	-	P-loop containing Nucleoside Triphosphate Hydrolases; Members of the P-loop NTPase domain superfamily are characterized by a conserved nucleotide phosphate-binding motif, also referred to as the Walker A motif (GxxxxGK[S/T], where x is any residue), and the Walker B motif (hhhh[D/E], where h is a hydrophobic residue). The Walker A and B motifs bind the beta-gamma phosphate moiety of the bound nuc…
Q#243 - >gi|873980158|g[ATP-dependent metalloprotease [Piscirickettsia salmonis LF-89 = ATCC VR-1361]]	superfamily	250619	402	593	1.12822e-86	281021	cl03209	Peptidase_M41 superfamily	-	-	Peptidase family M41; Peptidase family M41.
Q#243 - >gi|873980158|g[ATP-dependent metalloprotease [Piscirickettsia salmonis LF-89 = ATCC VR-1361]]	superfamily	253758	5	93	1.01235e-09	691824	cl20323	FtsH_ext superfamily	-	-	FtsH Extracellular; This domain is found in the FtsH family of proteins. FtsH is the only membrane-bound ATP-dependent protease universally conserved in prokaryotes. It only efficiently degrades proteins that have a low thermodynamic stability - e.g. it lacks robust unfoldase activity. This feature may be key and implies that this could be a criterion for degrading a protein. In Oenococcus oeni F…
Q#244 - >gi|873980188|g[outer membrane family protein [Piscirickettsia salmonis LF-89 = ATCC VR-1361]]	superfamily	277537	7	170	0.0249662	46469	cl21485	OmpH superfamily	-	-	Outer membrane protein (OmpH-like); This family includes outer membrane proteins such as OmpH among others. Skp (OmpH) has been characterized as a molecular chaperone that interacts with unfolded proteins as they emerge in the periplasm from the Sec translocation machinery.
Q#245 - >gi|873980202|g[hypothetical protein PSLF89_3244 [Piscirickettsia salmonis LF-89 = ATCC VR-1361]]	superfamily	225950	1	231	1.54629e-21	101503	cl18731	COG3416 superfamily	-	-	Uncharacterized protein [Function unknown]; Uncharacterized protein conserved in bacteria [Function unknown].
Q#246 - >gi|873980208|g[acriflavine resistance protein B [Piscirickettsia salmonis LF-89 = ATCC VR-1361]]	superfamily	276353	286	482	4.5778e-06	607683	cl21543	MMPL superfamily	N	-	MMPL family; Members of this family are putative integral membrane proteins from bacteria. Several of the members are mycobacterial proteins. Many of the proteins contain two copies of this aligned region. The function of these proteins is not known, although it has been suggested that they may be involved in lipid transport.
Q#246 - >gi|873980208|g[acriflavine resistance protein B [Piscirickettsia salmonis LF-89 = ATCC VR-1361]]	superfamily	276353	857	1006	0.00370814	391971	cl21543	MMPL superfamily	N	-	MMPL family; Members of this family are putative integral membrane proteins from bacteria. Several of the members are mycobacterial proteins. Many of the proteins contain two copies of this aligned region. The function of these proteins is not known, although it has been suggested that they may be involved in lipid transport.
Q#247 - >gi|873980269|g[hypothetical protein PSLF89_3316 [Piscirickettsia salmonis LF-89 = ATCC VR-1361]]	superfamily	277522	45	259	8.9924e-07	587498	cl21456	Periplasmic_Binding_Protein_Type_2 superfamily	-	-	Type 2 periplasmic binding fold superfamily; This evolutionary model and hierarchy represent the ligand-binding domains found in solute binding proteins that serve as initial receptors in the transport, signal transduction and channel gating. The PBP2 proteins share the same architecture as periplasmic binding proteins type 1 (PBP1), but have a different topology. They are typically comprised of …
Q#248 - >gi|873980288|g[hypothetical protein PSLF89_3348 [Piscirickettsia salmonis LF-89 = ATCC VR-1361]]	superfamily	277409	1	185	5.44094e-25	109722	cl00429	SNARE_assoc superfamily	-	-	SNARE associated Golgi protein; This is a family of SNARE associated Golgi proteins. The yeast member of this family localizes with the t-SNARE Tlg2.
Q#249 - >gi|873980312|g[ATP synthase subunit beta [Piscirickettsia salmonis LF-89 = ATCC VR-1361]]	superfamily	277521	78	350	0	572635	cl21455	P-loop_NTPase superfamily	-	-	P-loop containing Nucleoside Triphosphate Hydrolases; Members of the P-loop NTPase domain superfamily are characterized by a conserved nucleotide phosphate-binding motif, also referred to as the Walker A motif (GxxxxGK[S/T], where x is any residue), and the Walker B motif (hhhh[D/E], where h is a hydrophobic residue). The Walker A and B motifs bind the beta-gamma phosphate moiety of the bound nuc…
Q#249 - >gi|873980312|g[ATP synthase subunit beta [Piscirickettsia salmonis LF-89 = ATCC VR-1361]]	superfamily	249758	358	463	9.9407e-32	126618	cl08258	ATP-synt_ab_C superfamily	-	-	ATP synthase alpha/beta chain, C terminal domain; ATP synthase alpha/beta chain, C terminal domain.
Q#249 - >gi|873980312|g[ATP synthase subunit beta [Piscirickettsia salmonis LF-89 = ATCC VR-1361]]	superfamily	251583	6	75	1.272e-16	814185	cl23532	ATP-synt_ab_N superfamily	-	-	ATP synthase alpha/beta family, beta-barrel domain; This family includes the ATP synthase alpha and beta subunits the ATP synthase associated with flagella.
Q#250 - >gi|873980314|g[ATP synthase subunit alpha [Piscirickettsia salmonis LF-89 = ATCC VR-1361]]	superfamily	277521	94	378	0	547245	cl21455	P-loop_NTPase superfamily	-	-	P-loop containing Nucleoside Triphosphate Hydrolases; Members of the P-loop NTPase domain superfamily are characterized by a conserved nucleotide phosphate-binding motif, also referred to as the Walker A motif (GxxxxGK[S/T], where x is any residue), and the Walker B motif (hhhh[D/E], where h is a hydrophobic residue). The Walker A and B motifs bind the beta-gamma phosphate moiety of the bound nuc…
Q#250 - >gi|873980314|g[ATP synthase subunit alpha [Piscirickettsia salmonis LF-89 = ATCC VR-1361]]	superfamily	249758	387	480	6.62085e-16	865574	cl08258	ATP-synt_ab_C superfamily	-	-	ATP synthase alpha/beta chain, C terminal domain; ATP synthase alpha/beta chain, C terminal domain.
Q#250 - >gi|873980314|g[ATP synthase subunit alpha [Piscirickettsia salmonis LF-89 = ATCC VR-1361]]	superfamily	251583	29	92	1.33893e-06	586917	cl23532	ATP-synt_ab_N superfamily	-	-	ATP synthase alpha/beta family, beta-barrel domain; This family includes the ATP synthase alpha and beta subunits the ATP synthase associated with flagella.
Q#251 - >gi|873980323|g[tRNA modification GTPase TrmE [Piscirickettsia salmonis LF-89 = ATCC VR-1361]]	superfamily	277521	214	382	6.87167e-60	204.65	cl21455	P-loop_NTPase superfamily	-	-	P-loop containing Nucleoside Triphosphate Hydrolases; Members of the P-loop NTPase domain superfamily are characterized by a conserved nucleotide phosphate-binding motif, also referred to as the Walker A motif (GxxxxGK[S/T], where x is any residue), and the Walker B motif (hhhh[D/E], where h is a hydrophobic residue). The Walker A and B motifs bind the beta-gamma phosphate moiety of the bound nuc…
Q#251 - >gi|873980323|g[tRNA modification GTPase TrmE [Piscirickettsia salmonis LF-89 = ATCC VR-1361]]	superfamily	204472	6	120	9.13035e-55	189916	cl11057	TrmE_N superfamily	-	-	GTP-binding protein TrmE N-terminus; This family represents the shorter, B, chain of the homo-dimeric structure which is a guanine nucleotide-binding protein that binds and hydrolyses GTP. TrmE is homologous to the tetrahydrofolate-binding domain of N,N-dimethylglycine oxidase and indeed binds formyl-tetrahydrofolate. TrmE actively participates in the formylation reaction of uridine and regulates…
Q#251 - >gi|873980323|g[tRNA modification GTPase TrmE [Piscirickettsia salmonis LF-89 = ATCC VR-1361]]	superfamily	257176	384	456	1.85827e-16	864315	cl14994	GTPase_Cys_C superfamily	-	-	Catalytic cysteine-containing C-terminus of GTPase, MnmE; This short C-terminal region contains the only cysteine present in these proteins. It is proposed that MnmE is a tRNA-modifying enzyme and that Cys-451 functions as a catalytic residue in the modification reaction.
Q#253 - >gi|917322939|r[hypothetical protein [Piscirickettsia salmonis]]	superfamily	277521	77	263	9.66527e-07	59527	cl21455	P-loop_NTPase superfamily	-	-	P-loop containing Nucleoside Triphosphate Hydrolases; Members of the P-loop NTPase domain superfamily are characterized by a conserved nucleotide phosphate-binding motif, also referred to as the Walker A motif (GxxxxGK[S/T], where x is any residue), and the Walker B motif (hhhh[D/E], where h is a hydrophobic residue). The Walker A and B motifs bind the beta-gamma phosphate moiety of the bound nuc…
Q#255 - >gi|917322988|r[recombinase RecD [Piscirickettsia salmonis]]	superfamily	258630	144	236	1.25762e-35	142246	cl23659	HHH_4 superfamily	-	-	Helix-hairpin-helix containing domain; This presumed domain contains at least one helix-hairpin-helix motif. This domain is often found in RecD helicases.
Q#255 - >gi|917322988|r[recombinase RecD [Piscirickettsia salmonis]]	superfamily	277521	328	507	4.7012e-34	138853	cl21455	P-loop_NTPase superfamily	-	-	P-loop containing Nucleoside Triphosphate Hydrolases; Members of the P-loop NTPase domain superfamily are characterized by a conserved nucleotide phosphate-binding motif, also referred to as the Walker A motif (GxxxxGK[S/T], where x is any residue), and the Walker B motif (hhhh[D/E], where h is a hydrophobic residue). The Walker A and B motifs bind the beta-gamma phosphate moiety of the bound nuc…
Q#255 - >gi|917322988|r[recombinase RecD [Piscirickettsia salmonis]]	superfamily	277692	592	696	2.6673e-26	113.65	cl22977	UvrD_C_2 superfamily	-	-	UvrD-like helicase C-terminal domain; This domain is found at the C-terminus of a wide variety of helicase enzymes. This domain has a AAA-like structural fold.
Q#255 - >gi|917322988|r[recombinase RecD [Piscirickettsia salmonis]]	superfamily	277562	97	147	0.000305763	379464	cl22429	ENDO3c superfamily	-	-	endonuclease III; includes endonuclease III (DNA-(apurinic or apyrimidinic site) lyase), alkylbase DNA glycosidases (Alka-family) and other DNA glycosidases
Q#255 - >gi|917322988|r[recombinase RecD [Piscirickettsia salmonis]]	superfamily	277562	156	209	0.00321976	35.25	cl22429	ENDO3c superfamily	-	-	endonuclease III; includes endonuclease III (DNA-(apurinic or apyrimidinic site) lyase), alkylbase DNA glycosidases (Alka-family) and other DNA glycosidases
Q#257 - >gi|917323030|r[hypothetical protein [Piscirickettsia salmonis]]	superfamily	275583	11	254	8.7832e-98	298203	cl00452	AAK superfamily	-	-	Amino Acid Kinases (AAK) superfamily, catalytic domain; present in such enzymes like N-acetylglutamate kinase (NAGK), carbamate kinase (CK), aspartokinase (AK), glutamate-5-kinase (G5K) and UMP kinase (UMPK). The AAK superfamily includes kinases that phosphorylate a variety of amino acid substrates. These kinases catalyze the formation of phosphoric anhydrides, generally with a carboxylate, and u…
Q#260 - >gi|917440655|r[outer membrane protein assembly factor BamB [Piscirickettsia salmonis]]	superfamily	277473	40	410	2.89348e-63	219126	cl11493	PQQ_DH_like superfamily	-	-	PQQ-dependent dehydrogenases and related proteins; This family is composed of dehydrogenases with pyrroloquinoline quinone (PQQ) as a cofactor, such as ethanol, methanol, and membrane-bound glucose dehydrogenases. The alignment model contains an 8-bladed beta-propeller, and the family also includes distantly related proteins which are not enzymatically active and do not bind PQQ.
Q#260 - >gi|917440655|r[outer membrane protein assembly factor BamB [Piscirickettsia salmonis]]	superfamily	276097	138	313	0.14192	451752	cl14874	Luminal_IRE1_like superfamily	C	-	The Luminal domain, a dimerization domain, of Inositol-requiring protein 1-like proteins; The Luminal domain is a dimerization domain present in Inositol-requiring protein 1 (IRE1), eukaryotic translation Initiation Factor 2-Alpha Kinase 3 (EIF2AK3), and similar proteins. IRE1 and EIF2AK3 are serine/threonine protein kinases (STKs) and are type I transmembrane proteins that are localized in the e…
Q#260 - >gi|917440655|r[outer membrane protein assembly factor BamB [Piscirickettsia salmonis]]	superfamily	250292	225	260	0.000234857	368452	cl22873	PQQ superfamily	-	-	PQQ enzyme repeat; The family represent a single repeat of a beta propeller. This propeller has been found in several enzymes which utilize pyrrolo-quinoline quinone as a prosthetic group.
Q#262 - >gi|917440706|r[hypothetical protein [Piscirickettsia salmonis]]	superfamily	277521	153	332	3.58249e-33	137697	cl21455	P-loop_NTPase superfamily	-	-	P-loop containing Nucleoside Triphosphate Hydrolases; Members of the P-loop NTPase domain superfamily are characterized by a conserved nucleotide phosphate-binding motif, also referred to as the Walker A motif (GxxxxGK[S/T], where x is any residue), and the Walker B motif (hhhh[D/E], where h is a hydrophobic residue). The Walker A and B motifs bind the beta-gamma phosphate moiety of the bound nuc…
Q#262 - >gi|917440706|r[hypothetical protein [Piscirickettsia salmonis]]	superfamily	277692	417	521	1.88956e-25	113264	cl22977	UvrD_C_2 superfamily	-	-	UvrD-like helicase C-terminal domain; This domain is found at the C-terminus of a wide variety of helicase enzymes. This domain has a AAA-like structural fold.
Q#262 - >gi|917440706|r[hypothetical protein [Piscirickettsia salmonis]]	superfamily	258630	11	61	1.38392e-10	709843	cl23659	HHH_4 superfamily	N	-	Helix-hairpin-helix containing domain; This presumed domain contains at least one helix-hairpin-helix motif. This domain is often found in RecD helicases.
Q#263 - >gi|917526849|r[hypothetical protein [Piscirickettsia salmonis]]	superfamily	275472	28	79	8.68875	386205	cl00107	LysM superfamily	-	-	Lysine Motif is a small domain involved in binding peptidoglycan; LysM, a small globular domain with approximately 40 amino acids, is a widespread protein module involved in binding peptidoglycan in bacteria and chitin in eukaryotes. The domain was originally identified in enzymes that degrade bacterial cell walls, but proteins involved in many other biological functions also contain this domain.…
Q#263 - >gi|917526849|r[hypothetical protein [Piscirickettsia salmonis]]	superfamily	276344	32	104	1.36425e-11	731383	cl21525	LysM superfamily	-	-	LysM domain; The LysM (lysin motif) domain is about 40 residues long. It is found in a variety of enzymes involved in bacterial cell wall degradation. This domain may have a general peptidoglycan binding function. The structure of this domain is known.
Q#264 - >gi|917526879|r[signal recognition particle-docking protein FtsY, partial [Piscirickettsia salmonis]]	superfamily	277521	145	323	1.9493e-82	256702	cl21455	P-loop_NTPase superfamily	-	-	P-loop containing Nucleoside Triphosphate Hydrolases; Members of the P-loop NTPase domain superfamily are characterized by a conserved nucleotide phosphate-binding motif, also referred to as the Walker A motif (GxxxxGK[S/T], where x is any residue), and the Walker B motif (hhhh[D/E], where h is a hydrophobic residue). The Walker A and B motifs bind the beta-gamma phosphate moiety of the bound nuc…
Q#264 - >gi|917526879|r[signal recognition particle-docking protein FtsY, partial [Piscirickettsia salmonis]]	superfamily	261873	48	125	9.72175e-15	807203	cl03758	SRP54_N superfamily	-	-	SRP54-type protein, helical bundle domain; SRP54-type protein, helical bundle domain.
Q#264 - >gi|917526879|r[signal recognition particle-docking protein FtsY, partial [Piscirickettsia salmonis]]	superfamily	277502	145	204	0.000130797	41.1	cl17190	NK superfamily	C	-	Nucleoside/nucleotide kinase (NK) is a protein superfamily consisting of multiple families of enzymes that share structural similarity and are functionally related to the catalysis of the reversible phosphate group transfer from nucleoside triphosphates to nucleosides/nucleotides, nucleoside monophosphates, or sugars. Members of this family play a wide variety of essential roles in nucleotide met…
Q#265 - >gi|920727208|g[cobQ/CobB/MinD/ParA nucleotide-binding domain protein (plasmid) [Piscirickettsia salmonis]]	superfamily	277521	73	242	5.23775e-13	76861	cl21455	P-loop_NTPase superfamily	-	-	P-loop containing Nucleoside Triphosphate Hydrolases; Members of the P-loop NTPase domain superfamily are characterized by a conserved nucleotide phosphate-binding motif, also referred to as the Walker A motif (GxxxxGK[S/T], where x is any residue), and the Walker B motif (hhhh[D/E], where h is a hydrophobic residue). The Walker A and B motifs bind the beta-gamma phosphate moiety of the bound nuc…
Q#265 - >gi|920727208|g[cobQ/CobB/MinD/ParA nucleotide-binding domain protein (plasmid) [Piscirickettsia salmonis]]	superfamily	277521	73	189	4.28203e-06	603377	cl21455	P-loop_NTPase superfamily	C	-	P-loop containing Nucleoside Triphosphate Hydrolases; Members of the P-loop NTPase domain superfamily are characterized by a conserved nucleotide phosphate-binding motif, also referred to as the Walker A motif (GxxxxGK[S/T], where x is any residue), and the Walker B motif (hhhh[D/E], where h is a hydrophobic residue). The Walker A and B motifs bind the beta-gamma phosphate moiety of the bound nuc…
Q#266 - >gi|920727403|g[conjugal transfer protein TraI (plasmid) [Piscirickettsia salmonis]]	superfamily	271516	1769	1846	0.0383225	480354	cl00718	TOPRIM superfamily	-	-	Topoisomerase-primase domain. This is a nucleotidyl transferase/hydrolase domain found in type IA, type IIA and type IIB topoisomerases, bacterial DnaG-type primases, small primase-like proteins from bacteria and archaea, OLD family nucleases from bacterial and archaea, and bacterial DNA repair proteins of the RecR/M family. This domain has two conserved motifs, one of which centers at a conserve…
Q#266 - >gi|920727403|g[conjugal transfer protein TraI (plasmid) [Piscirickettsia salmonis]]	superfamily	276277	14	305	3.14975e-104	348289	cl19905	TrwC superfamily	-	-	TrwC relaxase; Relaxases are DNA strand transferases which function during the conjugative cell to cell DNA transfer. TrwC binds to the origin of transfer (oriT) and melts the double helix.
Q#266 - >gi|920727403|g[conjugal transfer protein TraI (plasmid) [Piscirickettsia salmonis]]	superfamily	277521	990	1155	6.20476e-40	160424	cl21455	P-loop_NTPase superfamily	-	-	P-loop containing Nucleoside Triphosphate Hydrolases; Members of the P-loop NTPase domain superfamily are characterized by a conserved nucleotide phosphate-binding motif, also referred to as the Walker A motif (GxxxxGK[S/T], where x is any residue), and the Walker B motif (hhhh[D/E], where h is a hydrophobic residue). The Walker A and B motifs bind the beta-gamma phosphate moiety of the bound nuc…
Q#266 - >gi|920727403|g[conjugal transfer protein TraI (plasmid) [Piscirickettsia salmonis]]	superfamily	254533	224	300	0.00105992	418598	cl20352	DUF1682 superfamily	N	-	Protein of unknown function (DUF1682); The members of this family are all hypothetical eukaryotic proteins of unknown function. One member is described as being an adipocyte-specific protein, but no evidence of this was found.
Q#266 - >gi|920727403|g[conjugal transfer protein TraI (plasmid) [Piscirickettsia salmonis]]	superfamily	146444	1808	1973	0.00443835	408244	cl15559	CLAG superfamily	C	-	Cytoadherence-linked asexual protein; Clag (cytoadherence linked asexual gene) is a malaria surface protein which has been shown to be involved in the binding of Plasmodium falciparum infected erythrocytes to host endothelial cells, a process termed cytoadherence. The cytoadherence phenomenon is associated with the sequestration of infected erythrocytes in the blood vessels of the brain, cerebral…
Q#267 - >gi|920727413|g[recombinase RecD (plasmid) [Piscirickettsia salmonis]]	superfamily	258630	144	236	1.51452e-35	142246	cl23659	HHH_4 superfamily	-	-	Helix-hairpin-helix containing domain; This presumed domain contains at least one helix-hairpin-helix motif. This domain is often found in RecD helicases.
Q#267 - >gi|920727413|g[recombinase RecD (plasmid) [Piscirickettsia salmonis]]	superfamily	277521	328	507	8.42309e-33	138083	cl21455	P-loop_NTPase superfamily	-	-	P-loop containing Nucleoside Triphosphate Hydrolases; Members of the P-loop NTPase domain superfamily are characterized by a conserved nucleotide phosphate-binding motif, also referred to as the Walker A motif (GxxxxGK[S/T], where x is any residue), and the Walker B motif (hhhh[D/E], where h is a hydrophobic residue). The Walker A and B motifs bind the beta-gamma phosphate moiety of the bound nuc…
Q#267 - >gi|920727413|g[recombinase RecD (plasmid) [Piscirickettsia salmonis]]	superfamily	277692	592	696	3.71008e-25	113264	cl22977	UvrD_C_2 superfamily	-	-	UvrD-like helicase C-terminal domain; This domain is found at the C-terminus of a wide variety of helicase enzymes. This domain has a AAA-like structural fold.
Q#267 - >gi|920727413|g[recombinase RecD (plasmid) [Piscirickettsia salmonis]]	superfamily	277562	97	147	0.000313184	379464	cl22429	ENDO3c superfamily	-	-	endonuclease III; includes endonuclease III (DNA-(apurinic or apyrimidinic site) lyase), alkylbase DNA glycosidases (Alka-family) and other DNA glycosidases
Q#267 - >gi|920727413|g[recombinase RecD (plasmid) [Piscirickettsia salmonis]]	superfamily	277562	156	209	0.00339699	35.25	cl22429	ENDO3c superfamily	-	-	endonuclease III; includes endonuclease III (DNA-(apurinic or apyrimidinic site) lyase), alkylbase DNA glycosidases (Alka-family) and other DNA glycosidases
Q#268 - >gi|920728732|g[ATP synthase F1, alpha subunit [Piscirickettsia salmonis]]	superfamily	277521	94	378	0	548401	cl21455	P-loop_NTPase superfamily	-	-	P-loop containing Nucleoside Triphosphate Hydrolases; Members of the P-loop NTPase domain superfamily are characterized by a conserved nucleotide phosphate-binding motif, also referred to as the Walker A motif (GxxxxGK[S/T], where x is any residue), and the Walker B motif (hhhh[D/E], where h is a hydrophobic residue). The Walker A and B motifs bind the beta-gamma phosphate moiety of the bound nuc…
Q#268 - >gi|920728732|g[ATP synthase F1, alpha subunit [Piscirickettsia salmonis]]	superfamily	249758	387	480	8.21252e-16	861722	cl08258	ATP-synt_ab_C superfamily	-	-	ATP synthase alpha/beta chain, C terminal domain; ATP synthase alpha/beta chain, C terminal domain.
Q#268 - >gi|920728732|g[ATP synthase F1, alpha subunit [Piscirickettsia salmonis]]	superfamily	251583	29	92	1.1564e-07	586917	cl23532	ATP-synt_ab_N superfamily	-	-	ATP synthase alpha/beta family, beta-barrel domain; This family includes the ATP synthase alpha and beta subunits the ATP synthase associated with flagella.
Q#269 - >gi|920728735|g[ATP synthase F1, epsilon subunit [Piscirickettsia salmonis]]	superfamily	271694	5	128	2.291e-33	119924	cl10033	F1-ATPase_delta superfamily	-	-	mitochondrial ATP synthase delta subunit; The F-ATPase is found in bacterial plasma membranes, mitochondrial inner membranes and in chloroplast thylakoid membranes. It has also been found in the archaea Methanosarcina barkeri. It uses a proton gradient to drive ATP synthesis and hydrolyzes ATP to build the proton gradient. The extrinisic membrane domain, F1, is composed of alpha, beta, gamma, del…
Q#269 - >gi|920728735|g[ATP synthase F1, epsilon subunit [Piscirickettsia salmonis]]	superfamily	249833	90	136	0.000435379	347368	cl02858	ATP-synt_DE superfamily	-	-	ATP synthase, Delta/Epsilon chain, long alpha-helix domain; Part of the ATP synthase CF(1). These subunits are part of the head unit of the ATP synthase. This subunit is called epsilon in bacteria and delta in mitochondria. In bacteria the delta (D) subunit is equivalent to the mitochondrial Oligomycin sensitive subunit, OSCP (pfam00213).
Q#270 - >gi|920728744|g[chromosome partitioning protein ParB [Piscirickettsia salmonis]]	superfamily	271576	59	122	8.31562e-06	561587	cl02129	ParBc superfamily	N	-	ParB-like nuclease domain; ParB-like nuclease domain.
Q#271 - >gi|920728745|g[chromosome partitioning protein ParA [Piscirickettsia salmonis]]	superfamily	277521	3	145	1.43706e-18	895726	cl21455	P-loop_NTPase superfamily	-	-	P-loop containing Nucleoside Triphosphate Hydrolases; Members of the P-loop NTPase domain superfamily are characterized by a conserved nucleotide phosphate-binding motif, also referred to as the Walker A motif (GxxxxGK[S/T], where x is any residue), and the Walker B motif (hhhh[D/E], where h is a hydrophobic residue). The Walker A and B motifs bind the beta-gamma phosphate moiety of the bound nuc…
Q#271 - >gi|920728745|g[chromosome partitioning protein ParA [Piscirickettsia salmonis]]	superfamily	277502	12	39	0.00403581	351464	cl17190	NK superfamily	C	-	Nucleoside/nucleotide kinase (NK) is a protein superfamily consisting of multiple families of enzymes that share structural similarity and are functionally related to the catalysis of the reversible phosphate group transfer from nucleoside triphosphates to nucleosides/nucleotides, nucleoside monophosphates, or sugars. Members of this family play a wide variety of essential roles in nucleotide met…
Q#272 - >gi|920728766|g[membrane protein [Piscirickettsia salmonis]]	superfamily	277409	1	185	4.55307e-24	107411	cl00429	SNARE_assoc superfamily	-	-	SNARE associated Golgi protein; This is a family of SNARE associated Golgi proteins. The yeast member of this family localizes with the t-SNARE Tlg2.
Q#273 - >gi|920728784|g[DNA topoisomerase I [Piscirickettsia salmonis]]	superfamily	272110	134	571	1.06738e-156	472.09	cl21690	TOP1Ac superfamily	-	-	DNA Topoisomerase, subtype IA; DNA-binding, ATP-binding and catalytic domain of bacterial DNA topoisomerases I and III, and eukaryotic DNA topoisomerase III and eubacterial and archael reverse gyrases. Topoisomerases clevage single or double stranded DNA and then rejoin the broken phosphodiester backbone. Proposed catalytic mechanism of single stranded DNA cleavage is by phosphoryl transfer throu…
Q#273 - >gi|920728784|g[DNA topoisomerase I [Piscirickettsia salmonis]]	superfamily	271516	4	129	1.10295e-49	182761	cl00718	TOPRIM superfamily	-	-	Topoisomerase-primase domain. This is a nucleotidyl transferase/hydrolase domain found in type IA, type IIA and type IIB topoisomerases, bacterial DnaG-type primases, small primase-like proteins from bacteria and archaea, OLD family nucleases from bacterial and archaea, and bacterial DNA repair proteins of the RecR/M family. This domain has two conserved motifs, one of which centers at a conserve…
Q#273 - >gi|920728784|g[DNA topoisomerase I [Piscirickettsia salmonis]]	superfamily	214662	109	196	1.50581e-38	150811	cl19757	TOP1Bc superfamily	-	-	Bacterial DNA topoisomeraes I ATP-binding domain; Extension of TOPRIM in Bacterial DNA topoisomeraes I and III, Eukaryotic DNA topoisomeraes III, reverse gyrase beta subunit
Q#273 - >gi|920728784|g[DNA topoisomerase I [Piscirickettsia salmonis]]	superfamily	110400	637	674	1.53675e-10	696027	cl15497	zf-C4_Topoisom superfamily	-	-	Topoisomerase DNA binding C4 zinc finger; Topoisomerase DNA binding C4 zinc finger.
Q#273 - >gi|920728784|g[DNA topoisomerase I [Piscirickettsia salmonis]]	superfamily	110400	589	625	4.07773e-09	653655	cl15497	zf-C4_Topoisom superfamily	-	-	Topoisomerase DNA binding C4 zinc finger; Topoisomerase DNA binding C4 zinc finger.
Q#273 - >gi|920728784|g[DNA topoisomerase I [Piscirickettsia salmonis]]	superfamily	110400	679	718	5.72934e-06	565059	cl15497	zf-C4_Topoisom superfamily	-	-	Topoisomerase DNA binding C4 zinc finger; Topoisomerase DNA binding C4 zinc finger.
Q#274 - >gi|920728837|g[Acriflavin resistance protein AcrF [Piscirickettsia salmonis]]	superfamily	276353	342	486	0.0383808	519087	cl21543	MMPL superfamily	N	-	MMPL family; Members of this family are putative integral membrane proteins from bacteria. Several of the members are mycobacterial proteins. Many of the proteins contain two copies of this aligned region. The function of these proteins is not known, although it has been suggested that they may be involved in lipid transport.
Q#274 - >gi|920728837|g[Acriflavin resistance protein AcrF [Piscirickettsia salmonis]]	superfamily	276353	854	1006	9.93007	429642	cl21543	MMPL superfamily	-	-	MMPL family; Members of this family are putative integral membrane proteins from bacteria. Several of the members are mycobacterial proteins. Many of the proteins contain two copies of this aligned region. The function of these proteins is not known, although it has been suggested that they may be involved in lipid transport.
Q#275 - >gi|920728843|g[type IV secretion system protein VirB9 [Piscirickettsia salmonis]]	superfamily	275929	257	329	2.85909e-11	718438	cl11423	VirB9_CagX_TrbG superfamily	-	-	VirB9/CagX/TrbG, a component of the type IV secretion system; VirB9 is a component of the type IV secretion system, which is employed by pathogenic bacteria to export virulence proteins directly from the bacterial cytoplasm into the host cell. Unlike the more common type III secretion system, type IV systems evolved from the conjugative apparatus, which is used to transfer DNA between cells. VirB…
Q#276 - >gi|920728844|g[type IV secretion system protein VirB10 [Piscirickettsia salmonis]]	superfamily	252141	202	403	1.80374e-53	187758	cl22298	TrbI superfamily	-	-	Bacterial conjugation TrbI-like protein; Although not essential for conjugation, the TrbI protein greatly increase the conjugational efficiency.
Q#277 - >gi|920728896|g[transcription termination factor Rho [Piscirickettsia salmonis]]	superfamily	277521	156	404	8.1399e-172	494149	cl21455	P-loop_NTPase superfamily	-	-	P-loop containing Nucleoside Triphosphate Hydrolases; Members of the P-loop NTPase domain superfamily are characterized by a conserved nucleotide phosphate-binding motif, also referred to as the Walker A motif (GxxxxGK[S/T], where x is any residue), and the Walker B motif (hhhh[D/E], where h is a hydrophobic residue). The Walker A and B motifs bind the beta-gamma phosphate moiety of the bound nuc…
Q#277 - >gi|920728896|g[transcription termination factor Rho [Piscirickettsia salmonis]]	superfamily	275904	51	118	5.73202e-38	143535	cl09927	S1_like superfamily	-	-	S1_like: Ribosomal protein S1-like RNA-binding domain. Found in a wide variety of RNA-associated proteins. Originally identified in S1 ribosomal protein. This superfamily also contains the Cold Shock Domain (CSD), which is a homolog of the S1 domain. Both domains are members of the Oligonucleotide/oligosaccharide Binding (OB) fold.
Q#277 - >gi|920728896|g[transcription termination factor Rho [Piscirickettsia salmonis]]	superfamily	262900	5	47	5.19324e-09	643256	cl06505	Rho_N superfamily	-	-	Rho termination factor, N-terminal domain; The Rho termination factor disengages newly transcribed RNA from its DNA template at certain, specific transcripts. It it thought that two copies of Rho bind to RNA and that Rho functions as a hexamer of protomers. This domain is found to the N-terminus of the RNA binding domain (pfam07497).
Q#279 - >gi|920728935|g[stomatin QmcA [Piscirickettsia salmonis]]	superfamily	271837	62	170	1.30346e-47	166881	cl19107	SPFH_like superfamily	-	-	core domain of the SPFH (stomatin, prohibitin, flotillin, and HflK/C) superfamily; This model summarizes proteins similar to stomatin, prohibitin, flotillin, HflK/C (SPFH) and podocin. The conserved domain common to the SPFH superfamily has also been referred to as the Band 7 domain. Many superfamily members are associated with lipid rafts. Individual proteins of the SPFH superfamily may cluster …
Q#280 - >gi|920728965|g[transcription termination factor NusA [Piscirickettsia salmonis]]	superfamily	275904	139	207	7.3794e-23	101.75	cl09927	S1_like superfamily	-	-	S1_like: Ribosomal protein S1-like RNA-binding domain. Found in a wide variety of RNA-associated proteins. Originally identified in S1 ribosomal protein. This superfamily also contains the Cold Shock Domain (CSD), which is a homolog of the S1 domain. Both domains are members of the Oligonucleotide/oligosaccharide Binding (OB) fold.
Q#280 - >gi|920728965|g[transcription termination factor NusA [Piscirickettsia salmonis]]	superfamily	275471	288	347	3.22525e-09	656581	cl00098	KH-I superfamily	-	-	K homology RNA-binding domain, type I. KH binds single-stranded RNA or DNA. It is found in a wide variety of proteins including ribosomal proteins, transcription factors and post-transcriptional modifiers of mRNA. There are two different KH domains that belong to different protein folds, but they share a single KH motif. The KH motif is folded into a beta alpha alpha beta unit. In addition to the…
Q#280 - >gi|920728965|g[transcription termination factor NusA [Piscirickettsia salmonis]]	superfamily	275471	230	282	0.000599454	367681	cl00098	KH-I superfamily	-	-	K homology RNA-binding domain, type I. KH binds single-stranded RNA or DNA. It is found in a wide variety of proteins including ribosomal proteins, transcription factors and post-transcriptional modifiers of mRNA. There are two different KH domains that belong to different protein folds, but they share a single KH motif. The KH motif is folded into a beta alpha alpha beta unit. In addition to the…
Q#280 - >gi|920728965|g[transcription termination factor NusA [Piscirickettsia salmonis]]	superfamily	254856	5	132	2.69955e-39	150.75	cl08481	NusA_N superfamily	-	-	NusA N-terminal domain; This domain represents the RNA polymerase binding domain of NusA.
Q#280 - >gi|920728965|g[transcription termination factor NusA [Piscirickettsia salmonis]]	superfamily	277562	373	422	0.000102053	526883	cl22429	ENDO3c superfamily	-	-	endonuclease III; includes endonuclease III (DNA-(apurinic or apyrimidinic site) lyase), alkylbase DNA glycosidases (Alka-family) and other DNA glycosidases
Q#280 - >gi|920728965|g[transcription termination factor NusA [Piscirickettsia salmonis]]	superfamily	277562	437	496	0.0076468	44.88	cl22429	ENDO3c superfamily	-	-	endonuclease III; includes endonuclease III (DNA-(apurinic or apyrimidinic site) lyase), alkylbase DNA glycosidases (Alka-family) and other DNA glycosidases
Q#281 - >gi|920728966|g[translation initiation factor IF-2 [Piscirickettsia salmonis]]	superfamily	277521	394	557	2.6995e-84	276661	cl21455	P-loop_NTPase superfamily	-	-	P-loop containing Nucleoside Triphosphate Hydrolases; Members of the P-loop NTPase domain superfamily are characterized by a conserved nucleotide phosphate-binding motif, also referred to as the Walker A motif (GxxxxGK[S/T], where x is any residue), and the Walker B motif (hhhh[D/E], where h is a hydrophobic residue). The Walker A and B motifs bind the beta-gamma phosphate moiety of the bound nuc…
Q#281 - >gi|920728966|g[translation initiation factor IF-2 [Piscirickettsia salmonis]]	superfamily	261449	567	660	1.67417e-34	139927	cl02787	Translation_Factor_II_like superfamily	-	-	Translation_Factor_II_like: Elongation factor Tu (EF-Tu) domain II-like proteins. Elongation factor Tu consists of three structural domains, this family represents the second domain. Domain II adopts a beta barrel structure and is involved in binding to charged tRNA. Domain II is found in other proteins such as elongation factor G and translation initiation factor IF-2. This group also includes t…
Q#281 - >gi|920728966|g[translation initiation factor IF-2 [Piscirickettsia salmonis]]	superfamily	261449	798	881	2.66542e-34	138773	cl02787	Translation_Factor_II_like superfamily	-	-	Translation_Factor_II_like: Elongation factor Tu (EF-Tu) domain II-like proteins. Elongation factor Tu consists of three structural domains, this family represents the second domain. Domain II adopts a beta barrel structure and is involved in binding to charged tRNA. Domain II is found in other proteins such as elongation factor G and translation initiation factor IF-2. This group also includes t…
Q#281 - >gi|920728966|g[translation initiation factor IF-2 [Piscirickettsia salmonis]]	superfamily	256778	675	782	3.13399e-45	170705	cl13429	IF-2 superfamily	-	-	Translation-initiation factor 2; IF-2 is a translation initiator in each of the three main phylogenetic domains (Eukaryotes, Bacteria and Archaea). IF2 interacts with formylmethionine-tRNA, GTP, IF1, IF3 and both ribosomal subunits. Through these interactions, IF2 promotes the binding of the initiator tRNA to the A site in the smaller ribosomal subunit and catalyses the hydrolysis of GTP followin…
Q#281 - >gi|920728966|g[translation initiation factor IF-2 [Piscirickettsia salmonis]]	superfamily	252785	315	365	3.41058e-09	663282	cl04730	IF2_N superfamily	-	-	Translation initiation factor IF-2, N-terminal region; This conserved feature at the N-terminus of bacterial translation initiation factor IF2 has recently had its structure solved. It shows structural similarity to the tRNA anticodon Stem Contact Fold domains of the methionyl-tRNA and glutaminyl-tRNA synthetases, and a similar fold is also found in the B5 domain of the phenylalanine-tRNA synthet…
Q#281 - >gi|920728966|g[translation initiation factor IF-2 [Piscirickettsia salmonis]]	superfamily	254758	63	102	2.07494e-06	579433	cl07109	IF2_assoc superfamily	-	-	Bacterial translation initiation factor IF-2 associated region; Most of the sequences in this alignment come from bacterial translation initiation factors (IF-2, also pfam04760), but the domain is also found in the eukaryotic translation initiation factor 4 gamma in yeast and in a hypothetical Euglenozoa protein of unknown function.
Q#281 - >gi|920728966|g[translation initiation factor IF-2 [Piscirickettsia salmonis]]	superfamily	260830	130	199	0.000151454	422034	cl01201	DUF2058 superfamily	C	-	Uncharacterized protein conserved in bacteria (DUF2058); This domain, found in various prokaryotic proteins, has no known function.
Q#281 - >gi|920728966|g[translation initiation factor IF-2 [Piscirickettsia salmonis]]	superfamily	277537	132	223	0.000548907	398742	cl21485	OmpH superfamily	C	-	Outer membrane protein (OmpH-like); This family includes outer membrane proteins such as OmpH among others. Skp (OmpH) has been characterized as a molecular chaperone that interacts with unfolded proteins as they emerge in the periplasm from the Sec translocation machinery.
Q#281 - >gi|920728966|g[translation initiation factor IF-2 [Piscirickettsia salmonis]]	superfamily	271609	109	182	0.000592305	401459	cl03075	GrpE superfamily	C	-	nucleotide exchange factor GrpE; GrpE is the adenine nucleotide exchange factor of DnaK (Hsp70)-type ATPases. In bacteria, the DnaK-DnaJ-GrpE (KJE) chaperone system functions at the fulcrum of protein homeostasis. GrpE participates actively in response to heat shock by preventing aggregation of stress-denatured proteins; unfolded proteins initially bind to DnaJ, the J-domain ATPase-activating pro…
Q#281 - >gi|920728966|g[translation initiation factor IF-2 [Piscirickettsia salmonis]]	superfamily	254908	141	212	0.00264136	392559	cl07276	eIF3_subunit superfamily	C	-	Translation initiation factor eIF3 subunit; This is a family of proteins which are subunits of the eukaryotic translation initiation factor 3 (eIF3). In yeast it is called Hcr1. The Saccharomyces cerevisiae protein eIF3j (HCR1) has been shown to be required for processing of 20S pre-rRNA and binds to 18S rRNA and eIF3 subunits Rpg1p and Prt1p.
Q#281 - >gi|920728966|g[translation initiation factor IF-2 [Piscirickettsia salmonis]]	superfamily	254533	130	182	0.00407674	387782	cl20352	DUF1682 superfamily	N	-	Protein of unknown function (DUF1682); The members of this family are all hypothetical eukaryotic proteins of unknown function. One member is described as being an adipocyte-specific protein, but no evidence of this was found.
Q#281 - >gi|920728966|g[translation initiation factor IF-2 [Piscirickettsia salmonis]]	superfamily	271734	135	203	0.00524189	381158	cl12013	BAR superfamily	NC	-	The Bin/Amphiphysin/Rvs (BAR) domain, a dimerization module that binds membranes and detects membrane curvature; BAR domains are dimerization, lipid binding and curvature sensing modules found in many different proteins with diverse functions including organelle biogenesis, membrane trafficking or remodeling, and cell division and migration. Mutations in BAR containing proteins have been linked t…
Q#281 - >gi|920728966|g[translation initiation factor IF-2 [Piscirickettsia salmonis]]	superfamily	261100	94	183	0.00552442	38622	cl01868	YukC superfamily	N	-	WXG100 protein secretion system (Wss), protein YukC; Members of this family of proteins include predicted membrane proteins homologous to YukC in B. subtilis. The YukC protein family would participate to the formation of a translocon required for the secretion of WXG100 proteins (pfam06013) in monoderm bacteria, the WXG100 protein secretion system (Wss). This family includes EssB in Staphylococcu…
Q#281 - >gi|920728966|g[translation initiation factor IF-2 [Piscirickettsia salmonis]]	superfamily	254853	93	217	0.00568406	371757	cl07227	rRNA_processing superfamily	-	-	rRNA processing; This is a family of proteins that are involved in rRNA processing. In a localisation study they were found to localize to the nucleus and nucleolus. The family also includes other metazoa members from plants to mammals where the protein has been named BR22 and is associated with TTF-1, thyroid transcription factor 1. In the lungs, the family binds TTF-1 to form a complex which in…
Q#281 - >gi|920728966|g[translation initiation factor IF-2 [Piscirickettsia salmonis]]	superfamily	255569	161	260	0.00758008	361291	cl23601	Nop25 superfamily	N	-	Nucleolar protein 12 (25kDa); Members of this family of proteins are part of the yeast nuclear pore complex-associated pre-60S ribosomal subunit. The family functions as a highly conserved exonuclease that is required for the 5'-end maturation of 5.8S and 25S rRNAs, demonstrating that 5'-end processing also has a redundant pathway. Nop25 binds late pre-60S ribosomes, accompanying them from the nu…
Q#281 - >gi|920728966|g[translation initiation factor IF-2 [Piscirickettsia salmonis]]	superfamily	148511	91	188	0.00795596	371781	cl06134	Selenoprotein_S superfamily	N	-	Selenoprotein S (SelS); This family consists of several mammalian selenoprotein S (SelS) sequences. SelS is a plasma membrane protein and is present in a variety of tissues and cell types. The function of this family is unknown.
Q#281 - >gi|920728966|g[translation initiation factor IF-2 [Piscirickettsia salmonis]]	superfamily	277484	142	177	0.00981882	374837	cl14812	PIN_SF superfamily	NC	-	PIN (PilT N terminus) domain: Superfamily; PIN_SF The PIN (PilT N terminus) domain belongs to a large nuclease superfamily with representatives from eukaryota, eubacteria, and archaea. PIN domains were originally named for their sequence similarity to the N-terminal domain of an annotated pili biogenesis protein, PilT, a domain fusion between a PIN-domain and a PilT ATPase domain. The structural …
Q#281 - >gi|920728966|g[translation initiation factor IF-2 [Piscirickettsia salmonis]]	superfamily	271747	125	214	0.00995642	351847	cl13614	ClassIIa_HDAC_Gln-rich-N superfamily	-	-	Glutamine-rich N-terminal helical domain of various Class IIa histone deacetylases (HDAC4, HDAC5 and HDCA9); This superfamily consists of a glutamine-rich N-terminal helical extension to certain Class IIa histone deacetylases (HDACs), including HDAC4, HDAC5 and HDAC9; it is missing in HDAC7. It is referred to as the glutamine-rich domain, and confers responsiveness to calcium signals and mediates…
Q#282 - >gi|920728970|g[polyribonucleotide nucleotidyltransferase [Piscirickettsia salmonis]]	superfamily	271610	323	544	3.68755e-136	411555	cl03114	RNase_PH superfamily	-	-	RNase PH-like 3'-5' exoribonucleases; RNase PH-like 3'-5' exoribonucleases are enzymes that catalyze the 3' to 5' processing and decay of RNA substrates. Evolutionarily related members can be fond in prokaryotes, archaea, and eukaryotes. Bacterial ribonuclease PH contains a single copy of this domain, and removes nucleotide residues following the -CCA terminus of tRNA. Polyribonucleotide nucleoti…
Q#282 - >gi|920728970|g[polyribonucleotide nucleotidyltransferase [Piscirickettsia salmonis]]	superfamily	271610	4	232	2.70316e-123	378784	cl03114	RNase_PH superfamily	-	-	RNase PH-like 3'-5' exoribonucleases; RNase PH-like 3'-5' exoribonucleases are enzymes that catalyze the 3' to 5' processing and decay of RNA substrates. Evolutionarily related members can be fond in prokaryotes, archaea, and eukaryotes. Bacterial ribonuclease PH contains a single copy of this domain, and removes nucleotide residues following the -CCA terminus of tRNA. Polyribonucleotide nucleoti…
Q#282 - >gi|920728970|g[polyribonucleotide nucleotidyltransferase [Piscirickettsia salmonis]]	superfamily	275904	621	688	2.66729e-23	106473	cl09927	S1_like superfamily	-	-	S1_like: Ribosomal protein S1-like RNA-binding domain. Found in a wide variety of RNA-associated proteins. Originally identified in S1 ribosomal protein. This superfamily also contains the Cold Shock Domain (CSD), which is a homolog of the S1 domain. Both domains are members of the Oligonucleotide/oligosaccharide Binding (OB) fold.
Q#282 - >gi|920728970|g[polyribonucleotide nucleotidyltransferase [Piscirickettsia salmonis]]	superfamily	275471	552	612	2.10356e-15	837402	cl00098	KH-I superfamily	-	-	K homology RNA-binding domain, type I. KH binds single-stranded RNA or DNA. It is found in a wide variety of proteins including ribosomal proteins, transcription factors and post-transcriptional modifiers of mRNA. There are two different KH domains that belong to different protein folds, but they share a single KH motif. The KH motif is folded into a beta alpha alpha beta unit. In addition to the…
Q#282 - >gi|920728970|g[polyribonucleotide nucleotidyltransferase [Piscirickettsia salmonis]]	superfamily	252128	244	320	1.51102e-09	676802	cl04234	PNPase superfamily	-	-	Polyribonucleotide nucleotidyltransferase, RNA binding domain; This family contains the RNA binding domain of Polyribonucleotide nucleotidyltransferase (PNPase) PNPase is involved in mRNA degradation in a 3'-5' direction.
Q#282 - >gi|920728970|g[polyribonucleotide nucleotidyltransferase [Piscirickettsia salmonis]]	superfamily	252127	146	210	3.37411e-08	637481	cl08401	RNase_PH_C superfamily	-	-	3' exoribonuclease family, domain 2; This family includes 3'-5' exoribonucleases. Ribonuclease PH contains a single copy of this domain, and removes nucleotide residues following the -CCA terminus of tRNA. Polyribonucleotide nucleotidyltransferase (PNPase) contains two tandem copies of the domain. PNPase is involved in mRNA degradation in a 3'-5' direction. The exosome is a 3'-5' exoribonuclease …
Q#282 - >gi|920728970|g[polyribonucleotide nucleotidyltransferase [Piscirickettsia salmonis]]	superfamily	252127	460	529	0.278791	441029	cl08401	RNase_PH_C superfamily	-	-	3' exoribonuclease family, domain 2; This family includes 3'-5' exoribonucleases. Ribonuclease PH contains a single copy of this domain, and removes nucleotide residues following the -CCA terminus of tRNA. Polyribonucleotide nucleotidyltransferase (PNPase) contains two tandem copies of the domain. PNPase is involved in mRNA degradation in a 3'-5' direction. The exosome is a 3'-5' exoribonuclease …
Q#283 - >gi|920728973|g[phasin family protein [Piscirickettsia salmonis]]	superfamily	277472	6	97	0.000485633	483491	cl11491	Phasin_2 superfamily	-	-	Phasin protein; This entry describes a group of small proteins found associated with inclusions in bacterial cells. Most associate with polyhydroxyalkanoate (PHA) inclusions, the most common of which consist of polyhydroxybutyrate (PHB). These are designated granule-associate proteins or phasins.
Q#284 - >gi|920728977|g[acetyl-CoA C-acetyltransferase family protein [Piscirickettsia salmonis]]	superfamily	277458	5	392	0	596768	cl09938	cond_enzymes superfamily	-	-	Condensing enzymes; Family of enzymes that catalyze a (decarboxylating or non-decarboxylating) Claisen-like condensation reaction. Members are share strong structural similarity, and are involved in the synthesis and degradation of fatty acids, and the production of polyketides, a diverse group of natural products.
Q#284 - >gi|920728977|g[acetyl-CoA C-acetyltransferase family protein [Piscirickettsia salmonis]]	superfamily	271906	270	392	2.07174e-62	207881	cl21486	Ketoacyl-synt_C superfamily	-	-	Beta-ketoacyl synthase, C-terminal domain; The structure of beta-ketoacyl synthase is similar to that of the thiolase family (pfam00108) and also chalcone synthase. The active site of beta-ketoacyl synthase is located between the N and C-terminal domains.
Q#285 - >gi|920729011|g[co-chaperone GrpE [Piscirickettsia salmonis]]	superfamily	271609	57	192	1.06154e-52	176928	cl03075	GrpE superfamily	-	-	nucleotide exchange factor GrpE; GrpE is the adenine nucleotide exchange factor of DnaK (Hsp70)-type ATPases. In bacteria, the DnaK-DnaJ-GrpE (KJE) chaperone system functions at the fulcrum of protein homeostasis. GrpE participates actively in response to heat shock by preventing aggregation of stress-denatured proteins; unfolded proteins initially bind to DnaJ, the J-domain ATPase-activating pro…
Q#286 - >gi|920729012|g[molecular chaperone DnaK [Piscirickettsia salmonis]]	superfamily	277496	1	381	0	695278	cl17037	NBD_sugar-kinase_HSP70_actin superfamily	-	-	Nucleotide-Binding Domain of the sugar kinase/HSP70/actin superfamily; This superfamily includes the actin family, the HSP70 family of molecular chaperones and nucleotide exchange factors, the ROK (repressor, ORF, kinase) family, the hexokinase family, the FGGY family (which includes glycerol kinase and similar carbohydrate kinases such as rhamnulokinase and xylulokinase), the exopolyphosphatase/…
Q#287 - >gi|920729013|g[molecular chaperone DnaJ [Piscirickettsia salmonis]]	superfamily	272142	123	341	3.74923e-62	208048	cl21722	DnaJ_C superfamily	-	-	C-terminal substrate binding domain of DnaJ and HSP40; The C-terminal region of the DnaJ/Hsp40 protein mediates oligomerization and binding to denatured polypeptide substrate. DnaJ/Hsp40 is a widely conserved heat-shock protein. It prevents the aggregation of unfolded substrate and forms a ternary complex with both substrate and DnaK/Hsp70; the N-terminal J-domain of DnaJ/Hsp40 stimulates the ATP…
Q#287 - >gi|920729013|g[molecular chaperone DnaJ [Piscirickettsia salmonis]]	superfamily	271959	152	212	1.12415e-21	996374	cl21539	DnaJ_zf superfamily	-	-	Zinc finger domain of DnaJ and HSP40; Central/middle or CxxCxGxG-motif containing domain of DnaJ/Hsp40 (heat shock protein 40). DnaJ proteins are highly conserved and play crucial roles in protein translation, folding, unfolding, translocation, and degradation. They act primarily by stimulating the ATPase activity of Hsp70s, an important chaperonin family. Hsp40 proteins are characterized by the …
Q#287 - >gi|920729013|g[molecular chaperone DnaJ [Piscirickettsia salmonis]]	superfamily	271590	5	59	2.71912e-21	983864	cl02542	DnaJ superfamily	-	-	DnaJ domain or J-domain. DnaJ/Hsp40 (heat shock protein 40) proteins are highly conserved and play crucial roles in protein translation, folding, unfolding, translocation, and degradation. They act primarily by stimulating the ATPase activity of Hsp70s, an important chaperonine family. Hsp40 proteins are characterized by the presence of a J domain, which mediates the interaction with Hsp70. They …
Q#287 - >gi|920729013|g[molecular chaperone DnaJ [Piscirickettsia salmonis]]	superfamily	199910	187	212	0.00349276	341342	cl15688	anti-TRAP superfamily	C	-	anti-TRAP (AT) protein specific to Bacilli; In Bacillus subtilis and related bacteria, AT binds to the TRAP protein, (tryptophan-activated trp RNA-binding attenuation protein), effectively disrupting interaction of TRAP with mRNAs. Upon binding of tryptophan, TRAP (which forms a complex of 11 identical subunits) interacts with a specific location in the leader RNA and blocks translation of the tr…
Q#288 - >gi|920729014|g[dihydrodipicolinate reductase [Piscirickettsia salmonis]]	superfamily	253059	131	267	4.34548e-48	167678	cl04965	DapB_C superfamily	-	-	Dihydrodipicolinate reductase, C-terminus; Dihydrodipicolinate reductase (DapB) reduces the alpha,beta-unsaturated cyclic imine, dihydro-dipicolinate. This reaction is the second committed step in the biosynthesis of L-lysine and its precursor meso-diaminopimelate, which are critical for both protein and cell wall biosynthesis. The C-terminal domain of DapB has been proposed to be the substrate- …
Q#288 - >gi|920729014|g[dihydrodipicolinate reductase [Piscirickettsia salmonis]]	superfamily	277520	4	128	3.17194e-32	126589	cl21454	NADB_Rossmann superfamily	-	-	Rossmann-fold NAD(P)(+)-binding proteins; A large family of proteins that share a Rossmann-fold NAD(P)H/NAD(P)(+) binding (NADB) domain. The NADB domain is found in numerous dehydrogenases of metabolic pathways such as glycolysis, and many other redox enzymes. NAD binding involves numerous hydrogen-bonds and van der Waals contacts, in particular H-bonding of residues in a turn between the first s…
Q#289 - >gi|920729023|g[type IV pilus biogenesis protein PilC [Piscirickettsia salmonis]]	superfamily	267856	70	192	6.92944e-17	889265	cl19503	T2SF superfamily	-	-	Type II secretion system (T2SS), protein F; The original family covered both the regions found by the current model. The splitting of the family has allowed the related FlaJ_arch (archaeal FlaJ family) to be merged with it. Proteins with this domain in form a platform for the machiney of the Type II secretion system, as well as the Type 4 pili and the archaeal flagella. This domain seems to show …
Q#289 - >gi|920729023|g[type IV pilus biogenesis protein PilC [Piscirickettsia salmonis]]	superfamily	267856	274	396	5.23816e-14	808373	cl19503	T2SF superfamily	-	-	Type II secretion system (T2SS), protein F; The original family covered both the regions found by the current model. The splitting of the family has allowed the related FlaJ_arch (archaeal FlaJ family) to be merged with it. Proteins with this domain in form a platform for the machiney of the Type II secretion system, as well as the Type 4 pili and the archaeal flagella. This domain seems to show …
Q#290 - >gi|920729031|g[50S ribosomal protein L1 [Piscirickettsia salmonis]]	superfamily	277398	23	224	4.7281e-61	199333	cl00322	Ribosomal_L1 superfamily	-	-	Ribosomal protein L1. The L1 protein, located near the E-site of the ribosome, forms part of the L1 stalk along with 23S rRNA. In bacteria and archaea, L1 functions both as a ribosomal protein that binds rRNA, and as a translation repressor that binds its own mRNA. Like several other large ribosomal subunit proteins, L1 displays RNA chaperone activity. L1 is one of the largest ribosomal proteins.…
Q#291 - >gi|920729034|g[DNA-directed RNA polymerase subunit beta [Piscirickettsia salmonis]]	superfamily	277655	27	1356	0	882291	cl22940	RNA_pol_B_RPB2 superfamily	-	-	RNA polymerase beta subunit. RNA polymerases catalyse the DNA dependent polymerization of RNA. Prokaryotes contain a single RNA polymerase compared to three in eukaryotes (not including mitochondrial. and chloroplast polymerases). Each RNA polymerase complex contains two related members of this family, in each case they are the two largest subunits.The clamp is a mobile structure that grips DNA d…
Q#291 - >gi|920729034|g[DNA-directed RNA polymerase subunit beta [Piscirickettsia salmonis]]	superfamily	249960	721	1280	3.09532e-156	487436	cl22967	RNA_pol_Rpb2_6 superfamily	-	-	RNA polymerase Rpb2, domain 6; RNA polymerases catalyse the DNA dependent polymerization of RNA. Prokaryotes contain a single RNA polymerase compared to three in eukaryotes (not including mitochondrial. and chloroplast polymerases). This domain represents the hybrid binding domain and the wall domain. The hybrid binding domain binds the nascent RNA strand / template DNA strand in the Pol II trans…
Q#291 - >gi|920729034|g[DNA-directed RNA polymerase subunit beta [Piscirickettsia salmonis]]	superfamily	267831	27	515	7.27973e-42	172159	cl19478	RNA_pol_Rpb2_1 superfamily	-	-	RNA polymerase beta subunit; RNA polymerases catalyse the DNA dependent polymerization of RNA. Prokaryotes contain a single RNA polymerase compared to three in eukaryotes (not including mitochondrial. and chloroplast polymerases). This domain forms one of the two distinctive lobes of the Rpb2 structure. This domain is also known as the protrusion domain. The other lobe (pfam04561) is nested withi…
Q#291 - >gi|920729034|g[DNA-directed RNA polymerase subunit beta [Piscirickettsia salmonis]]	superfamily	146955	519	588	2.47866e-29	124665	cl17586	RNA_pol_Rpb2_3 superfamily	-	-	RNA polymerase Rpb2, domain 3; RNA polymerases catalyse the DNA dependent polymerization of RNA. Prokaryotes contain a single RNA polymerase compared to three in eukaryotes (not including mitochondrial. and chloroplast polymerases). Domain 3, s also known as the fork domain and is proximal to catalytic site.
Q#291 - >gi|920729034|g[DNA-directed RNA polymerase subunit beta [Piscirickettsia salmonis]]	superfamily	255954	597	662	2.15976e-21	101734	cl10525	RNA_pol_Rpb2_45 superfamily	-	-	RNA polymerase beta subunit external 1 domain; RNA polymerases catalyse the DNA-dependent polymerization of RNA. Prokaryotes contain a single RNA polymerase compared with three in eukaryotes (not including mitochondrial or chloroplast polymerases). This domain in prokaryotes spans the gap between domains 4 and 5 of the yeast protein. It is also known as the external 1 region of the polymerase and…
Q#291 - >gi|920729034|g[DNA-directed RNA polymerase subunit beta [Piscirickettsia salmonis]]	superfamily	267831	157	460	3.21204e-11	770009	cl19478	RNA_pol_Rpb2_1 superfamily	-	-	RNA polymerase beta subunit; RNA polymerases catalyse the DNA dependent polymerization of RNA. Prokaryotes contain a single RNA polymerase compared to three in eukaryotes (not including mitochondrial. and chloroplast polymerases). This domain forms one of the two distinctive lobes of the Rpb2 structure. This domain is also known as the protrusion domain. The other lobe (pfam04561) is nested withi…
Q#292 - >gi|920729038|g[elongation factor G [Piscirickettsia salmonis]]	superfamily	277521	12	289	0	525904	cl21455	P-loop_NTPase superfamily	-	-	P-loop containing Nucleoside Triphosphate Hydrolases; Members of the P-loop NTPase domain superfamily are characterized by a conserved nucleotide phosphate-binding motif, also referred to as the Walker A motif (GxxxxGK[S/T], where x is any residue), and the Walker B motif (hhhh[D/E], where h is a hydrophobic residue). The Walker A and B motifs bind the beta-gamma phosphate moiety of the bound nuc…
Q#292 - >gi|920729038|g[elongation factor G [Piscirickettsia salmonis]]	superfamily	243187	488	608	4.35063e-62	214608	cl02789	EFG_like_IV superfamily	-	-	Elongation Factor G-like domain IV. This family includes the translational elongation factor termed EF-2 (for Archaea and Eukarya) and EF-G (for Bacteria), ribosomal protection proteins that mediate tetracycline resistance and, an evolutionarily conserved U5 snRNP-specific protein (U5-116kD). In complex with GTP, EF-G/EF-2 promotes the translocation step of translation. During translocation the p…
Q#292 - >gi|920729038|g[elongation factor G [Piscirickettsia salmonis]]	superfamily	261447	613	690	7.34116e-36	142282	cl02785	Elongation_Factor_C superfamily	-	-	Elongation factor G C-terminus. This domain includes the carboxyl terminal regions of elongation factors (EFs) bacterial EF-G, eukaryotic and archeal EF-2 and eukaryotic mitochondrial mtEFG1s and mtEFG2s. This group also includes proteins similar to the ribosomal protection proteins Tet(M) and Tet(O), BipA, LepA and, spliceosomal proteins: human 116kD U5 small nuclear ribonucleoprotein (snRNP) pr…
Q#292 - >gi|920729038|g[elongation factor G [Piscirickettsia salmonis]]	superfamily	261449	315	396	4.41897e-34	137619	cl02787	Translation_Factor_II_like superfamily	-	-	Translation_Factor_II_like: Elongation factor Tu (EF-Tu) domain II-like proteins. Elongation factor Tu consists of three structural domains, this family represents the second domain. Domain II adopts a beta barrel structure and is involved in binding to charged tRNA. Domain II is found in other proteins such as elongation factor G and translation initiation factor IF-2. This group also includes t…
Q#292 - >gi|920729038|g[elongation factor G [Piscirickettsia salmonis]]	superfamily	258632	409	482	1.80535e-38	149501	cl20541	EFG_II superfamily	-	-	Elongation Factor G, domain II; This domain is found in Elongation Factor G. It shares a similar structure with domain V (pfam00679).
Q#293 - >gi|920729044|g[50S ribosomal protein L2 [Piscirickettsia salmonis]]	superfamily	202823	124	252	1.66002e-63	207006	cl08408	Ribosomal_L2_C superfamily	-	-	Ribosomal Proteins L2, C-terminal domain; Ribosomal Proteins L2, C-terminal domain.
Q#293 - >gi|920729044|g[50S ribosomal protein L2 [Piscirickettsia salmonis]]	superfamily	249659	42	118	5.14061e-30	119602	cl02816	Ribosomal_L2 superfamily	-	-	Ribosomal Proteins L2, RNA binding domain; Ribosomal Proteins L2, RNA binding domain.
Q#294 - >gi|920729047|g[30S ribosomal protein S3 [Piscirickettsia salmonis]]	superfamily	275471	2	109	2.7629e-48	163792	cl00098	KH-I superfamily	-	-	K homology RNA-binding domain, type I. KH binds single-stranded RNA or DNA. It is found in a wide variety of proteins including ribosomal proteins, transcription factors and post-transcriptional modifiers of mRNA. There are two different KH domains that belong to different protein folds, but they share a single KH motif. The KH motif is folded into a beta alpha alpha beta unit. In addition to the…
Q#294 - >gi|920729047|g[30S ribosomal protein S3 [Piscirickettsia salmonis]]	superfamily	249666	119	202	5.01445e-38	139565	cl02819	Ribosomal_S3_C superfamily	-	-	Ribosomal protein S3, C-terminal domain; This family contains a central domain pfam00013, hence the amino and carboxyl terminal domains are stored separately. This is a minimal carboxyl-terminal domain. Some are much longer.
Q#295 - >gi|920729056|g[50S ribosomal protein L6 [Piscirickettsia salmonis]]	superfamily	249789	90	164	2.48762e-21	941703	cl08261	Ribosomal_L6 superfamily	-	-	Ribosomal protein L6; Ribosomal protein L6.
Q#295 - >gi|920729056|g[50S ribosomal protein L6 [Piscirickettsia salmonis]]	superfamily	249789	11	82	2.1464e-06	52954	cl08261	Ribosomal_L6 superfamily	-	-	Ribosomal protein L6; Ribosomal protein L6.
Q#296 - >gi|920729094|g[SCP-2 sterol transfer family protein [Piscirickettsia salmonis]]	superfamily	271549	10	210	5.22634e-25	108978	cl01225	SCP2 superfamily	-	-	SCP-2 sterol transfer family; This domain is involved in binding sterols. It is found in the SCP2 protein, as well as the C terminus of the enzyme estradiol 17 beta-dehydrogenase EC:1.1.1.62. The UNC-24 protein contains an SPFH domain pfam01145.
Q#297 - >gi|920729141|g[WD domain, G-beta repeat family protein [Piscirickettsia salmonis]]	superfamily	271593	156	347	2.15006e-09	71212	cl02567	WD40 superfamily	N	-	WD40 domain, found in a number of eukaryotic proteins that cover a wide variety of functions including adaptor/regulatory modules in signal transduction, pre-mRNA processing and cytoskeleton assembly; typically contains a GH dipeptide 11-24 residues from its N-terminus and the WD dipeptide at its C-terminus and is 40 residues long, hence the name WD40; between GH and WD lies a conserved core; ser…
Q#298 - >gi|920729151|g[tryptophan 2,3-dioxygenase family protein [Piscirickettsia salmonis]]	superfamily	243604	18	227	3.22401e-25	112036	cl03994	Trp_dioxygenase superfamily	-	-	Tryptophan 2,3-dioxygenase; Tryptophan 2,3-dioxygenase.
Q#299 - >gi|920729181|g[metal-activated pyridoxal enzyme [Piscirickettsia salmonis]]	superfamily	260308	10	368	1.22332e-147	432796	cl00261	PLPDE_III superfamily	-	-	Type III Pyridoxal 5-phosphate (PLP)-Dependent Enzymes; The fold type III PLP-dependent enzyme family is predominantly composed of two-domain proteins with similarity to bacterial alanine racemases (AR) including eukaryotic ornithine decarboxylases (ODC), prokaryotic diaminopimelate decarboxylases (DapDC), biosynthetic arginine decarboxylases (ADC), carboxynorspermidine decarboxylases (CANSDC), a…
Q#299 - >gi|920729181|g[metal-activated pyridoxal enzyme [Piscirickettsia salmonis]]	superfamily	258266	264	352	3.34938e-23	104519	cl15767	D-ser_dehydrat superfamily	-	-	Putative serine dehydratase domain; This domain is found at the C-terminus of yeast D-serine dehydratase. Structures have been solved for two bacterial members of this family. The yeast protein has been shown to be a zinc dependant enzyme.
Q#300 - >gi|920729311|g[Transmembrane protein [Piscirickettsia salmonis]]	superfamily	257507	481	764	1.92541e-37	155886	cl20482	DUF3971 superfamily	-	-	Protein of unknown function; Some members of this family are related to the AsmA family proteins.
Q#300 - >gi|920729311|g[Transmembrane protein [Piscirickettsia salmonis]]	superfamily	272056	970	1213	1.7692e-26	119032	cl21636	AsmA_2 superfamily	-	-	AsmA-like C-terminal region; This family is similar to the C-terminal of the AsmA protein of Escherichia coli.
Q#301 - >gi|920729331|g[DnaJ domain protein [Piscirickettsia salmonis]]	superfamily	271590	98	155	4.08438e-07	563997	cl02542	DnaJ superfamily	-	-	DnaJ domain or J-domain. DnaJ/Hsp40 (heat shock protein 40) proteins are highly conserved and play crucial roles in protein translation, folding, unfolding, translocation, and degradation. They act primarily by stimulating the ATPase activity of Hsp70s, an important chaperonine family. Hsp40 proteins are characterized by the presence of a J domain, which mediates the interaction with Hsp70. They …
Q#302 - >gi|920729370|g[Toluene tolerance Ttg2/phospholipid-binding protein MlaC [Piscirickettsia salmonis]]	superfamily	275696	63	211	5.69764e-34	130835	cl01074	Tol_Tol_Ttg2 superfamily	-	-	Toluene tolerance, Ttg2; Toluene tolerance is mediated by increased cell membrane rigidity resulting from changes in fatty acid and phospholipid compositions, exclusion of toluene from the cell membrane, and removal of intracellular toluene by degradation. Many proteins are involved in these processes. This family is a transporter which shows similarity to ABC transporters.
Q#303 - >gi|920729420|g[ADP-L-glycero-D-manno-heptose-6-epimerase [Piscirickettsia salmonis]]	superfamily	277520	1	314	5.16172e-161	467552	cl21454	NADB_Rossmann superfamily	-	-	Rossmann-fold NAD(P)(+)-binding proteins; A large family of proteins that share a Rossmann-fold NAD(P)H/NAD(P)(+) binding (NADB) domain. The NADB domain is found in numerous dehydrogenases of metabolic pathways such as glycolysis, and many other redox enzymes. NAD binding involves numerous hydrogen-bonds and van der Waals contacts, in particular H-bonding of residues in a turn between the first s…
Q#304 - >gi|920729425|g[aminotransferase class-V family protein [Piscirickettsia salmonis]]	superfamily	277505	1	482	0	788923	cl18945	AAT_I superfamily	-	-	Aspartate aminotransferase (AAT) superfamily (fold type I) of pyridoxal phosphate (PLP)-dependent enzymes. PLP combines with an alpha-amino acid to form a compound called a Schiff base or aldimine intermediate, which depending on the reaction, is the substrate in four kinds of reactions (1) transamination (movement of amino groups), (2) racemization (redistribution of enantiomers), (3) decarboxyl…
Q#305 - >gi|920729444|g[Bcr/CflA family drug resistance efflux transporter [Piscirickettsia salmonis]]	superfamily	277532	14	393	1.15566e-14	881397	cl21472	MFS superfamily	-	-	The Major Facilitator Superfamily (MFS) is a large and diverse group of secondary transporters that includes uniporters, symporters, and antiporters. MFS proteins facilitate the transport across cytoplasmic or internal membranes of a variety of substrates including ions, sugar phosphates, drugs, neurotransmitters, nucleosides, amino acids, and peptides. They do so using the electrochemical potent…
Q#306 - >gi|920729461|g[bacterial lipid A biosynthesis acyltransferase family protein [Piscirickettsia salmonis]]	superfamily	276196	109	291	2.33097e-27	116.93	cl17185	LPLAT superfamily	-	-	Lysophospholipid acyltransferases (LPLATs) of glycerophospholipid biosynthesis; Lysophospholipid acyltransferase (LPLAT) superfamily members are acyltransferases of de novo and remodeling pathways of glycerophospholipid biosynthesis. These proteins catalyze the incorporation of an acyl group from either acylCoAs or acyl-acyl carrier proteins (acylACPs) into acceptors such as glycerol 3-phosphate,…
Q#306 - >gi|920729461|g[bacterial lipid A biosynthesis acyltransferase family protein [Piscirickettsia salmonis]]	superfamily	276196	17	160	4.29145	429312	cl17185	LPLAT superfamily	C	-	Lysophospholipid acyltransferases (LPLATs) of glycerophospholipid biosynthesis; Lysophospholipid acyltransferase (LPLAT) superfamily members are acyltransferases of de novo and remodeling pathways of glycerophospholipid biosynthesis. These proteins catalyze the incorporation of an acyl group from either acylCoAs or acyl-acyl carrier proteins (acylACPs) into acceptors such as glycerol 3-phosphate,…
Q#307 - >gi|920729470|g[outer membrane family protein [Piscirickettsia salmonis]]	superfamily	277537	30	172	3.72016e-11	699198	cl21485	OmpH superfamily	-	-	Outer membrane protein (OmpH-like); This family includes outer membrane proteins such as OmpH among others. Skp (OmpH) has been characterized as a molecular chaperone that interacts with unfolded proteins as they emerge in the periplasm from the Sec translocation machinery.
Q#307 - >gi|920729470|g[outer membrane family protein [Piscirickettsia salmonis]]	superfamily	251686	63	116	0.00306026	354185	cl03850	RNA_capsid superfamily	C	-	Calicivirus putative RNA polymerase/capsid protein; Calicivirus putative RNA polymerase/capsid protein.
Q#308 - >gi|920729476|g[DNA polymerase III, alpha subunit [Piscirickettsia salmonis]]	superfamily	277395	12	287	8.98421e-143	443843	cl00281	metallo-dependent_hydrolases superfamily	-	-	Superfamily of metallo-dependent hydrolases (also called amidohydrolase superfamily) is a large group of proteins that show conservation in their 3-dimensional fold (TIM barrel) and in details of their active site. The vast majority of the members have a conserved metal binding site, involving four histidines and one aspartic acid residue. In the common reaction mechanism, the metal ion (or ions)…
Q#308 - >gi|920729476|g[DNA polymerase III, alpha subunit [Piscirickettsia salmonis]]	superfamily	277456	1006	1091	5.04535e-18	925731	cl09930	RPA_2b-aaRSs_OBF_like superfamily	-	-	Replication protein A, class 2b aminoacyl-tRNA synthetases, and related proteins with oligonucleotide/oligosaccharide (OB) fold.; This superfamily includes two oligonucleotide/oligosaccharide binding fold (OBF) domain families. One of these contains the OBF domains of the large (RPA1, 70kDa), middle (RPA2, RPA4, 32kDa) and small (RPA3, 14 kDa) subunits of human heterotrimeric Replication protein …
Q#308 - >gi|920729476|g[DNA polymerase III, alpha subunit [Piscirickettsia salmonis]]	superfamily	254393	297	742	0	601007	cl22328	DNA_pol3_alpha superfamily	-	-	Bacterial DNA polymerase III alpha subunit; Bacterial DNA polymerase III alpha subunit.
Q#308 - >gi|920729476|g[DNA polymerase III, alpha subunit [Piscirickettsia salmonis]]	superfamily	277562	821	901	1.71075e-29	125683	cl22429	ENDO3c superfamily	-	-	endonuclease III; includes endonuclease III (DNA-(apurinic or apyrimidinic site) lyase), alkylbase DNA glycosidases (Alka-family) and other DNA glycosidases
Q#309 - >gi|920729478|g[acetyl-CoA carboxylase, carboxyl transferase, alpha subunit [Piscirickettsia salmonis]]	superfamily	277530	1	316	0	609451	cl21466	crotonase-like superfamily	-	-	Crotonase/Enoyl-Coenzyme A (CoA) hydratase superfamily. This superfamily contains a diverse set of enzymes including enoyl-CoA hydratase, napthoate synthase, methylmalonyl-CoA decarboxylase, 3-hydoxybutyryl-CoA dehydratase, and dienoyl-CoA isomerase. Many of these play important roles in fatty acid metabolism. In addition to a conserved structural core and the formation of trimers (or dimers of t…
Q#309 - >gi|920729478|g[acetyl-CoA carboxylase, carboxyl transferase, alpha subunit [Piscirickettsia salmonis]]	superfamily	261099	98	136	0.00420279	344055	cl01867	DUF4176 superfamily	C	-	Domain of unknown function (DUF4176); Domain of unknown function (DUF4176).
Q#310 - >gi|920729497|g[superoxide dismutase [Piscirickettsia salmonis]]	superfamily	260683	35	178	1.22942e-42	152175	cl00891	Cu-Zn_Superoxide_Dismutase superfamily	-	-	Copper/zinc superoxide dismutase (SOD). superoxide dismutases catalyse the conversion of superoxide radicals to molecular oxygen. Three evolutionarily distinct families of SODs are known, of which the copper/zinc-binding family is one. Defects in the human SOD1 gene causes familial amyotrophic lateral sclerosis (Lou Gehrig's disease). Cytoplasmic and periplasmic SODs exist as dimers, whereas chlo…
Q#311 - >gi|920729526|g[MFP transporter [Piscirickettsia salmonis]]	superfamily	277467	40	87	7.92901e-05	524925	cl11404	Biotinyl_lipoyl_domains superfamily	-	-	Biotinyl_lipoyl_domains are present in biotin-dependent carboxylases/decarboxylases, the dihydrolipoyl acyltransferase component (E2) of 2-oxo acid dehydrogenases, and the H-protein of the glycine cleavage system (GCS). These domains transport CO2, acyl, or methylamine, respectively, between components of the complex/protein via a biotinyl or lipoyl group, which is covalently attached to a highly…
Q#311 - >gi|920729526|g[MFP transporter [Piscirickettsia salmonis]]	superfamily	277467	194	314	0.0230734	469976	cl11404	Biotinyl_lipoyl_domains superfamily	-	-	Biotinyl_lipoyl_domains are present in biotin-dependent carboxylases/decarboxylases, the dihydrolipoyl acyltransferase component (E2) of 2-oxo acid dehydrogenases, and the H-protein of the glycine cleavage system (GCS). These domains transport CO2, acyl, or methylamine, respectively, between components of the complex/protein via a biotinyl or lipoyl group, which is covalently attached to a highly…
Q#311 - >gi|920729526|g[MFP transporter [Piscirickettsia salmonis]]	superfamily	251221	73	166	9.26002	413445	cl22292	OEP superfamily	N	-	Outer membrane efflux protein; The OEP family (Outer membrane efflux protein) form trimeric channels that allow export of a variety of substrates in Gram negative bacteria. Each member of this family is composed of two repeats. The trimeric channel is composed of a 12 stranded all beta sheet barrel that spans the outer membrane, and a long all helical barrel that spans the periplasm.
Q#312 - >gi|920729530|g[3-methyl-2-oxobutanoate hydroxymethyltransferase [Piscirickettsia salmonis]]	superfamily	277523	13	263	6.84679e-133	387.16	cl21457	TIM_phosphate_binding superfamily	-	-	TIM barrel proteins share a structurally conserved phosphate binding motif and in general share an eight beta/alpha closed barrel structure. Specific for this family is the conserved phosphate binding site at the edges of strands 7 and 8. The phosphate comes either from the substrate, as in the case of inosine monophosphate dehydrogenase (IMPDH), or from ribulose-5-phosphate 3-epimerase (RPE) or …
Q#313 - >gi|920729564|g[ABC transporter family protein [Piscirickettsia salmonis]]	superfamily	277521	337	563	2.69673e-49	182019	cl21455	P-loop_NTPase superfamily	-	-	P-loop containing Nucleoside Triphosphate Hydrolases; Members of the P-loop NTPase domain superfamily are characterized by a conserved nucleotide phosphate-binding motif, also referred to as the Walker A motif (GxxxxGK[S/T], where x is any residue), and the Walker B motif (hhhh[D/E], where h is a hydrophobic residue). The Walker A and B motifs bind the beta-gamma phosphate moiety of the bound nuc…
Q#313 - >gi|920729564|g[ABC transporter family protein [Piscirickettsia salmonis]]	superfamily	271500	25	289	3.94797e-13	834964	cl00549	ABC_membrane superfamily	-	-	ABC transporter transmembrane region; This family represents a unit of six transmembrane helices. Many members of the ABC transporter family (pfam00005) have two such regions.
Q#314 - >gi|920729567|g[D-alanyl-D-alanine carboxypeptidase [Piscirickettsia salmonis]]	superfamily	271911	133	365	2.1248e-71	236112	cl21491	Transpeptidase superfamily	-	-	Penicillin binding protein transpeptidase domain; The active site serine is conserved in all members of this family.
Q#314 - >gi|920729567|g[D-alanyl-D-alanine carboxypeptidase [Piscirickettsia salmonis]]	superfamily	263053	384	474	1.26295e-18	934346	cl06814	PBP5_C superfamily	-	-	Penicillin-binding protein 5, C-terminal domain; Penicillin-binding protein 5 expressed by Escherichia coli functions as a D-alanyl-D-alanine carboxypeptidase. It is composed of two domains that are oriented at approximately right angles to each other. The N-terminal domain (pfam00768) is the catalytic domain. The C-terminal domain featured in this family is organized into a sandwich of two anti-…
Q#316 - >gi|920729587|g[integrase [Piscirickettsia salmonis]]	superfamily	271437	15	182	6.13714e-15	809871	cl00213	DNA_BRE_C superfamily	-	-	DNA breaking-rejoining enzymes, C-terminal catalytic domain; The DNA breaking-rejoining enzyme superfamily includes type IB topoisomerases and tyrosine based site-specific recombinases (integrases) that share the same fold in their catalytic domain containing conserved active site residues. The best-studied members of this diverse superfamily include Human topoisomerase I, the bacteriophage lambd…
Q#317 - >gi|920729623|g[type I secretion protein TolC [Piscirickettsia salmonis]]	superfamily	251221	275	461	2.54106e-16	898796	cl22292	OEP superfamily	-	-	Outer membrane efflux protein; The OEP family (Outer membrane efflux protein) form trimeric channels that allow export of a variety of substrates in Gram negative bacteria. Each member of this family is composed of two repeats. The trimeric channel is composed of a 12 stranded all beta sheet barrel that spans the outer membrane, and a long all helical barrel that spans the periplasm.
Q#317 - >gi|920729623|g[type I secretion protein TolC [Piscirickettsia salmonis]]	superfamily	251221	71	252	1.10518e-11	767829	cl22292	OEP superfamily	-	-	Outer membrane efflux protein; The OEP family (Outer membrane efflux protein) form trimeric channels that allow export of a variety of substrates in Gram negative bacteria. Each member of this family is composed of two repeats. The trimeric channel is composed of a 12 stranded all beta sheet barrel that spans the outer membrane, and a long all helical barrel that spans the periplasm.
Q#319 - >gi|920729649|g[ahpC/TSA family protein [Piscirickettsia salmonis]]	superfamily	277404	17	191	2.96552e-92	279004	cl00388	Thioredoxin_like superfamily	-	-	Protein Disulfide Oxidoreductases and Other Proteins with a Thioredoxin fold; The thioredoxin (TRX)-like superfamily is a large, diverse group of proteins containing a TRX fold. Many members contain a classic TRX domain with a redox active CXXC motif. They function as protein disulfide oxidoreductases (PDOs), altering the redox state of target proteins via the reversible oxidation of their active…
Q#319 - >gi|920729649|g[ahpC/TSA family protein [Piscirickettsia salmonis]]	superfamily	255973	173	208	4.03821e-05	51797	cl22976	1-cysPrx_C superfamily	-	-	C-terminal domain of 1-Cys peroxiredoxin; This is the C-terminal domain of 1-Cys peroxiredoxin (1-cysPrx), a member of the peroxiredoxin superfamily which protect cells against membrane oxidation through glutathione (GSH)-dependent reduction of phospholipid hydroperoxides to corresponding alcohols. The C-terminal domain is crucial for providing the extra cysteine necessary for dimerization of the…
Q#320 - >gi|920729662|g[peptidase Do family protein [Piscirickettsia salmonis]]	superfamily	271422	261	347	1.41372e-16	873099	cl00117	PDZ superfamily	-	-	PDZ domain, also called DHR (Dlg homologous region) or GLGF (after a conserved sequence motif). Many PDZ domains bind C-terminal polypeptides, though binding to internal (non-C-terminal) polypeptides and even to lipids has been demonstrated. Heterodimerization through PDZ-PDZ domain interactions adds to the domain's versatility, and PDZ domain-mediated interactions may be modulated dynamically th…
Q#320 - >gi|920729662|g[peptidase Do family protein [Piscirickettsia salmonis]]	superfamily	271422	365	451	4.41941e-05	549532	cl00117	PDZ superfamily	-	-	PDZ domain, also called DHR (Dlg homologous region) or GLGF (after a conserved sequence motif). Many PDZ domains bind C-terminal polypeptides, though binding to internal (non-C-terminal) polypeptides and even to lipids has been demonstrated. Heterodimerization through PDZ-PDZ domain interactions adds to the domain's versatility, and PDZ domain-mediated interactions may be modulated dynamically th…
Q#320 - >gi|920729662|g[peptidase Do family protein [Piscirickettsia salmonis]]	superfamily	277553	82	218	8.51676e-23	106559	cl21584	Tryp_SPc superfamily	-	-	Trypsin-like serine protease; Many of these are synthesized as inactive precursor zymogens that are cleaved during limited proteolysis to generate their active forms. Alignment contains also inactive enzymes that have substitutions of the catalytic triad residues.
Q#321 - >gi|920729666|g[potassium uptake protein [Piscirickettsia salmonis]]	superfamily	265782	359	454	0.00533278	38225	cl15781	K_trans superfamily	NC	-	K+ potassium transporter; This is a family of K+ potassium transporters that are conserved across phyla, having both bacterial (KUP), yeast (HAK), and plant (AtKT) sequences as members.
Q#322 - >gi|920729682|g[alpha/beta hydrolase fold family protein [Piscirickettsia salmonis]]	superfamily	277541	29	123	0.0411552	486819	cl21494	Esterase_lipase superfamily	C	-	Esterases and lipases (includes fungal lipases, cholinesterases, etc.) These enzymes act on carboxylic esters (EC: 3.1.1.-). The catalytic apparatus involves three residues (catalytic triad): a serine, a glutamate or aspartate and a histidine.These catalytic residues are responsible for the nucleophilic attack on the carbonyl carbon atom of the ester bond. In contrast with other alpha/beta hydrol…
Q#323 - >gi|920729683|g[major Facilitator Superfamily protein [Piscirickettsia salmonis]]	superfamily	277532	8	368	5.78523e-18	973844	cl21472	MFS superfamily	-	-	The Major Facilitator Superfamily (MFS) is a large and diverse group of secondary transporters that includes uniporters, symporters, and antiporters. MFS proteins facilitate the transport across cytoplasmic or internal membranes of a variety of substrates including ions, sugar phosphates, drugs, neurotransmitters, nucleosides, amino acids, and peptides. They do so using the electrochemical potent…
Q#324 - >gi|920729703|g[(p)ppGpp synthetase [Piscirickettsia salmonis]]	superfamily	277479	234	353	1.08411e-31	132856	cl11966	NT_Pol-beta-like superfamily	-	-	Nucleotidyltransferase (NT) domain of DNA polymerase beta and similar proteins; This superfamily includes the NT domains of DNA polymerase beta and other family X DNA polymerases, as well as the NT domains of Class I and Class II CCA-adding enzymes, RelA- and SpoT-like ppGpp synthetases and hydrolases, 2'5'-oligoadenylate (2-5A)synthetases, Escherichia coli adenylyltransferase (GlnE), Escherichia…
Q#324 - >gi|920729703|g[(p)ppGpp synthetase [Piscirickettsia salmonis]]	superfamily	277384	407	466	3.11869e-26	114529	cl00155	UBQ superfamily	-	-	Ubiquitin-like proteins; Ubiquitin homologs; Includes ubiquitin and ubiquitin-like proteins. Ubiquitin-mediated proteolysis is part of the regulated turnover of proteins required for controlling cell cycle progression. Other family members are protein modifiers that perform a wide range of functions. Ubiquitination usually results in a covalent bond between the C-terminus of ubiquitin and the eps…
Q#324 - >gi|920729703|g[(p)ppGpp synthetase [Piscirickettsia salmonis]]	superfamily	276310	43	196	4.151e-27	115149	cl21469	HDc superfamily	-	-	Metal dependent phosphohydrolases with conserved 'HD' motif
Q#324 - >gi|920729703|g[(p)ppGpp synthetase [Piscirickettsia salmonis]]	superfamily	275868	654	731	2.22673e-05	560042	cl09141	ACT superfamily	-	-	ACT domains are commonly involved in specifically binding an amino acid or other small ligand leading to regulation of the enzyme; Members of this CD belong to the superfamily of ACT regulatory domains. Pairs of ACT domains are commonly involved in specifically binding an amino acid or other small ligand leading to regulation of the enzyme. The ACT domain has been detected in a number of diverse …
Q#325 - >gi|920729710|g[MFS transporter [Piscirickettsia salmonis]]	superfamily	277532	19	417	0.118851	488493	cl21472	MFS superfamily	-	-	The Major Facilitator Superfamily (MFS) is a large and diverse group of secondary transporters that includes uniporters, symporters, and antiporters. MFS proteins facilitate the transport across cytoplasmic or internal membranes of a variety of substrates including ions, sugar phosphates, drugs, neurotransmitters, nucleosides, amino acids, and peptides. They do so using the electrochemical potent…
Q#327 - >gi|920729738|g[outer membrane assembly lipoprotein YfgL [Piscirickettsia salmonis]]	superfamily	277473	31	401	2.67969e-63	219126	cl11493	PQQ_DH_like superfamily	-	-	PQQ-dependent dehydrogenases and related proteins; This family is composed of dehydrogenases with pyrroloquinoline quinone (PQQ) as a cofactor, such as ethanol, methanol, and membrane-bound glucose dehydrogenases. The alignment model contains an 8-bladed beta-propeller, and the family also includes distantly related proteins which are not enzymatically active and do not bind PQQ.
Q#327 - >gi|920729738|g[outer membrane assembly lipoprotein YfgL [Piscirickettsia salmonis]]	superfamily	276097	129	304	1.35908	451752	cl14874	Luminal_IRE1_like superfamily	C	-	The Luminal domain, a dimerization domain, of Inositol-requiring protein 1-like proteins; The Luminal domain is a dimerization domain present in Inositol-requiring protein 1 (IRE1), eukaryotic translation Initiation Factor 2-Alpha Kinase 3 (EIF2AK3), and similar proteins. IRE1 and EIF2AK3 are serine/threonine protein kinases (STKs) and are type I transmembrane proteins that are localized in the e…
Q#327 - >gi|920729738|g[outer membrane assembly lipoprotein YfgL [Piscirickettsia salmonis]]	superfamily	250292	216	251	0.000223117	372304	cl22873	PQQ superfamily	-	-	PQQ enzyme repeat; The family represent a single repeat of a beta propeller. This propeller has been found in several enzymes which utilize pyrrolo-quinoline quinone as a prosthetic group.
Q#328 - >gi|920729749|g[ribonuclease, Rne/Rng family domain protein [Piscirickettsia salmonis]]	superfamily	275904	35	126	6.78305e-26	114999	cl09927	S1_like superfamily	-	-	S1_like: Ribosomal protein S1-like RNA-binding domain. Found in a wide variety of RNA-associated proteins. Originally identified in S1 ribosomal protein. This superfamily also contains the Cold Shock Domain (CSD), which is a homolog of the S1 domain. Both domains are members of the Oligonucleotide/oligosaccharide Binding (OB) fold.
Q#328 - >gi|920729749|g[ribonuclease, Rne/Rng family domain protein [Piscirickettsia salmonis]]	superfamily	255792	123	394	4.42048e-127	394954	cl20387	RNase_E_G superfamily	-	-	Ribonuclease E/G family; Ribonuclease E and Ribonuclease G are related enzymes that cleave a wide variety of RNAs.
Q#329 - >gi|920729758|g[protein TolA [Piscirickettsia salmonis]]	superfamily	275917	273	356	1.14718e-05	561952	cl10048	TonB_C superfamily	-	-	Gram-negative bacterial TonB protein C-terminal; The TonB_C domain is the well-characterized C-terminal region of the TonB receptor molecule. This protein is bound to an inner membrane-bound protein ExbB via a globular domain and has a flexible middle region that is likely to help in positioning the C-terminal domain into the iron-transporter barrel in the outer membrane. TonB_C interacts with th…
Q#330 - >gi|920729759|g[tol-Pal system beta propeller repeat protein TolB [Piscirickettsia salmonis]]	superfamily	276345	30	136	7.49289e-19	94263	cl21526	TolB_N superfamily	-	-	TolB amino-terminal domain; TolB is an essential periplasmic component of the tol-dependent translocation system. This function of this amino terminal domain is uncertain.
Q#330 - >gi|920729759|g[tol-Pal system beta propeller repeat protein TolB [Piscirickettsia salmonis]]	superfamily	203719	295	331	8.11797e-07	583207	cl07873	PD40 superfamily	-	-	WD40-like Beta Propeller Repeat; This family appears to be related to the pfam00400 repeat This This repeat corresponds to the RIVW repeat identified in cell surface proteins [Adindla et al. Comparative and Functional Genomics 2004; 5:2-16].
Q#330 - >gi|920729759|g[tol-Pal system beta propeller repeat protein TolB [Piscirickettsia salmonis]]	superfamily	271593	206	362	7.30175e-05	585004	cl02567	WD40 superfamily	N	-	WD40 domain, found in a number of eukaryotic proteins that cover a wide variety of functions including adaptor/regulatory modules in signal transduction, pre-mRNA processing and cytoskeleton assembly; typically contains a GH dipeptide 11-24 residues from its N-terminus and the WD dipeptide at its C-terminus and is 40 residues long, hence the name WD40; between GH and WD lies a conserved core; ser…
Q#330 - >gi|920729759|g[tol-Pal system beta propeller repeat protein TolB [Piscirickettsia salmonis]]	superfamily	203719	205	241	1.40649	406016	cl07873	PD40 superfamily	-	-	WD40-like Beta Propeller Repeat; This family appears to be related to the pfam00400 repeat This This repeat corresponds to the RIVW repeat identified in cell surface proteins [Adindla et al. Comparative and Functional Genomics 2004; 5:2-16].
Q#330 - >gi|920729759|g[tol-Pal system beta propeller repeat protein TolB [Piscirickettsia salmonis]]	superfamily	203719	388	417	0.000284741	367496	cl07873	PD40 superfamily	-	-	WD40-like Beta Propeller Repeat; This family appears to be related to the pfam00400 repeat This This repeat corresponds to the RIVW repeat identified in cell surface proteins [Adindla et al. Comparative and Functional Genomics 2004; 5:2-16].
Q#330 - >gi|920729759|g[tol-Pal system beta propeller repeat protein TolB [Piscirickettsia salmonis]]	superfamily	275097	296	336	0.00746033	328279	cl17003	beta_prop_Msarc superfamily	-	-	beta propeller repeat, Methanosarcina surface protein type; This model describes a repeat region found mostly in cell surface proteins of various methanogens. Methanosarcina barkeri, for example, has twenty such proteins, often with either seven or fourteen repeats. These repeats resemble the beta propeller repeats of the TolB periplasmic protein of Gram-negative bacteria, part of a complex assoc…
Q#332 - >gi|920729794|g[protein ZipA [Piscirickettsia salmonis]]	superfamily	271738	93	217	1.06348e-11	733222	cl12038	ZipA superfamily	-	-	ZipA C-terminal domain. ZipA, a membrane-anchored protein, is one of at least nine essential gene products necessary for assembly of the septal ring which mediates cell division in E.coli. ZipA and FtsA directly bind FtsZ, a homolog of eukaryotic tubulins, at the prospective division site, followed by the sequential addition of FtsK, FtsQ, FtsL, FtsW, FtsI, and FtsN. ZipA contains three domains: …
Q#333 - >gi|920729811|g[enoyl-CoA hydratase/isomerase family protein [Piscirickettsia salmonis]]	superfamily	277530	14	202	1.66409e-41	161959	cl21466	crotonase-like superfamily	-	-	Crotonase/Enoyl-Coenzyme A (CoA) hydratase superfamily. This superfamily contains a diverse set of enzymes including enoyl-CoA hydratase, napthoate synthase, methylmalonyl-CoA decarboxylase, 3-hydoxybutyryl-CoA dehydratase, and dienoyl-CoA isomerase. Many of these play important roles in fatty acid metabolism. In addition to a conserved structural core and the formation of trimers (or dimers of t…
Q#333 - >gi|920729811|g[enoyl-CoA hydratase/isomerase family protein [Piscirickettsia salmonis]]	superfamily	277501	306	479	4.58919e-54	195458	cl17173	AdoMet_MTases superfamily	-	-	S-adenosylmethionine-dependent methyltransferases (SAM or AdoMet-MTase), class I; AdoMet-MTases are enzymes that use S-adenosyl-L-methionine (SAM or AdoMet) as a substrate for methyltransfer, creating the product S-adenosyl-L-homocysteine (AdoHcy). There are at least five structurally distinct families of AdoMet-MTases, class I being the largest and most diverse. Within this class enzymes can be …
Q#333 - >gi|920729811|g[enoyl-CoA hydratase/isomerase family protein [Piscirickettsia salmonis]]	superfamily	250086	483	574	8.97903e-24	108833	cl08285	3HCDH superfamily	-	-	3-hydroxyacyl-CoA dehydrogenase, C-terminal domain; This family also includes lambda crystallin. Some proteins include two copies of this domain.
Q#334 - >gi|920729863|g[DNA repair family protein [Piscirickettsia salmonis]]	superfamily	275638	619	791	2.51556	455515	cl00641	Cas4_I-A_I-B_I-C_I-D_II-B superfamily	C	-	CRISPR/Cas system-associated protein Cas4; CRISPR (Clustered Regularly Interspaced Short Palindromic Repeats) and associated Cas proteins comprise a system for heritable host defense by prokaryotic cells against phage and other foreign DNA; Cas4 is RecB-like nuclease with three-cysteine C-terminal cluster
Q#335 - >gi|920729864|g[helicase UvrD [Piscirickettsia salmonis]]	superfamily	277692	758	845	0.0449548	481656	cl22977	UvrD_C_2 superfamily	N	-	UvrD-like helicase C-terminal domain; This domain is found at the C-terminus of a wide variety of helicase enzymes. This domain has a AAA-like structural fold.
Q#335 - >gi|920729864|g[helicase UvrD [Piscirickettsia salmonis]]	superfamily	277521	9	76	1.43877	427064	cl21455	P-loop_NTPase superfamily	-	-	P-loop containing Nucleoside Triphosphate Hydrolases; Members of the P-loop NTPase domain superfamily are characterized by a conserved nucleotide phosphate-binding motif, also referred to as the Walker A motif (GxxxxGK[S/T], where x is any residue), and the Walker B motif (hhhh[D/E], where h is a hydrophobic residue). The Walker A and B motifs bind the beta-gamma phosphate moiety of the bound nuc…
Q#336 - >gi|920729870|g[ZIP zinc transporter family protein [Piscirickettsia salmonis]]	superfamily	275576	17	248	1.92165e-09	700715	cl00437	Zip superfamily	-	-	ZIP Zinc transporter; The ZIP family consists of zinc transport proteins and many putative metal transporters. The main contribution to this family is from the Arabidopsis thaliana ZIP protein family these proteins are responsible for zinc uptake in the plant. Also found within this family are C. elegans proteins of unknown function which are annotated as being similar to human growth arrest indu…
Q#337 - >gi|920729920|g[elongation factor 4 [Piscirickettsia salmonis]]	superfamily	277521	8	186	2.78262e-124	375333	cl21455	P-loop_NTPase superfamily	-	-	P-loop containing Nucleoside Triphosphate Hydrolases; Members of the P-loop NTPase domain superfamily are characterized by a conserved nucleotide phosphate-binding motif, also referred to as the Walker A motif (GxxxxGK[S/T], where x is any residue), and the Walker B motif (hhhh[D/E], where h is a hydrophobic residue). The Walker A and B motifs bind the beta-gamma phosphate moiety of the bound nuc…
Q#337 - >gi|920729920|g[elongation factor 4 [Piscirickettsia salmonis]]	superfamily	261447	404	482	1.60608e-37	146098	cl02785	Elongation_Factor_C superfamily	-	-	Elongation factor G C-terminus. This domain includes the carboxyl terminal regions of elongation factors (EFs) bacterial EF-G, eukaryotic and archeal EF-2 and eukaryotic mitochondrial mtEFG1s and mtEFG2s. This group also includes proteins similar to the ribosomal protection proteins Tet(M) and Tet(O), BipA, LepA and, spliceosomal proteins: human 116kD U5 small nuclear ribonucleoprotein (snRNP) pr…
Q#337 - >gi|920729920|g[elongation factor 4 [Piscirickettsia salmonis]]	superfamily	261449	194	279	1.29334e-35	141052	cl02787	Translation_Factor_II_like superfamily	-	-	Translation_Factor_II_like: Elongation factor Tu (EF-Tu) domain II-like proteins. Elongation factor Tu consists of three structural domains, this family represents the second domain. Domain II adopts a beta barrel structure and is involved in binding to charged tRNA. Domain II is found in other proteins such as elongation factor G and translation initiation factor IF-2. This group also includes t…
Q#337 - >gi|920729920|g[elongation factor 4 [Piscirickettsia salmonis]]	superfamily	203441	490	597	1.07069e-63	216692	cl05759	LepA_C superfamily	-	-	GTP-binding protein LepA C-terminus; This family consists of the C-terminal region of several pro- and eukaryotic GTP-binding LepA proteins.
Q#337 - >gi|920729920|g[elongation factor 4 [Piscirickettsia salmonis]]	superfamily	258632	295	368	0.0258396	470383	cl20541	EFG_II superfamily	-	-	Elongation Factor G, domain II; This domain is found in Elongation Factor G. It shares a similar structure with domain V (pfam00679).
Q#338 - >gi|920729955|g[chemotaxis protein [Piscirickettsia salmonis]]	superfamily	206779	325	516	2.15055e-41	160095	cl21547	MCP_signal superfamily	-	-	Methyl-accepting chemotaxis protein (MCP), signaling domain; Methyl-accepting chemotaxis proteins (MCPs or chemotaxis receptors) are an integral part of the transmembrane protein complex that controls bacterial chemotaxis, together with the histidine kinase CheA, the receptor-coupling protein CheW, receptor-modification enzymes, and localized phosphatases. MCPs contain a four helix trans membrane…
Q#338 - >gi|920729955|g[chemotaxis protein [Piscirickettsia salmonis]]	superfamily	260769	225	275	0.000572634	372099	cl01054	HAMP superfamily	N	-	Histidine kinase, Adenylyl cyclase, Methyl-accepting protein, and Phosphatase (HAMP) domain. HAMP is a signaling domain which occurs in a wide variety of signaling proteins, many of which are bacterial. The HAMP domain consists of two alpha helices connected by an extended linker. The structure of the HAMP dimer from Archaeoglobus fulgidus has been solved using nuclear magnetic resonance, reveali…
Q#338 - >gi|920729955|g[chemotaxis protein [Piscirickettsia salmonis]]	superfamily	260214	9	184	0.00252037	379752	cl00144	Tar_Tsr_LBD superfamily	-	-	ligand binding domain of Tar- and Tsr-related chemoreceptors; E.coli Tar (taxis to aspartate and repellents) and Tsr (taxis to serine and repellents) are homologous chemoreceptors that have a high specificity for aspartate and serine, respectively. Both are homodimeric receptors and contain an N-terminal periplasmic ligand binding domain, a transmembrane region, a HAMP domain and a C-terminal cyt…
Q#338 - >gi|920729955|g[chemotaxis protein [Piscirickettsia salmonis]]	superfamily	115046	94	156	0.00648965	365813	cl05714	DUF1068 superfamily	NC	-	Protein of unknown function (DUF1068); This family consists of several hypothetical plant proteins from Arabidopsis thaliana and Oryza sativa. The function of this family is unknown.
Q#339 - >gi|920729974|g[outer membrane beta-barrel domain protein [Piscirickettsia salmonis]]	superfamily	277538	7	214	1.75546e-05	562602	cl21487	OM_channels superfamily	-	-	Porin superfamily. These outer membrane channels share a beta-barrel structure that differ in strand and shear number. Classical (gram-negative ) porins are non-specific channels for small hydrophillic molecules and form 16 beta-stranded barrels (16,20), which associate as trimers. Maltoporin-like channels have specificities for various sugars and form 18 beta-stranded barrels (18,22), which asso…
Q#339 - >gi|920729974|g[outer membrane beta-barrel domain protein [Piscirickettsia salmonis]]	superfamily	261060	57	183	0.00281763	366081	cl01768	Phenol_MetA_deg superfamily	N	-	Putative MetA-pathway of phenol degradation; Putative MetA-pathway of phenol degradation.
Q#340 - >gi|920729976|g[MexH family multidrug efflux RND transporter periplasmic adaptor subunit [Piscirickettsia salmonis]]	superfamily	277467	163	264	3.2278e-13	74732	cl11404	Biotinyl_lipoyl_domains superfamily	-	-	Biotinyl_lipoyl_domains are present in biotin-dependent carboxylases/decarboxylases, the dihydrolipoyl acyltransferase component (E2) of 2-oxo acid dehydrogenases, and the H-protein of the glycine cleavage system (GCS). These domains transport CO2, acyl, or methylamine, respectively, between components of the complex/protein via a biotinyl or lipoyl group, which is covalently attached to a highly…
Q#340 - >gi|920729976|g[MexH family multidrug efflux RND transporter periplasmic adaptor subunit [Piscirickettsia salmonis]]	superfamily	277467	68	113	0.134408	436329	cl11404	Biotinyl_lipoyl_domains superfamily	-	-	Biotinyl_lipoyl_domains are present in biotin-dependent carboxylases/decarboxylases, the dihydrolipoyl acyltransferase component (E2) of 2-oxo acid dehydrogenases, and the H-protein of the glycine cleavage system (GCS). These domains transport CO2, acyl, or methylamine, respectively, between components of the complex/protein via a biotinyl or lipoyl group, which is covalently attached to a highly…
Q#341 - >gi|920729997|g[surface antigen family protein [Piscirickettsia salmonis]]	superfamily	250364	327	604	2.79572e-33	142556	cl18362	Bac_surface_Ag superfamily	-	-	Surface antigen; This entry includes the following surface antigens; D15 antigen from H.influenzae, OMA87 from P.multocida, OMP85 from N.meningitidis and N.gonorrhoeae. The family also includes a number of eukaryotic proteins that are members of the UPF0140 family. There also appears to be a relationship to pfam03865 (personal obs: C Yeats). In eukaryotes, it appears that these proteins are not s…
Q#342 - >gi|920730015|g[fatty acid desaturase family protein [Piscirickettsia salmonis]]	superfamily	271507	13	247	7.68409e-47	170044	cl00615	Membrane-FADS-like superfamily	-	-	The membrane fatty acid desaturase (Membrane_FADS)-like CD includes membrane FADSs, alkane hydroxylases, beta carotene ketolases (CrtW-like), hydroxylases (CrtR-like), and other related proteins. They are present in all groups of organisms with the exception of archaea. Membrane FADSs are non-heme, iron-containing, oxygen-dependent enzymes involved in regioselective introduction of double bonds i…
Q#342 - >gi|920730015|g[fatty acid desaturase family protein [Piscirickettsia salmonis]]	superfamily	250743	325	394	0.0035439	494634	cl23512	DDE_Tnp_ISL3 superfamily	N	-	Transposase; Transposase proteins are necessary for efficient DNA transposition. Contains transposases for IS204, IS1001, IS1096 and IS1165.
Q#343 - >gi|920730065|g[amino acid permease family protein [Piscirickettsia salmonis]]	superfamily	275586	7	420	2.92e-06	48204	cl00456	SLC5-6-like_sbd superfamily	-	-	Solute carrier families 5 and 6-like; solute binding domain; This superfamily includes the solute-binding domain of SLC5 proteins (also called the sodium/glucose cotransporters or solute sodium symporters), SLC6 proteins (also called the sodium- and chloride-dependent neurotransmitter transporters or Na+/Cl--dependent transporters), and nucleobase-cation-symport-1 (NCS1) transporters. SLC5s co-tr…
Q#344 - >gi|920730066|g[DSBA-like thioredoxin domain protein [Piscirickettsia salmonis]]	superfamily	277404	91	235	3.43924e-40	148511	cl00388	Thioredoxin_like superfamily	-	-	Protein Disulfide Oxidoreductases and Other Proteins with a Thioredoxin fold; The thioredoxin (TRX)-like superfamily is a large, diverse group of proteins containing a TRX fold. Many members contain a classic TRX domain with a redox active CXXC motif. They function as protein disulfide oxidoreductases (PDOs), altering the redox state of target proteins via the reversible oxidation of their active…
Q#345 - >gi|920730086|g[bacterioferritin [Piscirickettsia salmonis]]	superfamily	277391	2	154	2.56884e-76	235518	cl00264	Ferritin_like superfamily	-	-	Ferritin-like superfamily of diiron-containing four-helix-bundle proteins; Ferritin-like, diiron-carboxylate proteins participate in a range of functions including iron regulation, mono-oxygenation, and reactive radical production. These proteins are characterized by the fact that they catalyze dioxygen-dependent oxidation-hydroxylation reactions within diiron centers; one exception is manganese …
Q#346 - >gi|920730140|g[flagellar biosynthesis protein FlhA [Piscirickettsia salmonis]]	superfamily	275850	1	695	0	988467	cl07980	FHIPEP superfamily	-	-	FHIPEP family; FHIPEP family.
Q#347 - >gi|920730154|g[cysteine desulfurase SufS [Piscirickettsia salmonis]]	superfamily	277505	26	396	0	589051	cl18945	AAT_I superfamily	-	-	Aspartate aminotransferase (AAT) superfamily (fold type I) of pyridoxal phosphate (PLP)-dependent enzymes. PLP combines with an alpha-amino acid to form a compound called a Schiff base or aldimine intermediate, which depending on the reaction, is the substrate in four kinds of reactions (1) transamination (movement of amino groups), (2) racemization (redistribution of enantiomers), (3) decarboxyl…
Q#348 - >gi|920730170|g[na+ dependent nucleoside transporter family protein [Piscirickettsia salmonis]]	superfamily	254339	203	408	7.41778e-71	233108	cl06625	Nucleos_tra2_C superfamily	-	-	Na+ dependent nucleoside transporter C-terminus; This family consists of nucleoside transport proteins. Members include a purine-specific Na+-nucleoside cotransporter localized to the bile canalicular membrane and a Na+-dependent nucleoside transporter selective for pyrimidine nucleosides and adenosine, which also transports the anti-viral nucleoside analogues AZT and ddC. This alignment covers t…
Q#348 - >gi|920730170|g[na+ dependent nucleoside transporter family protein [Piscirickettsia salmonis]]	superfamily	250852	8	82	4.03444e-11	712526	cl03347	Nucleos_tra2_N superfamily	-	-	Na+ dependent nucleoside transporter N-terminus; This family consists of nucleoside transport proteins. Rat CNT 2 is a purine-specific Na+-nucleoside cotransporter localized to the bile canalicular membrane. Rat CNT 1 is a a Na+-dependent nucleoside transporter selective for pyrimidine nucleosides and adenosine it also transports the anti-viral nucleoside analogues AZT and ddC. This alignment cov…
Q#348 - >gi|920730170|g[na+ dependent nucleoside transporter family protein [Piscirickettsia salmonis]]	superfamily	272014	97	193	0.0656923	460909	cl21594	Gate superfamily	-	-	Nucleoside recognition; This region in the nucleoside transporter proteins are responsible for determining nucleoside specificity in the human CNT1 and CNT2 proteins. In the FeoB proteins, which are believed to be Fe2+ transporters, it includes the membrane pore region, so the function of this region is likely to be more general than just nucleoside specificity. This family may represent the pore…
Q#349 - >gi|920730232|g[RNA polymerase sigma factor RpoS [Piscirickettsia salmonis]]	superfamily	277582	270	328	1.8678e-05	517214	cl22867	Sigma70_r4 superfamily	-	-	Sigma70, region (SR) 4 refers to the most C-terminal of four conserved domains found in Escherichia coli (Ec) sigma70, the main housekeeping sigma, and related sigma-factors (SFs). A SF is a dissociable subunit of RNA polymerase, it directs bacterial or plastid core RNA polymerase to specific promoter elements located upstream of transcription initiation points. The SR4 of Ec sigma70 and other es…
Q#349 - >gi|920730232|g[RNA polymerase sigma factor RpoS [Piscirickettsia salmonis]]	superfamily	252661	107	177	8.69244e-17	860909	cl08419	Sigma70_r2 superfamily	-	-	Sigma-70 region 2; Region 2 of sigma-70 is the most conserved region of the entire protein. All members of this class of sigma-factor contain region 2. The high conservation is due to region 2 containing both the -10 promoter recognition helix and the primary core RNA polymerase binding determinant. The core binding helix, interacts with the clamp domain of the largest polymerase subunit, beta pr…
Q#349 - >gi|920730232|g[RNA polymerase sigma factor RpoS [Piscirickettsia salmonis]]	superfamily	146934	189	255	2.07496e-06	579951	cl04574	Sigma70_r3 superfamily	-	-	Sigma-70 region 3; Region 3 forms a discrete compact three helical domain within the sigma-factor. Region is not normally involved in the recognition of promoter DNA, but as some specific bacterial promoters containing an extended -10 promoter element, residues within region 3 play an important role. Region 3 primarily is involved in binding the core RNA polymerase in the holoenzyme.
Q#349 - >gi|920730232|g[RNA polymerase sigma factor RpoS [Piscirickettsia salmonis]]	superfamily	249622	69	104	0.0017605	454509	cl02812	Sigma70_r1_2 superfamily	-	-	Sigma-70 factor, region 1.2; Sigma-70 factor, region 1.2.
Q#350 - >gi|920730250|g[ATP-dependent helicase HrpA [Piscirickettsia salmonis]]	superfamily	277521	85	223	2.74363e-20	101645	cl21455	P-loop_NTPase superfamily	-	-	P-loop containing Nucleoside Triphosphate Hydrolases; Members of the P-loop NTPase domain superfamily are characterized by a conserved nucleotide phosphate-binding motif, also referred to as the Walker A motif (GxxxxGK[S/T], where x is any residue), and the Walker B motif (hhhh[D/E], where h is a hydrophobic residue). The Walker A and B motifs bind the beta-gamma phosphate moiety of the bound nuc…
Q#350 - >gi|920730250|g[ATP-dependent helicase HrpA [Piscirickettsia salmonis]]	superfamily	277521	265	400	7.39778e-05	568625	cl21455	P-loop_NTPase superfamily	-	-	P-loop containing Nucleoside Triphosphate Hydrolases; Members of the P-loop NTPase domain superfamily are characterized by a conserved nucleotide phosphate-binding motif, also referred to as the Walker A motif (GxxxxGK[S/T], where x is any residue), and the Walker B motif (hhhh[D/E], where h is a hydrophobic residue). The Walker A and B motifs bind the beta-gamma phosphate moiety of the bound nuc…
Q#350 - >gi|920730250|g[ATP-dependent helicase HrpA [Piscirickettsia salmonis]]	superfamily	256710	696	1286	0	569834	cl13355	DUF3418 superfamily	-	-	Domain of unknown function (DUF3418); This presumed domain is functionally uncharacterized. This domain is found in bacteria. This domain is typically between 582 to 594 amino acids in length. This domain is found associated with pfam07717, pfam00271, pfam04408.
Q#350 - >gi|920730250|g[ATP-dependent helicase HrpA [Piscirickettsia salmonis]]	superfamily	262181	453	543	5.78161e-27	118474	cl04503	HA2 superfamily	-	-	Helicase associated domain (HA2); This presumed domain is about 90 amino acid residues in length. It is found is a diverse set of RNA helicases. Its function is unknown, however it seems likely to be involved in nucleic acid binding.
Q#350 - >gi|920730250|g[ATP-dependent helicase HrpA [Piscirickettsia salmonis]]	superfamily	254381	583	683	1.03197e-15	869681	cl06657	OB_NTP_bind superfamily	-	-	Oligonucleotide/oligosaccharide-binding (OB)-fold; This family is found towards the C-terminus of the DEAD-box helicases (pfam00270). In these helicases it is apparently always found in association with pfam04408. There do seem to be a couple of instances where it occurs by itself. The structure PDB:3i4u adopts an OB-fold. helicases (pfam00270). In these helicases it is apparently always found in…
Q#350 - >gi|920730250|g[ATP-dependent helicase HrpA [Piscirickettsia salmonis]]	superfamily	277568	83	137	0.00693171	394079	cl22853	Motor_domain superfamily	C	-	Myosin and Kinesin motor domain.; Myosin and Kinesin motor domain. These ATPases belong to the P-loop NTPase family and provide the driving force in myosin and kinesin mediated processes. Some of the names do not match with what is given in the sequence list. This is because they are based on the current nomenclature by Kollmar/Sebe-Pedros.
Q#350 - >gi|920730250|g[ATP-dependent helicase HrpA [Piscirickettsia salmonis]]	superfamily	261346	559	609	0.00963832	36588	cl02565	RGS superfamily	C	-	Regulator of G protein signaling (RGS) domain superfamily; The RGS domain is an essential part of the Regulator of G-protein Signaling (RGS) protein family, a diverse group of multifunctional proteins that regulate cellular signaling events downstream of G-protein coupled receptors (GPCRs). RGS proteins play critical regulatory roles as GTPase activating proteins (GAPs) of the heterotrimeric G-pr…
Q#352 - >gi|920730375|g[HflK [Piscirickettsia salmonis]]	superfamily	271837	71	335	7.90873e-103	316762	cl19107	SPFH_like superfamily	-	-	core domain of the SPFH (stomatin, prohibitin, flotillin, and HflK/C) superfamily; This model summarizes proteins similar to stomatin, prohibitin, flotillin, HflK/C (SPFH) and podocin. The conserved domain common to the SPFH superfamily has also been referred to as the Band 7 domain. Many superfamily members are associated with lipid rafts. Individual proteins of the SPFH superfamily may cluster …
Q#352 - >gi|920730375|g[HflK [Piscirickettsia salmonis]]	superfamily	256906	1	42	2.79108e-06	569233	cl13631	HflK_N superfamily	-	-	Bacterial membrane protein N terminal; This domain is found in bacteria. This domain is typically between 65 to 81 amino acids in length. This domain is found associated with pfam01145. This domain is the N terminal of the bacterial membrane protein HflK. HflK complexes with HflC to form a membrane protease which is modulated by the GTPase HflX. The N terminal domain of HflK is the membrane spann…
Q#353 - >gi|920730385|g[carbon storage regulator [Piscirickettsia salmonis]]	superfamily	275646	1	61	1.14343e-31	116546	cl00670	CsrA superfamily	-	-	Global regulator protein family; This is a family of global regulator proteins. This protein is a RNA-binding protein and a global regulator of carbohydrate metabolizm genes facilitating mRNA decay. In Escherichia coli CsrA binds the CsrB RNA molecule to form the Csr regulatory system which has a strong negative regulatory effect on glycogen biosynthesis, glyconeogenesis and glycogen catabolism a…
Q#354 - >gi|920730474|g[sulfite exporter TauE/SafE family protein [Piscirickettsia salmonis]]	superfamily	276337	50	272	1.6903e-13	784003	cl21514	TauE superfamily	-	-	Sulfite exporter TauE/SafE; This is a family of integral membrane proteins where the alignment appears to contain two duplicated modules of three transmembrane helices. The proteins are involved in the transport of anions across the cytoplasmic membrane during taurine metabolizm as an exporter of sulfoacetate. This family used to be known as DUF81.
Q#355 - >gi|920730537|g[type IV secretion system protein IcmL [Piscirickettsia salmonis]]	superfamily	151833	59	162	1.54133e-22	993278	cl12928	IcmL superfamily	-	-	Macrophage killing protein with similarity to conjugation protein; IcmL contains two amphipathic beta-sheet regions, required for the pore-forming ability which may be related to the transfer of this protein into a host cell membrane. The icmL gene shows significant similarity to plasmid genes involved in conjugation however IcmL is thought to be required for macrophage killing. It is unknown whe…
Q#358 - >gi|920730564|g[bacterial extracellular solute-binding s, 3 family protein [Piscirickettsia salmonis]]	superfamily	277522	24	236	4.04854e-19	945734	cl21456	Periplasmic_Binding_Protein_Type_2 superfamily	-	-	Type 2 periplasmic binding fold superfamily; This evolutionary model and hierarchy represent the ligand-binding domains found in solute binding proteins that serve as initial receptors in the transport, signal transduction and channel gating. The PBP2 proteins share the same architecture as periplasmic binding proteins type 1 (PBP1), but have a different topology. They are typically comprised of …
Q#359 - >gi|920730575|g[outer membrane assembly lipoYfiO family protein [Piscirickettsia salmonis]]	superfamily	276939	38	248	1.88116e-67	219431	cl23715	BamD superfamily	-	-	BamD lipoprotein, a component of the beta-barrel assembly machinery; BamD, also called YfiO, is part of the beta-barrel assembly machinery (BAM), which is essential for the folding and insertion of outer membrane proteins (OMPs) in the OM of Gram-negative bacteria. Transmembrane OMPs carry out important functions including nutrient and waste management, cell adhesion, and structural roles. The BA…
Q#360 - >gi|920730604|g[protein-export membrane protein SecD [Piscirickettsia salmonis]]	superfamily	276353	428	599	4.71226e-42	162811	cl21543	MMPL superfamily	-	-	MMPL family; Members of this family are putative integral membrane proteins from bacteria. Several of the members are mycobacterial proteins. Many of the proteins contain two copies of this aligned region. The function of these proteins is not known, although it has been suggested that they may be involved in lipid transport.
Q#360 - >gi|920730604|g[protein-export membrane protein SecD [Piscirickettsia salmonis]]	superfamily	263534	7	103	5.42161e-22	103742	cl08136	SecD-TM1 superfamily	-	-	SecD export protein N-terminal TM region; This domain appears to be the fist transmembrane region of the SecD export protein. SecD is directly involved in protein secretion and important for the release of proteins that have been translocated across the cytoplasmic membrane.
Q#360 - >gi|920730604|g[protein-export membrane protein SecD [Piscirickettsia salmonis]]	superfamily	254281	113	143	0.531752	420336	cl06538	Sec_GG superfamily	-	-	SecD/SecF GG Motif; This family consists of various prokaryotic SecD and SecF protein export membrane proteins. This SecD and SecF proteins are part of the multimeric protein export complex comprising SecA, D, E, F, G, Y, and YajC. SecD and SecF are required to maintain a proton motive force. This alignment encompasses a -GG- motif typically found in N-terminal half of the SecD/SecF proteins.
Q#361 - >gi|920730609|g[permease YjgP/YjgQ family protein [Piscirickettsia salmonis]]	superfamily	276019	5	340	1.99184e-73	242857	cl12074	YjgP_YjgQ superfamily	-	-	Predicted permease YjgP/YjgQ family; Members of this family are predicted integral membrane proteins of unknown function. They are about 350 amino acids long and contain about 6 transmembrane regions. They are predicted to be permeases although there is no verification of this.
Q#362 - >gi|920730626|g[gamma-glutamyltransferase [Piscirickettsia salmonis]]	superfamily	267576	28	576	0	658537	cl19223	G_glu_transpept superfamily	-	-	Gamma-glutamyltranspeptidase; Gamma-glutamyltranspeptidase.
Q#363 - >gi|920730631|g[acetyl-CoA carboxylase subunit beta [Piscirickettsia salmonis]]	superfamily	277530	1	286	0	503591	cl21466	crotonase-like superfamily	-	-	Crotonase/Enoyl-Coenzyme A (CoA) hydratase superfamily. This superfamily contains a diverse set of enzymes including enoyl-CoA hydratase, napthoate synthase, methylmalonyl-CoA decarboxylase, 3-hydoxybutyryl-CoA dehydratase, and dienoyl-CoA isomerase. Many of these play important roles in fatty acid metabolism. In addition to a conserved structural core and the formation of trimers (or dimers of t…
Q#364 - >gi|920730633|g[fimV domain protein [Piscirickettsia salmonis]]	superfamily	276344	166	239	3.27988e-20	966355	cl21525	LysM superfamily	-	-	LysM domain; The LysM (lysin motif) domain is about 40 residues long. It is found in a variety of enzymes involved in bacterial cell wall degradation. This domain may have a general peptidoglycan binding function. The structure of this domain is known.
Q#365 - >gi|920730636|g[ABC transporter ATP-binding protein [Piscirickettsia salmonis]]	superfamily	277521	313	507	5.38242e-44	166.47	cl21455	P-loop_NTPase superfamily	-	-	P-loop containing Nucleoside Triphosphate Hydrolases; Members of the P-loop NTPase domain superfamily are characterized by a conserved nucleotide phosphate-binding motif, also referred to as the Walker A motif (GxxxxGK[S/T], where x is any residue), and the Walker B motif (hhhh[D/E], where h is a hydrophobic residue). The Walker A and B motifs bind the beta-gamma phosphate moiety of the bound nuc…
Q#365 - >gi|920730636|g[ABC transporter ATP-binding protein [Piscirickettsia salmonis]]	superfamily	277521	2	221	3.07606e-40	156455	cl21455	P-loop_NTPase superfamily	-	-	P-loop containing Nucleoside Triphosphate Hydrolases; Members of the P-loop NTPase domain superfamily are characterized by a conserved nucleotide phosphate-binding motif, also referred to as the Walker A motif (GxxxxGK[S/T], where x is any residue), and the Walker B motif (hhhh[D/E], where h is a hydrophobic residue). The Walker A and B motifs bind the beta-gamma phosphate moiety of the bound nuc…
Q#365 - >gi|920730636|g[ABC transporter ATP-binding protein [Piscirickettsia salmonis]]	superfamily	257346	217	300	3.33646e-20	980331	cl14896	ABC_tran_2 superfamily	-	-	ABC transporter; This domain is related to pfam00005.
Q#365 - >gi|920730636|g[ABC transporter ATP-binding protein [Piscirickettsia salmonis]]	superfamily	277521	30	177	0.00840995	520541	cl21455	P-loop_NTPase superfamily	C	-	P-loop containing Nucleoside Triphosphate Hydrolases; Members of the P-loop NTPase domain superfamily are characterized by a conserved nucleotide phosphate-binding motif, also referred to as the Walker A motif (GxxxxGK[S/T], where x is any residue), and the Walker B motif (hhhh[D/E], where h is a hydrophobic residue). The Walker A and B motifs bind the beta-gamma phosphate moiety of the bound nuc…
Q#366 - >gi|920730643|g[peptidase M16 inactive domain protein [Piscirickettsia salmonis]]	superfamily	116948	468	716	2.89313e-46	179347	cl23015	M16C_assoc superfamily	-	-	Peptidase M16C associated; This domain appears in eukaryotes as well as bacteria and tends to be found near the C-terminus of the metalloprotease M16C (pfam05193).
Q#366 - >gi|920730643|g[peptidase M16 inactive domain protein [Piscirickettsia salmonis]]	superfamily	253075	208	394	1.80098e-13	82909	cl08432	Peptidase_M16_C superfamily	-	-	Peptidase M16 inactive domain; Peptidase M16 consists of two structurally related domains. One is the active peptidase, whereas the other is inactive. The two domains hold the substrate like a clamp.
Q#366 - >gi|920730643|g[peptidase M16 inactive domain protein [Piscirickettsia salmonis]]	superfamily	250047	54	153	0.00017537	530832	cl23500	Peptidase_M16 superfamily	C	-	Insulinase (Peptidase family M16); Insulinase (Peptidase family M16).
Q#366 - >gi|920730643|g[peptidase M16 inactive domain protein [Piscirickettsia salmonis]]	superfamily	253075	803	889	1.00758	459298	cl08432	Peptidase_M16_C superfamily	N	-	Peptidase M16 inactive domain; Peptidase M16 consists of two structurally related domains. One is the active peptidase, whereas the other is inactive. The two domains hold the substrate like a clamp.
Q#367 - >gi|920730648|g[sulfite exporter TauE/SafE family protein [Piscirickettsia salmonis]]	superfamily	276337	10	149	2.62058e-11	718519	cl21514	TauE superfamily	C	-	Sulfite exporter TauE/SafE; This is a family of integral membrane proteins where the alignment appears to contain two duplicated modules of three transmembrane helices. The proteins are involved in the transport of anions across the cytoplasmic membrane during taurine metabolizm as an exporter of sulfoacetate. This family used to be known as DUF81.
Q#368 - >gi|920730661|g[chaperone protein htpG [Piscirickettsia salmonis]]	superfamily	275468	31	182	0.000144119	541898	cl00075	HATPase_c superfamily	-	-	Histidine kinase-like ATPases; This family includes several ATP-binding proteins for example: histidine kinase, DNA gyrase B, topoisomerases, heat shock protein HSP90, phytochrome-like ATPases and DNA mismatch repair proteins
Q#368 - >gi|920730661|g[chaperone protein htpG [Piscirickettsia salmonis]]	superfamily	249661	188	636	3.2921e-139	425722	cl20204	HSP90 superfamily	-	-	Hsp90 protein; Hsp90 protein.
Q#369 - >gi|920730674|g[von Willebrand factor type A domain protein [Piscirickettsia salmonis]]	superfamily	274613	258	461	4.63757e-18	100498	cl11901	TIGR03503 superfamily	C	-	TIGR03503 family protein; This set of conserved hypothetical protein has a phylogenetic range that closely matches that of TIGR03501, a putative C-terminal protein targeting signal.
Q#369 - >gi|920730674|g[von Willebrand factor type A domain protein [Piscirickettsia salmonis]]	superfamily	277380	57	201	0.000552636	396749	cl00057	vWFA superfamily	-	-	Von Willebrand factor type A (vWA) domain was originally found in the blood coagulation protein von Willebrand factor (vWF). Typically, the vWA domain is made up of approximately 200 amino acid residues folded into a classic a/b para-rossmann type of fold. The vWA domain, since its discovery, has drawn great interest because of its widespread occurrence and its involvement in a wide variety of im…
Q#369 - >gi|920730674|g[von Willebrand factor type A domain protein [Piscirickettsia salmonis]]	superfamily	277417	586	642	0.00292453	372362	cl00909	Ribosomal_L24e_L24 superfamily	N	-	Ribosomal protein L24e/L24 is a ribosomal protein found in eukaryotes (L24) and in archaea (L24e, distinct from archaeal L24). L24e/L24 is located on the surface of the large subunit, adjacent to proteins L14 and L3, and near the translation factor binding site. L24e/L24 appears to play a role in the kinetics of peptide synthesis, and may be involved in interactions between the large and small su…
Q#369 - >gi|920730674|g[von Willebrand factor type A domain protein [Piscirickettsia salmonis]]	superfamily	254197	584	661	0.00671064	374062	cl22487	DUF1510 superfamily	C	-	Protein of unknown function (DUF1510); This family consists of several hypothetical bacterial proteins of around 200 residues in length. The function of this family is unknown.
Q#369 - >gi|920730674|g[von Willebrand factor type A domain protein [Piscirickettsia salmonis]]	superfamily	252234	599	672	0.00680019	378326	cl04314	TRAP_alpha superfamily	C	-	Translocon-associated protein (TRAP), alpha subunit; The alpha-subunit of the TRAP complex (TRAP alpha) is a single-spanning membrane protein of the endoplasmic reticulum (ER) which is found in proximity of nascent polypeptide chains translocating across the membrane.
Q#370 - >gi|920730676|g[septum site-determining protein MinD [Piscirickettsia salmonis]]	superfamily	277521	4	238	4.41548e-71	227844	cl21455	P-loop_NTPase superfamily	-	-	P-loop containing Nucleoside Triphosphate Hydrolases; Members of the P-loop NTPase domain superfamily are characterized by a conserved nucleotide phosphate-binding motif, also referred to as the Walker A motif (GxxxxGK[S/T], where x is any residue), and the Walker B motif (hhhh[D/E], where h is a hydrophobic residue). The Walker A and B motifs bind the beta-gamma phosphate moiety of the bound nuc…
Q#371 - >gi|920730721|g[isocitrate dehydrogenase, NADP-dependent [Piscirickettsia salmonis]]	superfamily	275578	7	415	0	844727	cl00445	Iso_dh superfamily	-	-	Isocitrate/isopropylmalate dehydrogenase; Isocitrate/isopropylmalate dehydrogenase.
Q#373 - >gi|920730793|g[fusaric acid resistance family protein [Piscirickettsia salmonis]]	superfamily	277515	27	157	1.95137e-08	65309	cl19401	FUSC_2 superfamily	-	-	Fusaric acid resistance protein-like; Fusaric acid resistance protein-like.
Q#374 - >gi|920730794|g[na+/H+ antiporter NhaA [Piscirickettsia salmonis]]	superfamily	275700	10	438	2.60517e-132	397.72	cl01133	Na_H_antiport_1 superfamily	-	-	Na+/H+ antiporter 1; This family contains a number of bacterial Na+/H+ antiporter 1 proteins. These are integral membrane proteins that catalyse the exchange of H+ for Na+ in a manner that is highly dependent on the pH.
Q#375 - >gi|920730795|g[NAD-specific glutamate dehydrogenase [Piscirickettsia salmonis]]	superfamily	277598	77	1611	0	2485.05	cl22883	Bac_GDH superfamily	-	-	Bacterial NAD-glutamate dehydrogenase; This family consists of several bacterial proteins which are closely related to NAD-glutamate dehydrogenase found in Streptomyces clavuligerus. Glutamate dehydrogenases (GDHs) are a broadly distributed group of enzymes that catalyse the reversible oxidative deamination of glutamate to ketoglutarate and ammonia.
Q#376 - >gi|920730804|g[metA-pathway of phenol degradation family protein [Piscirickettsia salmonis]]	superfamily	277538	6	189	5.19704e-09	65505	cl21487	OM_channels superfamily	-	-	Porin superfamily. These outer membrane channels share a beta-barrel structure that differ in strand and shear number. Classical (gram-negative ) porins are non-specific channels for small hydrophillic molecules and form 16 beta-stranded barrels (16,20), which associate as trimers. Maltoporin-like channels have specificities for various sugars and form 18 beta-stranded barrels (18,22), which asso…
Q#376 - >gi|920730804|g[metA-pathway of phenol degradation family protein [Piscirickettsia salmonis]]	superfamily	261060	50	161	0.00178092	366458	cl01768	Phenol_MetA_deg superfamily	N	-	Putative MetA-pathway of phenol degradation; Putative MetA-pathway of phenol degradation.
Q#378 - >gi|920730830|g[bacterial regulatory s, luxR family protein [Piscirickettsia salmonis]]	superfamily	277524	244	294	6.86534e-06	55611	cl21459	HTH superfamily	-	-	Helix-turn-helix domains; A large family of mostly alpha-helical protein domains with a characteristic fold; most members function as sequence-specific DNA binding domains, such as in transcription regulators. This superfamily also includes the winged helix-turn-helix domains.
Q#378 - >gi|920730830|g[bacterial regulatory s, luxR family protein [Piscirickettsia salmonis]]	superfamily	277649	231	287	0.00736561	349105	cl22934	DUF1699 superfamily	N	-	Protein of unknown function (DUF1699); This family contains many archaeal proteins which have very conserved sequences.
Q#379 - >gi|920730873|g[6,7-dimethyl-8-ribityllumazine synthase [Piscirickettsia salmonis]]	superfamily	260349	17	149	1.46324e-67	212.69	cl00317	Lumazine_synthase-like superfamily	-	-	lumazine synthase and riboflavin synthase; involved in the riboflavin (vitamin B2) biosynthetic pathway; This superfamily contains lumazine synthase (6,7-dimethyl-8-ribityllumazine synthase, LS) and riboflavin synthase (RS). Both enzymes play important roles in the riboflavin biosynthetic pathway. Riboflavin is the precursor of flavin mononucleotide (FMN) and flavin adenine dinucleotide (FAD) whi…
Q#380 - >gi|920730892|g[DNA gyrase subunit A [Piscirickettsia salmonis]]	superfamily	238111	30	507	0	676593	cl19084	TOP4c superfamily	-	-	DNA Topoisomerase, subtype IIA; domain A'; bacterial DNA topoisomerase IV (C subunit, ParC), bacterial DNA gyrases (A subunit, GyrA),mammalian DNA toposiomerases II. DNA topoisomerases are essential enzymes that regulate the conformational changes in DNA topology by catalysing the concerted breakage and rejoining of DNA strands during normal cellular growth.
Q#380 - >gi|920730892|g[DNA gyrase subunit A [Piscirickettsia salmonis]]	superfamily	252298	694	735	1.11833e-06	590303	cl08412	DNA_gyraseA_C superfamily	-	-	DNA gyrase C-terminal domain, beta-propeller; This repeat is found as 6 tandem copies at the C-termini of GyrA and ParC DNA gyrases. It is predicted to form 4 beta strands and to probably form a beta-propeller structure. This region has been shown to bind DNA non-specifically and may stabilize the DNA-topoisomerase complex.
Q#380 - >gi|920730892|g[DNA gyrase subunit A [Piscirickettsia salmonis]]	superfamily	252298	744	791	3.78083e-05	544079	cl08412	DNA_gyraseA_C superfamily	-	-	DNA gyrase C-terminal domain, beta-propeller; This repeat is found as 6 tandem copies at the C-termini of GyrA and ParC DNA gyrases. It is predicted to form 4 beta strands and to probably form a beta-propeller structure. This region has been shown to bind DNA non-specifically and may stabilize the DNA-topoisomerase complex.
Q#380 - >gi|920730892|g[DNA gyrase subunit A [Piscirickettsia salmonis]]	superfamily	252298	794	840	9.39373e-05	536375	cl08412	DNA_gyraseA_C superfamily	-	-	DNA gyrase C-terminal domain, beta-propeller; This repeat is found as 6 tandem copies at the C-termini of GyrA and ParC DNA gyrases. It is predicted to form 4 beta strands and to probably form a beta-propeller structure. This region has been shown to bind DNA non-specifically and may stabilize the DNA-topoisomerase complex.
Q#380 - >gi|920730892|g[DNA gyrase subunit A [Piscirickettsia salmonis]]	superfamily	252298	539	586	0.0072148	451631	cl08412	DNA_gyraseA_C superfamily	-	-	DNA gyrase C-terminal domain, beta-propeller; This repeat is found as 6 tandem copies at the C-termini of GyrA and ParC DNA gyrases. It is predicted to form 4 beta strands and to probably form a beta-propeller structure. This region has been shown to bind DNA non-specifically and may stabilize the DNA-topoisomerase complex.
Q#380 - >gi|920730892|g[DNA gyrase subunit A [Piscirickettsia salmonis]]	superfamily	252298	589	639	0.017798	440075	cl08412	DNA_gyraseA_C superfamily	-	-	DNA gyrase C-terminal domain, beta-propeller; This repeat is found as 6 tandem copies at the C-termini of GyrA and ParC DNA gyrases. It is predicted to form 4 beta strands and to probably form a beta-propeller structure. This region has been shown to bind DNA non-specifically and may stabilize the DNA-topoisomerase complex.
Q#380 - >gi|920730892|g[DNA gyrase subunit A [Piscirickettsia salmonis]]	superfamily	252298	646	690	0.000125479	389999	cl08412	DNA_gyraseA_C superfamily	-	-	DNA gyrase C-terminal domain, beta-propeller; This repeat is found as 6 tandem copies at the C-termini of GyrA and ParC DNA gyrases. It is predicted to form 4 beta strands and to probably form a beta-propeller structure. This region has been shown to bind DNA non-specifically and may stabilize the DNA-topoisomerase complex.
Q#381 - >gi|920730920|g[PLD-like domain protein [Piscirickettsia salmonis]]	superfamily	277487	31	169	1.69836e-39	144197	cl15239	PLDc_SF superfamily	-	-	Catalytic domain of phospholipase D superfamily proteins; Catalytic domain of phospholipase D (PLD) superfamily proteins. The PLD superfamily is composed of a large and diverse group of proteins including plant, mammalian and bacterial PLDs, bacterial cardiolipin (CL) synthases, bacterial phosphatidylserine synthases (PSS), eukaryotic phosphatidylglycerophosphate (PGP) synthase, eukaryotic tyrosy…
Q#383 - >gi|920730958|g[peptidyl-prolyl cis-trans isomerase Mip [Piscirickettsia salmonis]]	superfamily	250550	12	129	7.27572e-26	109985	cl03173	FKBP_N superfamily	-	-	Domain amino terminal to FKBP-type peptidyl-prolyl isomerase; This family is only found at the amino terminus of pfam00254. This domain is of unknown function.
Q#383 - >gi|920730958|g[peptidyl-prolyl cis-trans isomerase Mip [Piscirickettsia salmonis]]	superfamily	267872	136	242	1.36781e-20	953857	cl19519	FKBP_C superfamily	-	-	FKBP-type peptidyl-prolyl cis-trans isomerase; FKBP-type peptidyl-prolyl cis-trans isomerase.
Q#384 - >gi|920730963|g[peptide ABC transporter ATP-binding protein [Piscirickettsia salmonis]]	superfamily	277521	5	243	2.2181e-100	303658	cl21455	P-loop_NTPase superfamily	-	-	P-loop containing Nucleoside Triphosphate Hydrolases; Members of the P-loop NTPase domain superfamily are characterized by a conserved nucleotide phosphate-binding motif, also referred to as the Walker A motif (GxxxxGK[S/T], where x is any residue), and the Walker B motif (hhhh[D/E], where h is a hydrophobic residue). The Walker A and B motifs bind the beta-gamma phosphate moiety of the bound nuc…
Q#384 - >gi|920730963|g[peptide ABC transporter ATP-binding protein [Piscirickettsia salmonis]]	superfamily	263181	238	322	3.91052e-17	874175	cl07097	oligo_HPY superfamily	-	-	Oligopeptide/dipeptide transporter, C-terminal region; This family features a region found towards the C-terminus of oligopeptide ABC transporter ATP binding proteins, immediately following the ATP-binding domain (pfam00005). All characterized members appear able to be involved in the transport of oligopeptides or dipeptides. Some are important for sporulation or antibiotic resistance. Some dipep…
Q#385 - >gi|920730978|g[response regulator [Piscirickettsia salmonis]]	superfamily	271833	10	126	1.11402e-10	706825	cl19078	REC superfamily	-	-	Signal receiver domain; originally thought to be unique to bacteria (CheY, OmpR, NtrC, and PhoB), now recently identified in eukaroytes ETR1 Arabidopsis thaliana; this domain receives the signal from the sensor partner in a two-component systems; contains a phosphoacceptor site that is phosphorylated by histidine kinase homologs; usually found N-terminal to a DNA binding effector domain; forms ho…
Q#386 - >gi|920731010|g[MFS transporter, sugar porter family protein [Piscirickettsia salmonis]]	superfamily	277532	17	432	4.73158e-19	101622	cl21472	MFS superfamily	-	-	The Major Facilitator Superfamily (MFS) is a large and diverse group of secondary transporters that includes uniporters, symporters, and antiporters. MFS proteins facilitate the transport across cytoplasmic or internal membranes of a variety of substrates including ions, sugar phosphates, drugs, neurotransmitters, nucleosides, amino acids, and peptides. They do so using the electrochemical potent…
Q#387 - >gi|920731015|g[protein rarD [Piscirickettsia salmonis]]	superfamily	277603	20	143	0.000426117	383783	cl22888	EamA superfamily	-	-	EamA-like transporter family; This family includes many hypothetical membrane proteins of unknown function. Many of the proteins contain two copies of the aligned region. The family used to be known as DUF6.
Q#392 - >gi|920731108|g[membrane protein [Piscirickettsia salmonis]]	superfamily	260835	129	335	1.2296e-27	116.56	cl01213	DUF481 superfamily	-	-	Protein of unknown function, DUF481; This family includes several proteins of uncharacterized function.
Q#393 - >gi|920731113|g[tonB-dependent Receptor Plug domain protein [Piscirickettsia salmonis]]	superfamily	277538	72	658	5.71017e-31	142205	cl21487	OM_channels superfamily	-	-	Porin superfamily. These outer membrane channels share a beta-barrel structure that differ in strand and shear number. Classical (gram-negative ) porins are non-specific channels for small hydrophillic molecules and form 16 beta-stranded barrels (16,20), which associate as trimers. Maltoporin-like channels have specificities for various sugars and form 18 beta-stranded barrels (18,22), which asso…
Q#393 - >gi|920731113|g[tonB-dependent Receptor Plug domain protein [Piscirickettsia salmonis]]	superfamily	254380	63	170	3.83668e-09	673172	cl22973	Plug superfamily	-	-	TonB-dependent Receptor Plug Domain; The Plug domain has been shown to be an independently folding subunit of the TonB-dependent receptors. It acts as the channel gate, blocking the pore until the channel is bound by ligand. At this point it under goes conformational changes opens the channel.
Q#394 - >gi|920731135|g[glutamate 5-kinase [Piscirickettsia salmonis]]	superfamily	275583	11	254	1.06649e-96	299358	cl00452	AAK superfamily	-	-	Amino Acid Kinases (AAK) superfamily, catalytic domain; present in such enzymes like N-acetylglutamate kinase (NAGK), carbamate kinase (CK), aspartokinase (AK), glutamate-5-kinase (G5K) and UMP kinase (UMPK). The AAK superfamily includes kinases that phosphorylate a variety of amino acid substrates. These kinases catalyze the formation of phosphoric anhydrides, generally with a carboxylate, and u…
Q#394 - >gi|920731135|g[glutamate 5-kinase [Piscirickettsia salmonis]]	superfamily	260527	275	341	1.11486e-07	613368	cl00607	PUA superfamily	-	-	PUA domain; The PUA domain named after Pseudouridine synthase and Archaeosine transglycosylase, was detected in archaeal and eukaryotic pseudouridine synthases, archaeal archaeosine synthases, a family of predicted ATPases that may be involved in RNA modification, a family of predicted archaeal and bacterial rRNA methylases. Additionally, the PUA domain was detected in a family of eukaryotic prot…
Q#395 - >gi|920731156|g[2-amino-3-ketobutyrate CoA ligase [Piscirickettsia salmonis]]	superfamily	277505	43	394	3.76578e-157	460489	cl18945	AAT_I superfamily	-	-	Aspartate aminotransferase (AAT) superfamily (fold type I) of pyridoxal phosphate (PLP)-dependent enzymes. PLP combines with an alpha-amino acid to form a compound called a Schiff base or aldimine intermediate, which depending on the reaction, is the substrate in four kinds of reactions (1) transamination (movement of amino groups), (2) racemization (redistribution of enantiomers), (3) decarboxyl…
Q#395 - >gi|920731156|g[2-amino-3-ketobutyrate CoA ligase [Piscirickettsia salmonis]]	superfamily	261351	282	352	0.00535156	363328	cl02570	RhoGAP superfamily	C	-	RhoGAP: GTPase-activator protein (GAP) for Rho-like GTPases; GAPs towards Rho/Rac/Cdc42-like small GTPases. Small GTPases (G proteins) cluster into distinct families, and all act as molecular switches, active in their GTP-bound form but inactive when bound to GDP. The Rho family of small G proteins, which includes Cdc42Hs, activates effectors involved in a wide variety of developmental processes,…
Q#396 - >gi|920731167|g[biotin synthase [Piscirickettsia salmonis]]	superfamily	276220	52	249	2.09164e-12	777589	cl18962	Radical_SAM superfamily	-	-	Radical SAM superfamily. Enzymes of this family generate radicals by combining a 4Fe-4S cluster and S-adenosylmethionine (SAM) in close proximity. They are characterized by a conserved CxxxCxxC motif, which coordinates the conserved iron-sulfur cluster. Mechanistically, they share the transfer of a single electron from the iron-sulfur cluster to SAM, which leads to its reductive cleavage to methi…
Q#396 - >gi|920731167|g[biotin synthase [Piscirickettsia salmonis]]	superfamily	262800	222	313	6.39696e-27	113327	cl06149	BATS superfamily	-	-	Biotin and Thiamin Synthesis associated domain; Biotin synthase (BioB), EC:2.8.1.6, catalyses the last step of the biotin biosynthetic pathway. The reaction consists in the introduction of a sulphur atom into dethiobiotin. BioB functions as a homodimer. Thiamin synthesis if a complex process involving at least six gene products (ThiFSGH, ThiI and ThiJ). Two of the proteins required for the biosyn…
Q#398 - >gi|920731285|g[N-acetylmuramoyl-L-alanine amidase family protein [Piscirickettsia salmonis]]	superfamily	261417	16	153	1.78316e-13	777142	cl02712	PGRP superfamily	-	-	Peptidoglycan recognition proteins (PGRPs) are pattern recognition receptors that bind, and in certain cases, hydrolyze peptidoglycans (PGNs) of bacterial cell walls. PGRPs have been divided into three classes: short PGRPs (PGRP-S), that are small (20 kDa) extracellular proteins; intermediate PGRPs (PGRP-I) that are 40-45 kDa and are predicted to be transmembrane proteins; and long PGRPs (PGRP-L)…
Q#400 - >gi|920731309|g[acid phosphatase [Piscirickettsia salmonis]]	superfamily	277525	1	236	1.01619e-132	384756	cl21460	HAD_like superfamily	-	-	Haloacid Dehalogenase-like Hydrolases; The haloacid dehalogenase (HAD) superfamily includes carbon and phosphorus hydrolases such as 2-haloalkonoate dehalogenase, epoxide hydrolase, phosphoserine phosphatase, phosphomannomutase, phosphoglycolate phosphatase, P-type ATPase, among others. These proteins catalyze nucleophilic substitution reactions at phosphorus or carbon centers, using a conserved …
Q#401 - >gi|920731316|g[phenylalanyl-tRNA synthetase subunit beta [Piscirickettsia salmonis]]	superfamily	277392	493	687	5.74659e-52	192088	cl00268	class_II_aaRS-like_core superfamily	-	-	Class II tRNA amino-acyl synthetase-like catalytic core domain. Class II amino acyl-tRNA synthetases (aaRS) share a common fold and generally attach an amino acid to the 3' OH of ribose of the appropriate tRNA. PheRS is an exception in that it attaches the amino acid at the 2'-OH group, like class I aaRSs. These enzymes are usually homodimers. This domain is primarily responsible for ATP-dependen…
Q#401 - >gi|920731316|g[phenylalanyl-tRNA synthetase subunit beta [Piscirickettsia salmonis]]	superfamily	271468	45	151	4.40054e-44	166.53	cl00320	tRNA_bindingDomain superfamily	-	-	The tRNA binding domain is also known as the Myf domain in literature. This domain is found in a diverse collection of tRNA binding proteins, including prokaryotic phenylalanyl tRNA synthetases (PheRS), methionyl-tRNA synthetases (MetRS), human tyrosyl-tRNA synthetase(hTyrRS), Saccharomyces cerevisiae Arc1p, Thermus thermophilus CsaA, Aquifex aeolicus Trbp111, human p43 and human EMAP-II. PheRS, …
Q#401 - >gi|920731316|g[phenylalanyl-tRNA synthetase subunit beta [Piscirickettsia salmonis]]	superfamily	276358	217	388	4.96203e-86	282145	cl21573	B3_4 superfamily	-	-	B3/4 domain; This domain is found in tRNA synthetase beta subunits as well as in some non tRNA synthetase proteins.
Q#401 - >gi|920731316|g[phenylalanyl-tRNA synthetase subunit beta [Piscirickettsia salmonis]]	superfamily	263619	699	792	9.30963e-31	128752	cl08386	FDX-ACB superfamily	-	-	Ferredoxin-fold anticodon binding domain; This is the anticodon binding domain found in some phenylalanyl tRNA synthetases. The domain has a ferredoxin fold.
Q#401 - >gi|920731316|g[phenylalanyl-tRNA synthetase subunit beta [Piscirickettsia salmonis]]	superfamily	263627	409	475	6.1618e-22	998769	cl08394	B5 superfamily	-	-	tRNA synthetase B5 domain; This domain is found in phenylalanine-tRNA synthetase beta subunits.
Q#402 - >gi|920731365|g[succinyl-CoA synthetase subunit alpha [Piscirickettsia salmonis]]	superfamily	277520	6	99	3.25184e-32	126142	cl21454	NADB_Rossmann superfamily	-	-	Rossmann-fold NAD(P)(+)-binding proteins; A large family of proteins that share a Rossmann-fold NAD(P)H/NAD(P)(+) binding (NADB) domain. The NADB domain is found in numerous dehydrogenases of metabolic pathways such as glycolysis, and many other redox enzymes. NAD binding involves numerous hydrogen-bonds and van der Waals contacts, in particular H-bonding of residues in a turn between the first s…
Q#402 - >gi|920731365|g[succinyl-CoA synthetase subunit alpha [Piscirickettsia salmonis]]	superfamily	276497	152	272	6.76443e-26	111194	cl22543	Ligase_CoA superfamily	-	-	CoA-ligase; This family includes the CoA ligases Succinyl-CoA synthetase alpha and beta chains, malate CoA ligase and ATP-citrate lyase. Some members of the family utilize ATP others use GTP.
Q#403 - >gi|920731367|g[dihydrolipoyllysine-residue succinyltransferase, E2 component of oxoglutarate dehydrogenase [Piscirickettsia salmonis]]	superfamily	277467	4	77	2.46487e-21	990159	cl11404	Biotinyl_lipoyl_domains superfamily	-	-	Biotinyl_lipoyl_domains are present in biotin-dependent carboxylases/decarboxylases, the dihydrolipoyl acyltransferase component (E2) of 2-oxo acid dehydrogenases, and the H-protein of the glycine cleavage system (GCS). These domains transport CO2, acyl, or methylamine, respectively, between components of the complex/protein via a biotinyl or lipoyl group, which is covalently attached to a highly…
Q#403 - >gi|920731367|g[dihydrolipoyllysine-residue succinyltransferase, E2 component of oxoglutarate dehydrogenase [Piscirickettsia salmonis]]	superfamily	271573	169	380	2.96394e-91	284444	cl02008	2-oxoacid_dh superfamily	-	-	2-oxoacid dehydrogenases acyltransferase (catalytic domain); These proteins contain one to three copies of a lipoyl binding domain followed by the catalytic domain.
Q#404 - >gi|920731368|g[2-oxoglutarate dehydrogenase [Piscirickettsia salmonis]]	superfamily	275737	210	469	1.17188e-159	480488	cl01629	TPP_enzymes superfamily	-	-	Thiamine pyrophosphate (TPP) enzyme family, TPP-binding module; found in many key metabolic enzymes which use TPP (also known as thiamine diphosphate) as a cofactor. These enzymes include, among others, the E1 components of the pyruvate, the acetoin and the branched chain alpha-keto acid dehydrogenase complexes.
Q#404 - >gi|920731368|g[2-oxoglutarate dehydrogenase [Piscirickettsia salmonis]]	superfamily	264357	587	783	4.88372e-43	167316	cl11410	TPP_enzyme_PYR superfamily	-	-	Pyrimidine (PYR) binding domain of thiamine pyrophosphate (TPP)-dependent enzymes; Thiamine pyrophosphate (TPP) family, pyrimidine (PYR) binding domain; found in many key metabolic enzymes which use TPP (also known as thiamine diphosphate) as a cofactor. TPP binds in the cleft formed by a PYR domain and a PP domain. The PYR domain, binds the aminopyrimidine ring of TPP, the PP domain binds the di…
Q#405 - >gi|920731369|g[succinate dehydrogenase and fumarate reductase iron-sulfur family protein [Piscirickettsia salmonis]]	superfamily	275477	29	87	0.00579727	335224	cl00159	fer2 superfamily	-	-	2Fe-2S iron-sulfur cluster binding domain. Iron-sulfur proteins play an important role in electron transfer processes and in various enzymatic reactions. The family includes plant and algal ferredoxins, which act as electron carriers in photosynthesis and ferredoxins, which participate in redox chains (from bacteria to mammals). Fold is ismilar to thioredoxin.
Q#405 - >gi|920731369|g[succinate dehydrogenase and fumarate reductase iron-sulfur family protein [Piscirickettsia salmonis]]	superfamily	277508	142	215	0.118371	432468	cl19102	HCP_like superfamily	-	-	The HCP family of iron-sulfur proteins includes hybrid cluster protein (HCP), acetyl-CoA synthase (ACS), and carbon monoxide dehydrogenase (CODH), all of which contain [Fe4-S4] metal clusters at their active sites. These proteins have a conserved alpha-beta rossman fold domain. HCP, formerly known as prismane, is thought to play a role in nitrogen metabolism but its specific function is unknown. …
Q#406 - >gi|920731374|g[major Facilitator Superfamily protein [Piscirickettsia salmonis]]	superfamily	277532	21	388	1.8265e-16	908361	cl21472	MFS superfamily	-	-	The Major Facilitator Superfamily (MFS) is a large and diverse group of secondary transporters that includes uniporters, symporters, and antiporters. MFS proteins facilitate the transport across cytoplasmic or internal membranes of a variety of substrates including ions, sugar phosphates, drugs, neurotransmitters, nucleosides, amino acids, and peptides. They do so using the electrochemical potent…
Q#407 - >gi|920731384|g[flagellar protein export ATPase FliI [Piscirickettsia salmonis]]	superfamily	277521	98	421	2.73369e-175	509.9	cl21455	P-loop_NTPase superfamily	-	-	P-loop containing Nucleoside Triphosphate Hydrolases; Members of the P-loop NTPase domain superfamily are characterized by a conserved nucleotide phosphate-binding motif, also referred to as the Walker A motif (GxxxxGK[S/T], where x is any residue), and the Walker B motif (hhhh[D/E], where h is a hydrophobic residue). The Walker A and B motifs bind the beta-gamma phosphate moiety of the bound nuc…
Q#408 - >gi|920731385|g[flagellar assembly protein FliH [Piscirickettsia salmonis]]	superfamily	271856	184	308	6.7717e-11	691764	cl19405	FliH superfamily	-	-	Flagellar assembly protein FliH; Flagellar assembly protein FliH.
Q#409 - >gi|920731398|g[curli production assembly/transport component CsgG family protein [Piscirickettsia salmonis]]	superfamily	276345	32	201	1.12304e-10	734662	cl21526	TolB_N superfamily	C	-	TolB amino-terminal domain; TolB is an essential periplasmic component of the tol-dependent translocation system. This function of this amino terminal domain is uncertain.
Q#409 - >gi|920731398|g[curli production assembly/transport component CsgG family protein [Piscirickettsia salmonis]]	superfamily	151296	318	354	0.00132933	373214	cl12433	DUF2656 superfamily	NC	-	Protein of unknown function (DUF2656); This bacterial family of proteins has no known function.
Q#411 - >gi|920731438|g[sugar (and other) transporter family protein [Piscirickettsia salmonis]]	superfamily	277532	8	396	2.84166e-05	600201	cl21472	MFS superfamily	-	-	The Major Facilitator Superfamily (MFS) is a large and diverse group of secondary transporters that includes uniporters, symporters, and antiporters. MFS proteins facilitate the transport across cytoplasmic or internal membranes of a variety of substrates including ions, sugar phosphates, drugs, neurotransmitters, nucleosides, amino acids, and peptides. They do so using the electrochemical potent…
Q#413 - >gi|920731472|g[membrane protein [Piscirickettsia salmonis]]	superfamily	276351	3	124	5.88323e-45	155396	cl21540	CopD superfamily	-	-	Copper resistance protein D; Copper sequestering activity displayed by some bacteria is determined by copper-binding protein products of the copper resistance operon (cop). CopD, together with CopC, perform copper uptake into the cytoplasm.
Q#414 - >gi|920731521|g[S-(hydroxymethyl)glutathione dehydrogenase/class III alcohol dehydrogenase [Piscirickettsia salmonis]]	superfamily	277494	1	368	0	739427	cl16912	MDR superfamily	-	-	Medium chain reductase/dehydrogenase (MDR)/zinc-dependent alcohol dehydrogenase-like family; The medium chain reductase/dehydrogenases (MDR)/zinc-dependent alcohol dehydrogenase-like family, which contains the zinc-dependent alcohol dehydrogenase (ADH-Zn) and related proteins, is a diverse group of proteins related to the first identified member, class I mammalian ADH. MDRs display a broad range …
Q#414 - >gi|920731521|g[S-(hydroxymethyl)glutathione dehydrogenase/class III alcohol dehydrogenase [Piscirickettsia salmonis]]	superfamily	254684	27	155	7.45851e-30	122746	cl17172	ADH_N superfamily	-	-	Alcohol dehydrogenase GroES-like domain; This is the catalytic domain of alcohol dehydrogenases. Many of them contain an inserted zinc binding domain. This domain has a GroES-like structure.
Q#415 - >gi|920731540|g[D-methionine-binding lipoprotein metQ [Piscirickettsia salmonis]]	superfamily	277522	10	275	1.01481e-80	256.01	cl21456	Periplasmic_Binding_Protein_Type_2 superfamily	-	-	Type 2 periplasmic binding fold superfamily; This evolutionary model and hierarchy represent the ligand-binding domains found in solute binding proteins that serve as initial receptors in the transport, signal transduction and channel gating. The PBP2 proteins share the same architecture as periplasmic binding proteins type 1 (PBP1), but have a different topology. They are typically comprised of …
Q#416 - >gi|920731545|g[hypothetical protein KW89_2839 [Piscirickettsia salmonis]]	superfamily	260812	1	89	1.56078e-14	764242	cl01147	DUF615 superfamily	C	-	Protein of unknown function (DUF615); This family of bacterial proteins has no known function.
Q#417 - >gi|920731555|g[phosphoribosylamine--glycine ligase [Piscirickettsia salmonis]]	superfamily	276202	103	295	1.46924e-104	319587	cl17255	ATP-grasp_4 superfamily	-	-	ATP-grasp domain; This family includes a diverse set of enzymes that possess ATP-dependent carboxylate-amine ligase activity.
Q#417 - >gi|920731555|g[phosphoribosylamine--glycine ligase [Piscirickettsia salmonis]]	superfamily	251569	2	102	7.42929e-46	165299	cl23531	GARS_N superfamily	-	-	Phosphoribosylglycinamide synthetase, N domain; Phosphoribosylglycinamide synthetase catalyses the second step in the de novo biosynthesis of purine. The reaction catalysed by Phosphoribosylglycinamide synthetase is the ATP- dependent addition of 5-phosphoribosylamine to glycine to form 5'phosphoribosylglycinamide. This domain is related to the N-terminal domain of biotin carboxylase/carbamoyl ph…
Q#417 - >gi|920731555|g[phosphoribosylamine--glycine ligase [Piscirickettsia salmonis]]	superfamily	251568	329	424	5.95442e-30	123421	cl03743	GARS_C superfamily	-	-	Phosphoribosylglycinamide synthetase, C domain; Phosphoribosylglycinamide synthetase catalyses the second step in the de novo biosynthesis of purine. The reaction catalysed by Phosphoribosylglycinamide synthetase is the ATP- dependent addition of 5-phosphoribosylamine to glycine to form 5'phosphoribosylglycinamide. This domain is related to the C-terminal domain of biotin carboxylase/carbamoyl ph…
Q#418 - >gi|920731560|g[acetyl-CoA carboxylase, biotin carboxylase subunit [Piscirickettsia salmonis]]	superfamily	276202	115	322	9.69974e-84	267631	cl17255	ATP-grasp_4 superfamily	-	-	ATP-grasp domain; This family includes a diverse set of enzymes that possess ATP-dependent carboxylate-amine ligase activity.
Q#418 - >gi|920731560|g[acetyl-CoA carboxylase, biotin carboxylase subunit [Piscirickettsia salmonis]]	superfamily	263607	336	441	2.52949e-53	185695	cl08365	Biotin_carb_C superfamily	-	-	Biotin carboxylase C-terminal domain; Biotin carboxylase is a component of the acetyl-CoA carboxylase multi-component enzyme which catalyses the first committed step in fatty acid synthesis in animals, plants and bacteria. Most of the active site residues reported in reference are in this C-terminal domain.
Q#418 - >gi|920731560|g[acetyl-CoA carboxylase, biotin carboxylase subunit [Piscirickettsia salmonis]]	superfamily	249744	2	109	1.46363e-51	181143	cl02837	CPSase_L_chain superfamily	-	-	Carbamoyl-phosphate synthase L chain, N-terminal domain; Carbamoyl-phosphate synthase catalyses the ATP-dependent synthesis of carbamyl-phosphate from glutamine or ammonia and bicarbonate. This important enzyme initiates both the urea cycle and the biosynthesis of arginine and/or pyrimidines. The carbamoyl-phosphate synthase (CPS) enzyme in prokaryotes is a heterodimer of a small and large chain.…
Q#419 - >gi|920731569|g[dihydrolipoyllysine-residue acetyltransferase [Piscirickettsia salmonis]]	superfamily	277467	5	74	7.60483e-16	855339	cl11404	Biotinyl_lipoyl_domains superfamily	-	-	Biotinyl_lipoyl_domains are present in biotin-dependent carboxylases/decarboxylases, the dihydrolipoyl acyltransferase component (E2) of 2-oxo acid dehydrogenases, and the H-protein of the glycine cleavage system (GCS). These domains transport CO2, acyl, or methylamine, respectively, between components of the complex/protein via a biotinyl or lipoyl group, which is covalently attached to a highly…
Q#419 - >gi|920731569|g[dihydrolipoyllysine-residue acetyltransferase [Piscirickettsia salmonis]]	superfamily	277467	106	178	5.6e-20	828375	cl11404	Biotinyl_lipoyl_domains superfamily	-	-	Biotinyl_lipoyl_domains are present in biotin-dependent carboxylases/decarboxylases, the dihydrolipoyl acyltransferase component (E2) of 2-oxo acid dehydrogenases, and the H-protein of the glycine cleavage system (GCS). These domains transport CO2, acyl, or methylamine, respectively, between components of the complex/protein via a biotinyl or lipoyl group, which is covalently attached to a highly…
Q#419 - >gi|920731569|g[dihydrolipoyllysine-residue acetyltransferase [Piscirickettsia salmonis]]	superfamily	277467	216	288	9.75661e-15	820671	cl11404	Biotinyl_lipoyl_domains superfamily	-	-	Biotinyl_lipoyl_domains are present in biotin-dependent carboxylases/decarboxylases, the dihydrolipoyl acyltransferase component (E2) of 2-oxo acid dehydrogenases, and the H-protein of the glycine cleavage system (GCS). These domains transport CO2, acyl, or methylamine, respectively, between components of the complex/protein via a biotinyl or lipoyl group, which is covalently attached to a highly…
Q#419 - >gi|920731569|g[dihydrolipoyllysine-residue acetyltransferase [Piscirickettsia salmonis]]	superfamily	271573	425	639	2.97107e-73	246309	cl02008	2-oxoacid_dh superfamily	-	-	2-oxoacid dehydrogenases acyltransferase (catalytic domain); These proteins contain one to three copies of a lipoyl binding domain followed by the catalytic domain.
Q#419 - >gi|920731569|g[dihydrolipoyllysine-residue acetyltransferase [Piscirickettsia salmonis]]	superfamily	251550	337	372	0.000926384	501149	cl03729	E3_binding superfamily	-	-	e3 binding domain; This family represents a small domain of the E2 subunit of 2-oxo-acid dehydrogenases responsible for the binding of the E3 subunit.
Q#420 - >gi|920731572|g[ATP-dependent metalloprotease [Piscirickettsia salmonis]]	superfamily	277521	156	322	2.46743e-26	118017	cl21455	P-loop_NTPase superfamily	-	-	P-loop containing Nucleoside Triphosphate Hydrolases; Members of the P-loop NTPase domain superfamily are characterized by a conserved nucleotide phosphate-binding motif, also referred to as the Walker A motif (GxxxxGK[S/T], where x is any residue), and the Walker B motif (hhhh[D/E], where h is a hydrophobic residue). The Walker A and B motifs bind the beta-gamma phosphate moiety of the bound nuc…
Q#420 - >gi|920731572|g[ATP-dependent metalloprotease [Piscirickettsia salmonis]]	superfamily	250619	402	593	4.25049e-86	279.48	cl03209	Peptidase_M41 superfamily	-	-	Peptidase family M41; Peptidase family M41.
Q#420 - >gi|920731572|g[ATP-dependent metalloprotease [Piscirickettsia salmonis]]	superfamily	253758	5	93	1.11579e-09	687972	cl20323	FtsH_ext superfamily	-	-	FtsH Extracellular; This domain is found in the FtsH family of proteins. FtsH is the only membrane-bound ATP-dependent protease universally conserved in prokaryotes. It only efficiently degrades proteins that have a low thermodynamic stability - e.g. it lacks robust unfoldase activity. This feature may be key and implies that this could be a criterion for degrading a protein. In Oenococcus oeni F…
Q#421 - >gi|920731614|g[D-alanyl-D-alanine carboxypeptidase [Piscirickettsia salmonis]]	superfamily	271911	4	457	1.04368e-83	277994	cl21491	Transpeptidase superfamily	-	-	Penicillin binding protein transpeptidase domain; The active site serine is conserved in all members of this family.
Q#422 - >gi|920731630|g[periplasmic ligand-binding sensor protein [Piscirickettsia salmonis]]	superfamily	225950	1	230	8.60703e-23	104.97	cl18731	COG3416 superfamily	-	-	Uncharacterized protein [Function unknown]; Uncharacterized protein conserved in bacteria [Function unknown].
Q#423 - >gi|920731634|g[MMPL family protein [Piscirickettsia salmonis]]	superfamily	276353	286	482	1.0251e-05	599979	cl21543	MMPL superfamily	N	-	MMPL family; Members of this family are putative integral membrane proteins from bacteria. Several of the members are mycobacterial proteins. Many of the proteins contain two copies of this aligned region. The function of these proteins is not known, although it has been suggested that they may be involved in lipid transport.
Q#423 - >gi|920731634|g[MMPL family protein [Piscirickettsia salmonis]]	superfamily	276353	857	1006	0.00374062	391971	cl21543	MMPL superfamily	N	-	MMPL family; Members of this family are putative integral membrane proteins from bacteria. Several of the members are mycobacterial proteins. Many of the proteins contain two copies of this aligned region. The function of these proteins is not known, although it has been suggested that they may be involved in lipid transport.
Q#424 - >gi|920731659|g[trypsin family protein [Piscirickettsia salmonis]]	superfamily	271422	272	351	3.19841e-12	745984	cl00117	PDZ superfamily	-	-	PDZ domain, also called DHR (Dlg homologous region) or GLGF (after a conserved sequence motif). Many PDZ domains bind C-terminal polypeptides, though binding to internal (non-C-terminal) polypeptides and even to lipids has been demonstrated. Heterodimerization through PDZ-PDZ domain interactions adds to the domain's versatility, and PDZ domain-mediated interactions may be modulated dynamically th…
Q#424 - >gi|920731659|g[trypsin family protein [Piscirickettsia salmonis]]	superfamily	277553	100	233	2.97808e-21	101166	cl21584	Tryp_SPc superfamily	-	-	Trypsin-like serine protease; Many of these are synthesized as inactive precursor zymogens that are cleaved during limited proteolysis to generate their active forms. Alignment contains also inactive enzymes that have substitutions of the catalytic triad residues.
Q#425 - >gi|920731662|g[outer membrane beta-barrel domain protein [Piscirickettsia salmonis]]	superfamily	277439	217	323	1.02089e-27	115728	cl02931	OmpA_C-like superfamily	-	-	Peptidoglycan binding domains similar to the C-terminal domain of outer-membrane protein OmpA; OmpA-like domains (named after the C-terminal domain of Escherichia coli OmpA protein) have been shown to non-covalently associate with peptidoglycan, a network of glycan chains composed of disaccharides, which are crosslinked via short peptide bridges. Well-studied members of this family include the Es…
Q#425 - >gi|920731662|g[outer membrane beta-barrel domain protein [Piscirickettsia salmonis]]	superfamily	277538	9	169	3.38849e-10	71283	cl21487	OM_channels superfamily	-	-	Porin superfamily. These outer membrane channels share a beta-barrel structure that differ in strand and shear number. Classical (gram-negative ) porins are non-specific channels for small hydrophillic molecules and form 16 beta-stranded barrels (16,20), which associate as trimers. Maltoporin-like channels have specificities for various sugars and form 18 beta-stranded barrels (18,22), which asso…
Q#426 - >gi|920731670|g[glycosyl transferase 2 family protein [Piscirickettsia salmonis]]	superfamily	277465	12	115	3.34164e-15	837097	cl11394	Glyco_tranf_GTA_type superfamily	C	-	Glycosyltransferase family A (GT-A) includes diverse families of glycosyl transferases with a common GT-A type structural fold; Glycosyltransferases (GTs) are enzymes that synthesize oligosaccharides, polysaccharides, and glycoconjugates by transferring the sugar moiety from an activated nucleotide-sugar donor to an acceptor molecule, which may be a growing oligosaccharide, a lipid, or a protein.…
Q#427 - >gi|920731672|g[polysaccharide biosynthesis family protein [Piscirickettsia salmonis]]	superfamily	271660	1	398	7.30287e-32	138444	cl09326	MATE_like superfamily	-	-	Multidrug and toxic compound extrusion family and similar proteins; The integral membrane proteins from the MATE family are involved in exporting metabolites across the cell membrane and are responsible for multidrug resistance (MDR) in many bacteria and animals. MATE has also been identified as a large multigene family in plants, where the proteins are linked to disease resistance. A number of f…
Q#428 - >gi|920731713|g[MMPL family protein [Piscirickettsia salmonis]]	superfamily	276353	339	487	8.15458e-06	630795	cl21543	MMPL superfamily	N	-	MMPL family; Members of this family are putative integral membrane proteins from bacteria. Several of the members are mycobacterial proteins. Many of the proteins contain two copies of this aligned region. The function of these proteins is not known, although it has been suggested that they may be involved in lipid transport.
Q#428 - >gi|920731713|g[MMPL family protein [Piscirickettsia salmonis]]	superfamily	276353	852	1003	0.00227268	399675	cl21543	MMPL superfamily	N	-	MMPL family; Members of this family are putative integral membrane proteins from bacteria. Several of the members are mycobacterial proteins. Many of the proteins contain two copies of this aligned region. The function of these proteins is not known, although it has been suggested that they may be involved in lipid transport.
Q#429 - >gi|920731742|g[secreted metalloprotease Mcp02 [Piscirickettsia salmonis]]	superfamily	277485	282	578	5.01199e-74	249514	cl14813	GluZincin superfamily	-	-	Peptidase Gluzincin family (thermolysin-like proteinases, TLPs) includes peptidases M1, M2, M3, M4, M13, M32 and M36 (fungalysins); Gluzincin family (thermolysin-like peptidases or TLPs) includes several zinc-dependent metallopeptidases such as the M1, M2, M3, M4, M13, M32, M36 peptidases (MEROPS classification), and contain HEXXH and EXXXD motifs as part of their active site. All peptidases in t…
Q#429 - >gi|920731742|g[secreted metalloprotease Mcp02 [Piscirickettsia salmonis]]	superfamily	251579	394	578	1.98066e-29	126106	cl03750	Peptidase_M4_C superfamily	-	-	Thermolysin metallopeptidase, alpha-helical domain; Thermolysin metallopeptidase, alpha-helical domain.
Q#429 - >gi|920731742|g[secreted metalloprotease Mcp02 [Piscirickettsia salmonis]]	superfamily	254244	68	101	0.395874	429114	cl06509	FTP superfamily	C	-	Fungalysin/Thermolysin Propeptide Motif; This motif is found in both the bacterial M4 peptidase propeptide and the fungal M36 propeptide. Its exact function is not clear, but it is likely to either inhibit the peptidase, so as to prevent its premature activation, or has a chaperone activity. Both of these roles have been ascribed to the M4 and M36 propeptides.
Q#430 - >gi|920731745|g[voltage gated chloride channel family protein [Piscirickettsia salmonis]]	superfamily	261508	40	428	9.04249e-126	381961	cl02915	Voltage_gated_ClC superfamily	-	-	CLC voltage-gated chloride channel. The ClC chloride channels catalyse the selective flow of Cl- ions across cell membranes, thereby regulating electrical excitation in skeletal muscle and the flow of salt and water across epithelial barriers. This domain is found in the halogen ions (Cl-, Br- and I-) transport proteins of the ClC family. The ClC channels are found in all three kingdoms of life a…
Q#431 - >gi|920731750|g[preprotein translocase subunit SecA [Piscirickettsia salmonis]]	superfamily	254253	613	827	2.52889e-93	305264	cl20338	SecA_SW superfamily	-	-	SecA Wing and Scaffold domain; SecA protein binds to the plasma membrane where it interacts with proOmpA to support translocation of proOmpA through the membrane. SecA protein achieves this translocation, in association with SecY protein, in an ATP dependent manner. This family is composed of two C-terminal alpha helical subdomains: the wing and scaffold subdomains.
Q#431 - >gi|920731750|g[preprotein translocase subunit SecA [Piscirickettsia salmonis]]	superfamily	261576	229	354	1.60765e-49	183038	cl03078	SecA_PP_bind superfamily	-	-	SecA preprotein cross-linking domain; The SecA ATPase is involved in the insertion and retraction of preproteins through the plasma membrane. This domain has been found to cross-link to preproteins, thought to indicate a role in preprotein binding. The pre-protein cross-linking domain is comprised of two sub domains that are inserted within the ATPase domain.
Q#431 - >gi|920731750|g[preprotein translocase subunit SecA [Piscirickettsia salmonis]]	superfamily	251544	890	908	4.64811e-05	539676	cl23529	SEC-C superfamily	-	-	SEC-C motif; The SEC-C motif found in the C-terminus of the SecA protein, in the middle of some SWI2 ATPases and also solo in several proteins. The motif is predicted to chelate zinc with the CXC and C[HC] pairs that constitute the most conserved feature of the motif. It is predicted to be a potential nucleic acid binding domain.
Q#431 - >gi|920731750|g[preprotein translocase subunit SecA [Piscirickettsia salmonis]]	superfamily	277521	95	216	0.00012749	422348	cl21455	P-loop_NTPase superfamily	C	-	P-loop containing Nucleoside Triphosphate Hydrolases; Members of the P-loop NTPase domain superfamily are characterized by a conserved nucleotide phosphate-binding motif, also referred to as the Walker A motif (GxxxxGK[S/T], where x is any residue), and the Walker B motif (hhhh[D/E], where h is a hydrophobic residue). The Walker A and B motifs bind the beta-gamma phosphate moiety of the bound nuc…
Q#432 - >gi|920731758|g[cell division protein FtsW [Piscirickettsia salmonis]]	superfamily	275611	12	367	1.9798e-134	397.32	cl00511	FTSW_RODA_SPOVE superfamily	-	-	Cell cycle protein; This entry includes the following members; FtsW, RodA, SpoVE
Q#434 - >gi|923109915|g[integrase (plasmid) [Piscirickettsia salmonis]]	superfamily	271437	15	182	6.62697e-14	782907	cl00213	DNA_BRE_C superfamily	-	-	DNA breaking-rejoining enzymes, C-terminal catalytic domain; The DNA breaking-rejoining enzyme superfamily includes type IB topoisomerases and tyrosine based site-specific recombinases (integrases) that share the same fold in their catalytic domain containing conserved active site residues. The best-studied members of this diverse superfamily include Human topoisomerase I, the bacteriophage lambd…
Q#435 - >gi|923110100|g[hypothetical protein KU39_3p75 (plasmid) [Piscirickettsia salmonis]]	superfamily	254308	257	546	8.70846e-15	916382	cl06581	DUF1561 superfamily	C	-	Protein of unknown function (DUF1561); A family of paralogous proteins in Leptospira interrogans.
Q#437 - >gi|923110196|g[hypothetical protein KU39_3p171 (plasmid) [Piscirickettsia salmonis]]	superfamily	254308	309	598	7.36343e-14	89327	cl06581	DUF1561 superfamily	C	-	Protein of unknown function (DUF1561); A family of paralogous proteins in Leptospira interrogans.
Q#437 - >gi|923110196|g[hypothetical protein KU39_3p171 (plasmid) [Piscirickettsia salmonis]]	superfamily	250569	12	212	0.000318654	413979	cl03186	Enterotoxin_a superfamily	C	-	Heat-labile enterotoxin alpha chain; Heat-labile enterotoxin alpha chain.
Q#438 - >gi|923110847|g[chromosome partitinioning protein ParB [Piscirickettsia salmonis]]	superfamily	271576	36	122	1.76333e-06	580847	cl02129	ParBc superfamily	-	-	ParB-like nuclease domain; ParB-like nuclease domain.
Q#439 - >gi|923110848|g[chromosome partitinioning protein ParA [Piscirickettsia salmonis]]	superfamily	277521	3	145	1.46801e-18	895726	cl21455	P-loop_NTPase superfamily	-	-	P-loop containing Nucleoside Triphosphate Hydrolases; Members of the P-loop NTPase domain superfamily are characterized by a conserved nucleotide phosphate-binding motif, also referred to as the Walker A motif (GxxxxGK[S/T], where x is any residue), and the Walker B motif (hhhh[D/E], where h is a hydrophobic residue). The Walker A and B motifs bind the beta-gamma phosphate moiety of the bound nuc…
Q#439 - >gi|923110848|g[chromosome partitinioning protein ParA [Piscirickettsia salmonis]]	superfamily	277502	12	39	0.00395977	351464	cl17190	NK superfamily	C	-	Nucleoside/nucleotide kinase (NK) is a protein superfamily consisting of multiple families of enzymes that share structural similarity and are functionally related to the catalysis of the reversible phosphate group transfer from nucleoside triphosphates to nucleosides/nucleotides, nucleoside monophosphates, or sugars. Members of this family play a wide variety of essential roles in nucleotide met…
Q#440 - >gi|923110921|g[Exopolysaccharide synthesis protein [Piscirickettsia salmonis]]	superfamily	277521	558	696	6.03736e-13	799642	cl21455	P-loop_NTPase superfamily	-	-	P-loop containing Nucleoside Triphosphate Hydrolases; Members of the P-loop NTPase domain superfamily are characterized by a conserved nucleotide phosphate-binding motif, also referred to as the Walker A motif (GxxxxGK[S/T], where x is any residue), and the Walker B motif (hhhh[D/E], where h is a hydrophobic residue). The Walker A and B motifs bind the beta-gamma phosphate moiety of the bound nuc…
Q#440 - >gi|923110921|g[Exopolysaccharide synthesis protein [Piscirickettsia salmonis]]	superfamily	258087	403	481	9.59234e-13	772565	cl18670	GNVR superfamily	-	-	G-rich domain on putative tyrosine kinase; This domain is found between two families, Wzz, pfam02706 and CbiA pfam01656. There is a highly conserved GNVR sequence motif which characterizes this domain. The function is not known.
Q#440 - >gi|923110921|g[Exopolysaccharide synthesis protein [Piscirickettsia salmonis]]	superfamily	268083	19	118	3.35297e-06	604433	cl19730	Wzz superfamily	C	-	Chain length determinant protein; This family includes proteins involved in lipopolysaccharide (lps) biosynthesis. This family comprises the whole length of chain length determinant protein (or wzz protein) that confers a modal distribution of chain length on the O-antigen component of lps. This region is also found as part of bacterial tyrosine kinases such as.
Q#441 - >gi|923110926|g[Polysaccharide biosynthesis protein [Piscirickettsia salmonis]]	superfamily	271660	1	398	1.07275e-32	140755	cl09326	MATE_like superfamily	-	-	Multidrug and toxic compound extrusion family and similar proteins; The integral membrane proteins from the MATE family are involved in exporting metabolites across the cell membrane and are responsible for multidrug resistance (MDR) in many bacteria and animals. MATE has also been identified as a large multigene family in plants, where the proteins are linked to disease resistance. A number of f…
Q#442 - >gi|923110936|g[Outer membrane porin F [Piscirickettsia salmonis]]	superfamily	277439	217	323	1.94943e-28	117654	cl02931	OmpA_C-like superfamily	-	-	Peptidoglycan binding domains similar to the C-terminal domain of outer-membrane protein OmpA; OmpA-like domains (named after the C-terminal domain of Escherichia coli OmpA protein) have been shown to non-covalently associate with peptidoglycan, a network of glycan chains composed of disaccharides, which are crosslinked via short peptide bridges. Well-studied members of this family include the Es…
Q#442 - >gi|923110936|g[Outer membrane porin F [Piscirickettsia salmonis]]	superfamily	277538	9	169	4.17438e-10	708978	cl21487	OM_channels superfamily	-	-	Porin superfamily. These outer membrane channels share a beta-barrel structure that differ in strand and shear number. Classical (gram-negative ) porins are non-specific channels for small hydrophillic molecules and form 16 beta-stranded barrels (16,20), which associate as trimers. Maltoporin-like channels have specificities for various sugars and form 18 beta-stranded barrels (18,22), which asso…
Q#444 - >gi|923111201|g[membrane protein [Piscirickettsia salmonis]]	superfamily	276345	7	194	8.24663e-53	179164	cl21526	TolB_N superfamily	-	-	TolB amino-terminal domain; TolB is an essential periplasmic component of the tol-dependent translocation system. This function of this amino terminal domain is uncertain.
[truncated: 176 more rows]

## Sheet: GO functions
#Batch CD-search tool	NIH/NLM/NCBI
[truncated: 511 more rows]

## Sheet: Graph
Defense mechanisms	26
[truncated: 98 more rows]
