# Supplementary material for: The Proteome of Biologically Active Membrane Vesicles from Piscirickettsia salmonis LF-89 Type Strain Identifies Plasmid-Encoded Putative Toxins
Source: Front Cell Infect Microbiol. 2017 Sep 28;7:420. doi: 10.3389/fcimb.2017.00420 (PMC5625009; doi:10.3389/fcimb.2017.00420)
Supplement: Supplementary file 6 [file DataSheet3.xlsx]

## Sheet: psorb annotation GO
eqID	CMSVM-_Localization	CMSVM-_Details	CytoSVM-_Localization	CytoSVM-_Details	ECSVM-_Localization	ECSVM-_Details	ModHMM-_Localization	ModHMM-_Details	Motif-_Localization	Motif-_Details	OMPMotif-_Localization	OMPMotif-_Details	OMSVM-_Localization	OMSVM-_Details	PPSVM-_Localization	PPSVM-_Details	Profile-_Localization	Profile-_Details	SCL-BLAST-_Localization	SCL-BLAST-_Details	SCL-BLASTe-_Localization	SCL-BLASTe-_Details	Signal-_Localization	Signal-_Details	Cytoplasmic_Score	CytoplasmicMembrane_Score	Periplasmic_Score	OuterMembrane_Score	Extracellular_Score	Final_Localization	Final_Localization_Details	Final_Score	Secondary_Localization	PSortb_Version
gi|30525581|gb|AAP32277.1| immunogenic protein ChaPs, partial [Piscirickettsia salmonis LF-89 = ATCC VR-1361]	Unknown		Cytoplasmic		Unknown		Unknown	No internal helices found	Unknown	No motifs found	Unknown	No motifs found	Unknown		Unknown		Unknown	No matches to profiles found	Cytoplasmic	matched 399244: 60 kDa chaperonin	Unknown	No matches against database	Unknown	No signal peptide detected	9.97	0.01	0.01	0.00	0.00	Cytoplasmic		9.97		PSORTb version 3.0
gi|314205188|gb|ADS11926.1| Sequence 2 from patent US 7754223	Unknown		Unknown		Extracellular		Unknown	No internal helices found	Unknown	No motifs found	Unknown	No motifs found	Unknown		Unknown		Unknown	No matches to profiles found	Unknown	No matches against database	Unknown	No matches against database	Non-Cytoplasmic	Signal peptide detected	0.00	0.01	0.11	0.23	9.65	Extracellular		9.65		PSORTb version 3.0
gi|314561212|gb|ADS71725.1| Sequence 14 from patent US 7811583	Unknown		Unknown		Unknown		Unknown	No internal helices found	Unknown	No motifs found	Unknown	No motifs found	Unknown		Unknown		Unknown	No matches to profiles found	CytoplasmicMembrane	matched 15596632: probable Resistance-Nodulation-Cell Division (RND) efflux membrane fusion protein precursor[Pseudomonas aeruginosa PAO1]	Unknown	No matches against database	Unknown	No signal peptide detected	0.15	9.82	0.01	0.01	0.01	CytoplasmicMembrane		9.82		PSORTb version 3.0
gi|314561213|gb|ADS71726.1| Sequence 15 from patent US 7811583	CytoplasmicMembrane		Unknown		Unknown		CytoplasmicMembrane	6 internal helices found	Unknown	No motifs found	Unknown	No motifs found	Unknown		Unknown		Unknown	No matches to profiles found	CytoplasmicMembrane	matched 399001: Cytoplasmic membrane integral membrane protein	Unknown	No matches against database	Unknown	No signal peptide detected	0.00	10.00	0.00	0.00	0.00	CytoplasmicMembrane		10.00		PSORTb version 3.0
gi|515947254|ref|WP_017377837.1| hypothetical protein [Piscirickettsia salmonis]	Unknown		Cytoplasmic		Unknown		Unknown	No internal helices found	Unknown	No motifs found	Unknown	No motifs found	Unknown		Unknown		Unknown	No matches to profiles found	Unknown	No matches against database	Unknown	No matches against database	Unknown	No signal peptide detected	8.96	0.51	0.26	0.01	0.26	Cytoplasmic		8.96		PSORTb version 3.0
gi|546138764|gb|ERL60549.1| signal recognition particle-docking protein FtsY, partial [Piscirickettsia salmonis LF-89 = ATCC VR-1361]	Unknown		Cytoplasmic		Unknown		Unknown	No internal helices found	Unknown	No motifs found	Unknown	No motifs found	Unknown		Unknown		Unknown	No matches to profiles found	Cytoplasmic,CytoplasmicMembrane	matched 120576: Cytoplasmic membrane associated cytoplasmic protein	Unknown	No matches against database	Unknown	No signal peptide detected	9.12	0.88	0.00	0.00	0.00	Cytoplasmic		9.12		PSORTb version 3.0
gi|546139167|gb|ERL60874.1| phage integrase family protein [Piscirickettsia salmonis LF-89 = ATCC VR-1361]	Unknown		Cytoplasmic		Unknown		Unknown	No internal helices found	Unknown	No motifs found	Unknown	No motifs found	Unknown		Unknown		Unknown	No matches to profiles found	Unknown	No matches against database	Unknown	No matches against database	Unknown	No signal peptide detected	8.96	0.51	0.26	0.01	0.26	Cytoplasmic		8.96		PSORTb version 3.0
gi|546139168|gb|ERL60875.1| hypothetical protein K661_02805 [Piscirickettsia salmonis LF-89 = ATCC VR-1361]	Unknown		Cytoplasmic		Unknown		Unknown	No internal helices found	Unknown	No motifs found	Unknown	No motifs found	Unknown		Unknown		Unknown	No matches to profiles found	Unknown	No matches against database	Unknown	No matches against database	Unknown	No signal peptide detected	8.96	0.51	0.26	0.01	0.26	Cytoplasmic		8.96		PSORTb version 3.0
gi|546139303|gb|ERL60989.1| hypothetical protein K661_02693, partial [Piscirickettsia salmonis LF-89 = ATCC VR-1361]	Unknown		Unknown		Unknown		Unknown	2 internal helices found	Unknown	No motifs found	Unknown	No motifs found	Unknown		Unknown		Unknown	No matches to profiles found	Unknown	No matches against database	Unknown	No matches against database	Unknown	No signal peptide detected	2.00	2.00	2.00	2.00	2.00	Unknown		2.00		PSORTb version 3.0
gi|546139381|gb|ERL61054.1| tonB-dependent Receptor Plug domain protein [Piscirickettsia salmonis LF-89 = ATCC VR-1361]	Unknown		Unknown		Unknown		Unknown	No internal helices found	Unknown	No motifs found	Unknown	No motifs found	Unknown		Unknown		Unknown	No matches to profiles found	Unknown	No matches against database	Unknown	No matches against database	Unknown	No signal peptide detected	2.00	2.00	2.00	2.00	2.00	Unknown		2.00		PSORTb version 3.0
gi|546139434|gb|ERL61099.1| phenylalanine--tRNA ligase, beta subunit [Piscirickettsia salmonis LF-89 = ATCC VR-1361]	Unknown		Cytoplasmic		Unknown		Unknown	No internal helices found	Unknown	No motifs found	Unknown	No motifs found	Unknown		Unknown		Unknown	No matches to profiles found	Cytoplasmic	matched 30316224: Phenylalanyl-tRNA synthetase beta chain	Unknown	No matches against database	Unknown	No signal peptide detected	9.97	0.01	0.01	0.00	0.00	Cytoplasmic		9.97		PSORTb version 3.0
gi|546139605|gb|ERL61247.1| ATP-dependent helicase HrpA [Piscirickettsia salmonis LF-89 = ATCC VR-1361]	CytoplasmicMembrane		Cytoplasmic		Unknown		Unknown	No internal helices found	Unknown	No motifs found	Unknown	No motifs found	Unknown		Unknown		Unknown	No matches to profiles found	Unknown	No matches against database	Unknown	No matches against database	Unknown	No signal peptide detected	0.67	9.27	0.06	0.00	0.00	CytoplasmicMembrane		9.27		PSORTb version 3.0
gi|546139662|gb|ERL61296.1| hypothetical protein K661_02365 [Piscirickettsia salmonis LF-89 = ATCC VR-1361]	Unknown		Cytoplasmic		Unknown		Unknown	No internal helices found	Unknown	No motifs found	Unknown	No motifs found	Unknown		Unknown		Unknown	No matches to profiles found	Unknown	No matches against database	Unknown	No matches against database	Unknown	No signal peptide detected	8.96	0.51	0.26	0.01	0.26	Cytoplasmic		8.96		PSORTb version 3.0
gi|546139710|gb|ERL61339.1| relA/SpoT family protein [Piscirickettsia salmonis LF-89 = ATCC VR-1361]	Unknown		Cytoplasmic		Unknown		Unknown	No internal helices found	Unknown	No motifs found	Unknown	No motifs found	Unknown		Unknown		Unknown	No matches to profiles found	Unknown	No matches against database	Unknown	No matches against database	Unknown	No signal peptide detected	8.96	0.51	0.26	0.01	0.26	Cytoplasmic		8.96		PSORTb version 3.0
gi|546139721|gb|ERL61349.1| sodium/hydrogen exchanger family protein [Piscirickettsia salmonis LF-89 = ATCC VR-1361]	CytoplasmicMembrane		Unknown		Unknown		CytoplasmicMembrane	11 internal helices found	Unknown	No motifs found	Unknown	No motifs found	Unknown		Unknown		Unknown	No matches to profiles found	CytoplasmicMembrane	matched 125336: Cytoplasmic membrane integral membrane protein	Unknown	No matches against database	Unknown	No signal peptide detected	0.00	10.00	0.00	0.00	0.00	CytoplasmicMembrane		10.00		PSORTb version 3.0
gi|546139748|gb|ERL61373.1| alpha/beta hydrolase fold family protein [Piscirickettsia salmonis LF-89 = ATCC VR-1361]	Unknown		Unknown		Unknown		Unknown	1 internal helix found	Unknown	No motifs found	Unknown	No motifs found	Unknown		Unknown		Unknown	No matches to profiles found	Unknown	No matches against database	Unknown	No matches against database	Unknown	No signal peptide detected	2.00	2.00	2.00	2.00	2.00	Unknown		2.00		PSORTb version 3.0
gi|546139778|gb|ERL61399.1| sulfite exporter TauE/SafE family protein [Piscirickettsia salmonis LF-89 = ATCC VR-1361]	CytoplasmicMembrane		Unknown		Unknown		CytoplasmicMembrane	7 internal helices found	Unknown	No motifs found	Unknown	No motifs found	Unknown		Unknown		Unknown	No matches to profiles found	Unknown	No matches against database	Unknown	No matches against database	Unknown	No signal peptide detected	0.00	10.00	0.00	0.00	0.00	CytoplasmicMembrane		10.00		PSORTb version 3.0
gi|546139871|gb|ERL61482.1| methyl-accepting chemotaxis (MCP) signaling domain protein [Piscirickettsia salmonis LF-89 = ATCC VR-1361]	CytoplasmicMembrane		Unknown		Unknown		Unknown	2 internal helices found	Unknown	No motifs found	Unknown	No motifs found	Unknown		Unknown		Unknown	No matches to profiles found	CytoplasmicMembrane	matched 15598116: probable chemotaxis transducer[Pseudomonas aeruginosa PAO1]	Unknown	No matches against database	Unknown	No signal peptide detected	0.00	10.00	0.00	0.00	0.00	CytoplasmicMembrane		10.00		PSORTb version 3.0
gi|546139914|gb|ERL61521.1| bacterial extracellular solute-binding s, 3 family protein [Piscirickettsia salmonis LF-89 = ATCC VR-1361]	Unknown		Unknown		Unknown		Unknown	1 internal helix found	Unknown	No motifs found	Unknown	No motifs found	Unknown		Unknown		Unknown	No matches to profiles found	Unknown	No matches against database	Unknown	No matches against database	Non-Cytoplasmic	Signal peptide detected	0.00	2.50	2.50	2.50	2.50	Unknown		2.50		PSORTb version 3.0
gi|546139961|gb|ERL61562.1| major Facilitator Superfamily protein [Piscirickettsia salmonis LF-89 = ATCC VR-1361]	CytoplasmicMembrane		Unknown		Unknown		CytoplasmicMembrane	12 internal helices found	Unknown	No motifs found	Unknown	No motifs found	Unknown		Unknown		CytoplasmicMembrane	matched PS50850: MFS Profile - Cytoplasmic Membrane	CytoplasmicMembrane	matched 83287766: Protein ampG	Unknown	No matches against database	Unknown	No signal peptide detected	0.00	10.00	0.00	0.00	0.00	CytoplasmicMembrane		10.00		PSORTb version 3.0
gi|546140137|gb|ERL61722.1| sulfite exporter TauE/SafE family protein [Piscirickettsia salmonis LF-89 = ATCC VR-1361]	CytoplasmicMembrane		Unknown		Unknown		CytoplasmicMembrane	4 internal helices found	Unknown	No motifs found	Unknown	No motifs found	Unknown		Unknown		Unknown	No matches to profiles found	Unknown	No matches against database	Unknown	No matches against database	Unknown	No signal peptide detected	0.00	10.00	0.00	0.00	0.00	CytoplasmicMembrane		10.00		PSORTb version 3.0
gi|546140140|gb|ERL61724.1| hypothetical protein K661_01926 [Piscirickettsia salmonis LF-89 = ATCC VR-1361]	Unknown		Unknown		Unknown		Unknown	No internal helices found	Unknown	No motifs found	Unknown	No motifs found	Unknown		Unknown		Unknown	No matches to profiles found	Unknown	No matches against database	Unknown	No matches against database	Unknown	No signal peptide detected	2.00	2.00	2.00	2.00	2.00	Unknown		2.00		PSORTb version 3.0
gi|546140261|gb|ERL61835.1| ribosomal protein S1 [Piscirickettsia salmonis LF-89 = ATCC VR-1361]	Unknown		Cytoplasmic		Unknown		Unknown	No internal helices found	Unknown	No motifs found	Unknown	No motifs found	Unknown		Unknown		Unknown	No matches to profiles found	Cytoplasmic	matched 16128878: 30S ribosomal subunit protein S1 [Escherichia coli K12]	Unknown	No matches against database	Unknown	No signal peptide detected	9.97	0.01	0.01	0.00	0.00	Cytoplasmic		9.97		PSORTb version 3.0
gi|546140262|gb|ERL61836.1| DNA gyrase, A subunit [Piscirickettsia salmonis LF-89 = ATCC VR-1361]	Unknown		Cytoplasmic		Unknown		Unknown	No internal helices found	Unknown	No motifs found	Unknown	No motifs found	Unknown		Unknown		Unknown	No matches to profiles found	Cytoplasmic	matched 3914271: DNA topoisomerase 4 subunit A	Unknown	No matches against database	Unknown	No signal peptide detected	9.97	0.01	0.01	0.00	0.00	Cytoplasmic		9.97		PSORTb version 3.0
gi|546140307|gb|ERL61878.1| hypothetical protein K661_01791 [Piscirickettsia salmonis LF-89 = ATCC VR-1361]	Unknown		Unknown		Unknown		Unknown	No internal helices found	Unknown	No motifs found	Unknown	No motifs found	Unknown		Unknown		Unknown	No matches to profiles found	Unknown	No matches against database	Unknown	No matches against database	Unknown	No signal peptide detected	2.00	2.00	2.00	2.00	2.00	Unknown		2.00		PSORTb version 3.0
gi|546140469|gb|ERL62028.1| 7 transmembrane helices usually fused to an inactive transglutaminase family protein [Piscirickettsia salmonis LF-89 = ATCC VR-1361]	CytoplasmicMembrane		Unknown		Unknown		CytoplasmicMembrane	7 internal helices found	Unknown	No motifs found	Unknown	No motifs found	Unknown		Unknown		Unknown	No matches to profiles found	Unknown	No matches against database	Unknown	No matches against database	Unknown	No signal peptide detected	0.00	10.00	0.00	0.00	0.00	CytoplasmicMembrane		10.00		PSORTb version 3.0
gi|546140487|gb|ERL62044.1| amino acid permease family protein [Piscirickettsia salmonis LF-89 = ATCC VR-1361]	CytoplasmicMembrane		Unknown		Unknown		CytoplasmicMembrane	12 internal helices found	Unknown	No motifs found	Unknown	No motifs found	Unknown		Unknown		Unknown	No matches to profiles found	CytoplasmicMembrane	matched 44887685: Aspartate-proton symporter	Unknown	No matches against database	Unknown	No signal peptide detected	0.00	10.00	0.00	0.00	0.00	CytoplasmicMembrane		10.00		PSORTb version 3.0
gi|546140536|gb|ERL62089.1| hypothetical protein K661_01555 [Piscirickettsia salmonis LF-89 = ATCC VR-1361]	Unknown		Unknown		Unknown		Unknown	No internal helices found	Unknown	No motifs found	Unknown	No motifs found	Unknown		Unknown		Unknown	No matches to profiles found	Unknown	No matches against database	Unknown	No matches against database	Unknown	No signal peptide detected	2.00	2.00	2.00	2.00	2.00	Unknown		2.00		PSORTb version 3.0
gi|546140720|gb|ERL62261.1| hypothetical protein K661_01391 [Piscirickettsia salmonis LF-89 = ATCC VR-1361]	CytoplasmicMembrane		Unknown		Unknown		Unknown	No internal helices found	Unknown	No motifs found	Unknown	No motifs found	Unknown		Unknown		Unknown	No matches to profiles found	Cytoplasmic	matched 16128916: fused predicted transporter subunits of ABC superfamily: ATP-binding components [Escherichia coli K12]	Unknown	No matches against database	Unknown	No signal peptide detected	1.33	8.46	0.21	0.00	0.00	CytoplasmicMembrane		8.46		PSORTb version 3.0
gi|546140731|gb|ERL62271.1| 2-polyprenylphenol 6-hydroxylase [Piscirickettsia salmonis LF-89 = ATCC VR-1361]	CytoplasmicMembrane		Cytoplasmic		Unknown		Unknown	2 internal helices found	Unknown	No motifs found	Unknown	No motifs found	Unknown		Unknown		Unknown	No matches to profiles found	CytoplasmicMembrane	matched 67474751: Probable ubiquinone biosynthesis protein ubiB	Unknown	No matches against database	Unknown	No signal peptide detected	0.01	9.99	0.00	0.00	0.00	CytoplasmicMembrane		9.99		PSORTb version 3.0
gi|546140836|gb|ERL62369.1| putative lipoprotein [Piscirickettsia salmonis LF-89 = ATCC VR-1361]	Unknown		Unknown		Unknown		Unknown	No internal helices found	Unknown	No motifs found	Unknown	No motifs found	Unknown		Unknown		Unknown	No matches to profiles found	Unknown	No matches against database	Unknown	No matches against database	Unknown	No signal peptide detected	2.00	2.00	2.00	2.00	2.00	Unknown		2.00		PSORTb version 3.0
gi|546140848|gb|ERL62380.1| hypothetical protein K661_01262 [Piscirickettsia salmonis LF-89 = ATCC VR-1361]	Unknown		Unknown		Unknown		Unknown	1 internal helix found	Unknown	No motifs found	Unknown	No motifs found	Unknown		Unknown		Unknown	No matches to profiles found	Unknown	No matches against database	Unknown	No matches against database	Unknown	No signal peptide detected	2.00	2.00	2.00	2.00	2.00	Unknown		2.00		PSORTb version 3.0
gi|546140898|gb|ERL62427.1| ahpC/TSA family protein [Piscirickettsia salmonis LF-89 = ATCC VR-1361]	Unknown		Cytoplasmic		Unknown		Unknown	No internal helices found	Unknown	No motifs found	Unknown	No motifs found	Unknown		Unknown		Unknown	No matches to profiles found	Cytoplasmic	matched 2507172: Probable peroxiredoxin	Unknown	No matches against database	Unknown	No signal peptide detected	9.97	0.01	0.01	0.00	0.00	Cytoplasmic		9.97		PSORTb version 3.0
gi|546140948|gb|ERL62474.1| penicillin-binding protein 2 [Piscirickettsia salmonis LF-89 = ATCC VR-1361]	Unknown		Cytoplasmic		Unknown		Unknown	1 internal helix found	Unknown	No motifs found	Unknown	No motifs found	Unknown		Unknown		Unknown	No matches to profiles found	CytoplasmicMembrane	matched 20141780: Cytoplasmic membrane integral membrane protein	Unknown	No matches against database	Unknown	No signal peptide detected	2.11	7.88	0.00	0.00	0.00	CytoplasmicMembrane		7.88		PSORTb version 3.0
gi|546141019|gb|ERL62541.1| putative membrane domain protein, partial [Piscirickettsia salmonis LF-89 = ATCC VR-1361]	Unknown		Unknown		Unknown		Unknown	1 internal helix found	Unknown	No motifs found	Unknown	No motifs found	Unknown		Unknown		Unknown	No matches to profiles found	Unknown	No matches against database	Unknown	No matches against database	Unknown	No signal peptide detected	2.00	2.00	2.00	2.00	2.00	Unknown		2.00		PSORTb version 3.0
gi|546141037|gb|ERL62558.1| type I secretion outer membrane, TolC family protein [Piscirickettsia salmonis LF-89 = ATCC VR-1361]	Unknown		Unknown		Unknown		Unknown	No internal helices found	Unknown	No motifs found	Unknown	No motifs found	OuterMembrane		Unknown		Unknown	No matches to profiles found	OuterMembrane	matched 135980: Outer membrane integral membrane protein	Unknown	No matches against database	Unknown	No signal peptide detected	0.00	0.00	0.00	10.00	0.00	OuterMembrane		10.00		PSORTb version 3.0
gi|546141095|gb|ERL62613.1| D-alanyl-D-alanine carboxypeptidase/D-alanyl-D-alanine-endopeptidase [Piscirickettsia salmonis LF-89 = ATCC VR-1361]	Unknown		Unknown		Unknown		Unknown	2 internal helices found	Unknown	No motifs found	Unknown	No motifs found	Unknown		Unknown		Unknown	No matches to profiles found	Periplasmic	matched 15598243: probable D-alanyl-D-alanine carboxypeptidase [Pseudomonas aeruginosa PAO1]	Unknown	No matches against database	Non-Cytoplasmic	Signal peptide detected	0.00	0.06	9.76	0.06	0.11	Periplasmic		9.76		PSORTb version 3.0
gi|546141124|gb|ERL62641.1| succinate dehydrogenase, flavoprotein subunit [Piscirickettsia salmonis LF-89 = ATCC VR-1361]	Unknown		Cytoplasmic		Unknown		Unknown	No internal helices found	Unknown	No motifs found	Unknown	No motifs found	Unknown		Unknown		Unknown	No matches to profiles found	CytoplasmicMembrane	matched 81175273: Succinate dehydrogenase flavoprotein subunit	Unknown	No matches against database	Unknown	No signal peptide detected	2.11	7.88	0.00	0.00	0.00	CytoplasmicMembrane		7.88		PSORTb version 3.0
gi|546141197|gb|ERL62711.1| ferric iron reductase FhuF-like transporter family protein [Piscirickettsia salmonis LF-89 = ATCC VR-1361]	Unknown		Unknown		Unknown		Unknown	No internal helices found	Unknown	No motifs found	Unknown	No motifs found	Unknown		Unknown		Unknown	No matches to profiles found	Unknown	No matches against database	Unknown	No matches against database	Unknown	No signal peptide detected	2.00	2.00	2.00	2.00	2.00	Unknown		2.00		PSORTb version 3.0
gi|546141285|gb|ERL62795.1| peptidase M23 family protein [Piscirickettsia salmonis LF-89 = ATCC VR-1361]	Unknown		Cytoplasmic		Unknown		Unknown	1 internal helix found	Unknown	No motifs found	Unknown	No motifs found	Unknown		Unknown		Unknown	No matches to profiles found	OuterMembrane	matched 1170822: Outer membrane antigenic lipoprotein B precursor	Unknown	No matches against database	Unknown	No signal peptide detected	4.28	0.24	0.37	4.74	0.37	Unknown	(This protein may have multiple localization sites.)	4.74		PSORTb version 3.0
gi|546141348|gb|ERL62855.1| methyl-accepting chemotaxis (MCP) signaling domain protein [Piscirickettsia salmonis LF-89 = ATCC VR-1361]	Unknown		Unknown		Unknown		Unknown	2 internal helices found	Unknown	No motifs found	Unknown	No motifs found	Unknown		Unknown		Unknown	No matches to profiles found	CytoplasmicMembrane	matched 15598116: probable chemotaxis transducer[Pseudomonas aeruginosa PAO1]	Unknown	No matches against database	Unknown	No signal peptide detected	0.15	9.82	0.01	0.01	0.01	CytoplasmicMembrane		9.82		PSORTb version 3.0
gi|546141376|gb|ERL62882.1| hypothetical protein K661_00751 [Piscirickettsia salmonis LF-89 = ATCC VR-1361]	CytoplasmicMembrane		Unknown		Extracellular		Unknown	No internal helices found	Unknown	No motifs found	Unknown	No motifs found	Unknown		Unknown		Unknown	No matches to profiles found	Unknown	No matches against database	Unknown	No matches against database	Unknown	No signal peptide detected	0.02	4.65	0.63	0.11	4.59	Unknown	(This protein may have multiple localization sites.)	4.65		PSORTb version 3.0
gi|546141464|gb|ERL62967.1| na+/H+ antiporter NhaA [Piscirickettsia salmonis LF-89 = ATCC VR-1361]	CytoplasmicMembrane		Unknown		Unknown		CytoplasmicMembrane	10 internal helices found	Unknown	No motifs found	Unknown	No motifs found	Unknown		Unknown		Unknown	No matches to profiles found	CytoplasmicMembrane	matched 1352496: Cytoplasmic membrane integral membrane protein	Unknown	No matches against database	Unknown	No signal peptide detected	0.00	10.00	0.00	0.00	0.00	CytoplasmicMembrane		10.00		PSORTb version 3.0
gi|546141476|gb|ERL62979.1| fusaric acid resistance family protein [Piscirickettsia salmonis LF-89 = ATCC VR-1361]	CytoplasmicMembrane		Unknown		Unknown		CytoplasmicMembrane	6 internal helices found	Unknown	No motifs found	Unknown	No motifs found	Unknown		Unknown		Unknown	No matches to profiles found	CytoplasmicMembrane	matched 2506684: Inner membrane protein yeeA	Unknown	No matches against database	Non-Cytoplasmic	Signal peptide detected	0.00	10.00	0.00	0.00	0.00	CytoplasmicMembrane		10.00		PSORTb version 3.0
gi|546141503|gb|ERL63005.1| phosphoribosylamine--glycine ligase [Piscirickettsia salmonis LF-89 = ATCC VR-1361]	Unknown		Cytoplasmic		Unknown		Unknown	No internal helices found	Unknown	No motifs found	Unknown	No motifs found	Unknown		Unknown		Unknown	No matches to profiles found	Cytoplasmic	matched 15600048: phosphoribosylamine--glycine ligase[Pseudomonas aeruginosa PAO1]	Unknown	No matches against database	Unknown	No signal peptide detected	9.97	0.01	0.01	0.00	0.00	Cytoplasmic		9.97		PSORTb version 3.0
gi|546141620|gb|ERL63118.1| DNA-directed RNA polymerase, beta subunit [Piscirickettsia salmonis LF-89 = ATCC VR-1361]	Unknown		Cytoplasmic		Unknown		Unknown	No internal helices found	Unknown	No motifs found	Unknown	No motifs found	Unknown		Unknown		Unknown	No matches to profiles found	Cytoplasmic	matched 20139600: Cytoplasmic protein	Unknown	No matches against database	Unknown	No signal peptide detected	9.97	0.01	0.01	0.00	0.00	Cytoplasmic		9.97		PSORTb version 3.0
gi|546141622|gb|ERL63120.1| ribosomal protein L14 [Piscirickettsia salmonis LF-89 = ATCC VR-1361]	Unknown		Unknown		Unknown		Unknown	No internal helices found	Unknown	No motifs found	Unknown	No motifs found	Unknown		Unknown		Unknown	No matches to profiles found	Cytoplasmic	matched 15599449: |50S ribosomal protein L14|4762635 - 4762267	Unknown	No matches against database	Unknown	No signal peptide detected	9.26	0.24	0.48	0.01	0.01	Cytoplasmic		9.26		PSORTb version 3.0
gi|546141641|gb|ERL63138.1| bacterial conjugation TrbI-like family protein [Piscirickettsia salmonis LF-89 = ATCC VR-1361]	Unknown		Unknown		Unknown		Unknown	2 internal helices found	Unknown	No motifs found	Unknown	No motifs found	Unknown		Unknown		Unknown	No matches to profiles found	Unknown	No matches against database	Unknown	No matches against database	Non-Cytoplasmic	Signal peptide detected	0.00	2.50	2.50	2.50	2.50	Unknown		2.50		PSORTb version 3.0
gi|546141668|gb|ERL63164.1| hypothetical protein K661_00449 [Piscirickettsia salmonis LF-89 = ATCC VR-1361]	CytoplasmicMembrane		Unknown		Unknown		Unknown	2 internal helices found	Unknown	No motifs found	Unknown	No motifs found	Unknown		Unknown		Unknown	No matches to profiles found	Unknown	No matches against database	Unknown	No matches against database	Unknown	No signal peptide detected	0.04	9.82	0.12	0.01	0.01	CytoplasmicMembrane		9.82		PSORTb version 3.0
gi|546141724|gb|ERL63219.1| D-alanyl-D-alanine carboxypeptidase family protein [Piscirickettsia salmonis LF-89 = ATCC VR-1361]	Unknown		Unknown		Unknown		Unknown	1 internal helix found	Unknown	No motifs found	Unknown	No motifs found	Unknown		Unknown		Unknown	No matches to profiles found	CytoplasmicMembrane	matched 585034: D-alanyl-D-alanine carboxypeptidase precursor	Unknown	No matches against database	Non-Cytoplasmic	Signal peptide detected	0.00	9.97	0.01	0.01	0.01	CytoplasmicMembrane		9.97		PSORTb version 3.0
gi|546141768|gb|ERL63261.1| outer membrane beta-barrel domain protein [Piscirickettsia salmonis LF-89 = ATCC VR-1361]	Unknown		Unknown		Unknown		Unknown	1 internal helix found	Unknown	No motifs found	Unknown	No motifs found	OuterMembrane		Unknown		Unknown	No matches to profiles found	OuterMembrane	matched 130680: Outer membrane integral membrane protein	Unknown	No matches against database	Non-Cytoplasmic	Signal peptide detected	0.00	0.00	0.00	10.00	0.00	OuterMembrane		10.00		PSORTb version 3.0
gi|546141779|gb|ERL63272.1| capsular exopolysaccharide family domain protein [Piscirickettsia salmonis LF-89 = ATCC VR-1361]	CytoplasmicMembrane		Cytoplasmic		Unknown		Unknown	1 internal helix found	Unknown	No motifs found	Unknown	No motifs found	Unknown		Unknown		Unknown	No matches to profiles found	CytoplasmicMembrane	matched 2498330: Putative tyrosine-protein kinase epsB	Unknown	No matches against database	Unknown	No signal peptide detected	0.01	9.99	0.00	0.00	0.00	CytoplasmicMembrane		9.99		PSORTb version 3.0
gi|546141806|gb|ERL63298.1| oligopeptide/dipeptide ABC transporter, ATP-binding, C-terminal domain protein [Piscirickettsia salmonis LF-89 = ATCC VR-1361]	CytoplasmicMembrane		Unknown		Unknown		Unknown	No internal helices found	Unknown	No motifs found	Unknown	No motifs found	Unknown		Unknown		Unknown	No matches to profiles found	CytoplasmicMembrane	matched 54041946: Oligopeptide transport ATP-binding protein oppD	Unknown	No matches against database	Unknown	No signal peptide detected	0.00	10.00	0.00	0.00	0.00	CytoplasmicMembrane		10.00		PSORTb version 3.0
gi|546141896|gb|ERL63386.1| shikimate kinase family protein [Piscirickettsia salmonis LF-89 = ATCC VR-1361]	Unknown		Cytoplasmic		Unknown		Unknown	No internal helices found	Unknown	No motifs found	Unknown	No motifs found	Unknown		Unknown		Unknown	No matches to profiles found	Cytoplasmic	matched 15600232: shikimate kinase[Pseudomonas aeruginosa PAO1]	Unknown	No matches against database	Unknown	No signal peptide detected	9.97	0.01	0.01	0.00	0.00	Cytoplasmic		9.97		PSORTb version 3.0
gi|546141946|gb|ERL63435.1| ribonuclease, Rne/Rng family domain protein [Piscirickettsia salmonis LF-89 = ATCC VR-1361]	Unknown		Cytoplasmic		Unknown		Unknown	No internal helices found	Unknown	No motifs found	Unknown	No motifs found	Unknown		Unknown		Unknown	No matches to profiles found	Cytoplasmic	matched 1173095: Cytoplasmic protein	Unknown	No matches against database	Unknown	No signal peptide detected	9.97	0.01	0.01	0.00	0.00	Cytoplasmic		9.97		PSORTb version 3.0
gi|546141966|gb|ERL63455.1| hypothetical protein K661_00165 [Piscirickettsia salmonis LF-89 = ATCC VR-1361]	Unknown		Unknown		Unknown		Unknown	No internal helices found	Unknown	No motifs found	Unknown	No motifs found	Unknown		Unknown		Unknown	No matches to profiles found	Unknown	No matches against database	Unknown	No matches against database	Unknown	No signal peptide detected	2.00	2.00	2.00	2.00	2.00	Unknown		2.00		PSORTb version 3.0
gi|546141979|gb|ERL63467.1| outer membrane assembly complex, YaeT protein [Piscirickettsia salmonis LF-89 = ATCC VR-1361]	Unknown		Unknown		Unknown		Unknown	1 internal helix found	Unknown	No motifs found	Unknown	No motifs found	OuterMembrane		Unknown		Unknown	No matches to profiles found	OuterMembrane	matched 15598844: Outer membrane integral membrane protein	Unknown	No matches against database	Non-Cytoplasmic	Signal peptide detected	0.00	0.00	0.00	10.00	0.00	OuterMembrane		10.00		PSORTb version 3.0
gi|546142020|gb|ERL63507.1| voltage gated chloride channel family protein, partial [Piscirickettsia salmonis LF-89 = ATCC VR-1361]	CytoplasmicMembrane		Unknown		Unknown		CytoplasmicMembrane	7 internal helices found	Unknown	No motifs found	Unknown	No motifs found	Unknown		Unknown		Unknown	No matches to profiles found	CytoplasmicMembrane	matched 20137838: Cytoplasmic membrane integral membrane protein	Unknown	No matches against database	Unknown	No signal peptide detected	0.00	10.00	0.00	0.00	0.00	CytoplasmicMembrane		10.00		PSORTb version 3.0
gi|56131583|gb|AAV80377.1| GroEL [Piscirickettsia salmonis]	Unknown		Cytoplasmic		Unknown		Unknown	No internal helices found	Unknown	No motifs found	Unknown	No motifs found	Unknown		Unknown		Unknown	No matches to profiles found	Cytoplasmic	matched 399244: 60 kDa chaperonin	Unknown	No matches against database	Unknown	No signal peptide detected	9.97	0.01	0.01	0.00	0.00	Cytoplasmic		9.97		PSORTb version 3.0
gi|56131585|gb|AAV80378.1| DnaK [Piscirickettsia salmonis]	Unknown		Cytoplasmic		Unknown		Unknown	No internal helices found	Unknown	No motifs found	Unknown	No motifs found	Unknown		Unknown		Unknown	No matches to profiles found	Cytoplasmic	matched 81679176: Chaperone protein dnaK (Heat shock protein 70) (Heat shock 70 kDa protein) (HSP70)	Unknown	No matches against database	Unknown	No signal peptide detected	9.97	0.01	0.01	0.00	0.00	Cytoplasmic		9.97		PSORTb version 3.0
gi|663090035|gb|AIE90162.1| siderophore carboxylate biosynthesis protein, partial [Piscirickettsia salmonis]	Unknown		Unknown		Unknown		Unknown	No internal helices found	Unknown	No motifs found	Unknown	No motifs found	Unknown		Unknown		Unknown	No matches to profiles found	Unknown	No matches against database	Unknown	No matches against database	Unknown	No signal peptide detected	2.00	2.00	2.00	2.00	2.00	Unknown		2.00		PSORTb version 3.0
gi|663090045|gb|AIE90167.1| type I secretion system ATPase [Piscirickettsia salmonis]	CytoplasmicMembrane		Unknown		Unknown		CytoplasmicMembrane	6 internal helices found	Unknown	No motifs found	Unknown	No motifs found	Unknown		Unknown		Unknown	No matches to profiles found	CytoplasmicMembrane	matched 1173322: Toxin RTX-III translocation ATP-binding protein	Unknown	No matches against database	Unknown	No signal peptide detected	0.00	10.00	0.00	0.00	0.00	CytoplasmicMembrane		10.00		PSORTb version 3.0
gi|663090053|gb|AIE90171.1| type I secretion outer membrane protein 2 [Piscirickettsia salmonis]	Unknown		Unknown		Extracellular		Unknown	1 internal helix found	Unknown	No motifs found	Unknown	No motifs found	OuterMembrane		Unknown		Unknown	No matches to profiles found	OuterMembrane	matched 11277508: Outer membrane integral membrane protein	Unknown	No matches against database	Non-Cytoplasmic	Signal peptide detected	0.00	0.00	0.00	9.95	0.05	OuterMembrane		9.95		PSORTb version 3.0
gi|67585423|gb|AAY72219.1| Sequence 8 from patent US 6887989	Unknown		Unknown		Unknown		Unknown	No internal helices found	Unknown	No motifs found	Unknown	No motifs found	Unknown		Unknown		Unknown	No matches to profiles found	Unknown	No matches against database	Unknown	No matches against database	Unknown	No signal peptide detected	2.00	2.00	2.00	2.00	2.00	Unknown		2.00		PSORTb version 3.0
gi|67585424|gb|AAY72220.1| Sequence 9 from patent US 6887989	Unknown		Unknown		Unknown		Unknown	No internal helices found	Unknown	No motifs found	Unknown	No motifs found	Unknown		Unknown		Unknown	No matches to profiles found	Unknown	No matches against database	Unknown	No matches against database	Unknown	No signal peptide detected	2.00	2.00	2.00	2.00	2.00	Unknown		2.00		PSORTb version 3.0
gi|67585437|gb|AAY72231.1| Sequence 30 from patent US 6887989	Unknown		Cytoplasmic		Unknown		Unknown	No internal helices found	Unknown	No motifs found	Unknown	No motifs found	Unknown		Unknown		Unknown	No matches to profiles found	Cytoplasmic	matched 81679176: Chaperone protein dnaK (Heat shock protein 70) (Heat shock 70 kDa protein) (HSP70)	Unknown	No matches against database	Unknown	No signal peptide detected	9.97	0.01	0.01	0.00	0.00	Cytoplasmic		9.97		PSORTb version 3.0
gi|692314763|ref|WP_032126132.1| phenylalanine--tRNA ligase subunit beta [Piscirickettsia salmonis]	Unknown		Cytoplasmic		Unknown		Unknown	No internal helices found	Unknown	No motifs found	Unknown	No motifs found	Unknown		Unknown		Unknown	No matches to profiles found	Cytoplasmic	matched 30316224: Phenylalanyl-tRNA synthetase beta chain	Unknown	No matches against database	Unknown	No signal peptide detected	9.97	0.01	0.01	0.00	0.00	Cytoplasmic		9.97		PSORTb version 3.0
gi|692314871|ref|WP_032126212.1| hypothetical protein [Piscirickettsia salmonis]	CytoplasmicMembrane		Unknown		Unknown		Unknown	No internal helices found	Unknown	No motifs found	Unknown	No motifs found	Unknown		Unknown		Unknown	No matches to profiles found	Unknown	No matches against database	Unknown	No matches against database	Unknown	No signal peptide detected	0.04	9.82	0.12	0.01	0.01	CytoplasmicMembrane		9.82		PSORTb version 3.0
gi|692314905|ref|WP_032126242.1| NADH-quinone oxidoreductase subunit I [Piscirickettsia salmonis]	Unknown		Cytoplasmic		Unknown		Unknown	No internal helices found	Unknown	No motifs found	Unknown	No motifs found	Unknown		Unknown		Unknown	No matches to profiles found	Cytoplasmic,CytoplasmicMembrane	matched 2499326: NADH-quinone oxidoreductase subunit 9	Unknown	No matches against database	Unknown	No signal peptide detected	9.12	0.88	0.00	0.00	0.00	Cytoplasmic		9.12		PSORTb version 3.0
gi|692314907|ref|WP_032126244.1| NADH:ubiquinone oxidoreductase subunit L [Piscirickettsia salmonis]	CytoplasmicMembrane		Unknown		Unknown		CytoplasmicMembrane	16 internal helices found	Unknown	No motifs found	Unknown	No motifs found	Unknown		Unknown		Unknown	No matches to profiles found	CytoplasmicMembrane	matched 266662: NADH-quinone oxidoreductase chain 12	Unknown	No matches against database	Unknown	No signal peptide detected	0.00	10.00	0.00	0.00	0.00	CytoplasmicMembrane		10.00		PSORTb version 3.0
gi|692314927|ref|WP_032126261.1| DNA-directed RNA polymerase subunit beta [Piscirickettsia salmonis]	Unknown		Cytoplasmic		Unknown		Unknown	No internal helices found	Unknown	No motifs found	Unknown	No motifs found	Unknown		Unknown		Unknown	No matches to profiles found	Cytoplasmic	matched 20139600: Cytoplasmic protein	Unknown	No matches against database	Unknown	No signal peptide detected	9.97	0.01	0.01	0.00	0.00	Cytoplasmic		9.97		PSORTb version 3.0
gi|692315095|ref|WP_032126385.1| hypothetical protein [Piscirickettsia salmonis]	Unknown		Unknown		Unknown		Unknown	No internal helices found	Unknown	No motifs found	Unknown	No motifs found	Unknown		Unknown		Unknown	No matches to profiles found	Unknown	No matches against database	Unknown	No matches against database	Unknown	No signal peptide detected	2.00	2.00	2.00	2.00	2.00	Unknown		2.00		PSORTb version 3.0
gi|692315108|ref|WP_032126393.1| hypothetical protein, partial [Piscirickettsia salmonis]	Unknown		Unknown		Unknown		Unknown	1 internal helix found	Unknown	No motifs found	Unknown	No motifs found	Unknown		Unknown		Unknown	No matches to profiles found	Unknown	No matches against database	Unknown	No matches against database	Unknown	No signal peptide detected	2.00	2.00	2.00	2.00	2.00	Unknown		2.00		PSORTb version 3.0
gi|692315116|ref|WP_032126399.1| superoxide dismutase [Piscirickettsia salmonis]	Unknown		Unknown		Unknown		Unknown	No internal helices found	Periplasmic	matched PS00332: SOD_CU_ZN_2 Pattern - Periplasmic	Unknown	No motifs found	Unknown		Unknown		Unknown	No matches to profiles found	Periplasmic	matched 20141766: Periplasmic protein	Unknown	No matches against database	Unknown	No signal peptide detected	0.00	0.00	10.00	0.00	0.00	Periplasmic		10.00		PSORTb version 3.0
gi|692315320|ref|WP_032126547.1| type I secretion protein TolC [Piscirickettsia salmonis]	Unknown		Unknown		Extracellular		Unknown	1 internal helix found	Unknown	No motifs found	Unknown	No motifs found	OuterMembrane		Unknown		Unknown	No matches to profiles found	OuterMembrane	matched 135980: Outer membrane integral membrane protein	Unknown	No matches against database	Non-Cytoplasmic	Signal peptide detected	0.00	0.00	0.00	9.95	0.05	OuterMembrane		9.95		PSORTb version 3.0
gi|692315595|ref|WP_032126740.1| phosphopantothenoylcysteine decarboxylase [Piscirickettsia salmonis]	Unknown		Cytoplasmic		Unknown		Unknown	No internal helices found	Unknown	No motifs found	Unknown	No motifs found	Unknown		Unknown		Unknown	No matches to profiles found	Cytoplasmic	matched 15600513: Phosphopantothenoylcysteine synthase/(R)-4'-phospho-N-pantothenoylcysteine decarboxylase[Pseudomonas aeruginosa PAO1]	Unknown	No matches against database	Unknown	No signal peptide detected	9.97	0.01	0.01	0.00	0.00	Cytoplasmic		9.97		PSORTb version 3.0
gi|692315625|ref|WP_032126761.1| energy transducer TonB [Piscirickettsia salmonis]	Unknown		Cytoplasmic		Unknown		Unknown	No internal helices found	Unknown	No motifs found	Unknown	No motifs found	Unknown		Unknown		Unknown	No matches to profiles found	Unknown	No matches against database	Unknown	No matches against database	Unknown	No signal peptide detected	8.96	0.51	0.26	0.01	0.26	Cytoplasmic		8.96		PSORTb version 3.0
gi|692315826|ref|WP_032126860.1| signal recognition particle-docking protein FtsY [Piscirickettsia salmonis]	Unknown		Cytoplasmic		Unknown		Unknown	No internal helices found	Unknown	No motifs found	Unknown	No motifs found	Unknown		Unknown		Unknown	No matches to profiles found	Cytoplasmic,CytoplasmicMembrane	matched 120576: Cytoplasmic membrane associated cytoplasmic protein	Unknown	No matches against database	Unknown	No signal peptide detected	9.12	0.88	0.00	0.00	0.00	Cytoplasmic		9.12		PSORTb version 3.0
gi|692315898|ref|WP_032126894.1| hypothetical protein [Piscirickettsia salmonis]	Unknown		Unknown		Extracellular		Unknown	2 internal helices found	Unknown	No motifs found	Unknown	No motifs found	Unknown		Unknown		Unknown	No matches to profiles found	Unknown	No matches against database	Unknown	No matches against database	Unknown	No signal peptide detected	0.01	0.01	0.11	0.23	9.64	Extracellular		9.64		PSORTb version 3.0
gi|692316131|ref|WP_032127022.1| recombinase RecD [Piscirickettsia salmonis]	Unknown		Cytoplasmic		Unknown		Unknown	No internal helices found	Unknown	No motifs found	Unknown	No motifs found	Unknown		Unknown		Unknown	No matches to profiles found	Cytoplasmic	matched 15599479: exodeoxyribonuclease V alpha chain[Pseudomonas aeruginosa PAO1]	Unknown	No matches against database	Unknown	No signal peptide detected	9.97	0.01	0.01	0.00	0.00	Cytoplasmic		9.97		PSORTb version 3.0
gi|728819983|ref|WP_033923689.1| recombinase RecD, partial [Piscirickettsia salmonis]	Unknown		Cytoplasmic		Unknown		Unknown	No internal helices found	Unknown	No motifs found	Unknown	No motifs found	Unknown		Unknown		Unknown	No matches to profiles found	Cytoplasmic	matched 15599479: exodeoxyribonuclease V alpha chain[Pseudomonas aeruginosa PAO1]	Unknown	No matches against database	Unknown	No signal peptide detected	9.97	0.01	0.01	0.00	0.00	Cytoplasmic		9.97		PSORTb version 3.0
gi|728820527|ref|WP_033923809.1| hypothetical protein [Piscirickettsia salmonis]	Unknown		Cytoplasmic		Unknown		Unknown	No internal helices found	Unknown	No motifs found	Unknown	No motifs found	Unknown		Unknown		Unknown	No matches to profiles found	Unknown	No matches against database	Unknown	No matches against database	Unknown	No signal peptide detected	8.96	0.51	0.26	0.01	0.26	Cytoplasmic		8.96		PSORTb version 3.0
gi|728820850|ref|WP_033923865.1| hypothetical protein, partial [Piscirickettsia salmonis]	Unknown		Unknown		Unknown		Unknown	No internal helices found	Unknown	No motifs found	Unknown	No motifs found	Unknown		Unknown		Unknown	No matches to profiles found	Unknown	No matches against database	Unknown	No matches against database	Unknown	No signal peptide detected	2.00	2.00	2.00	2.00	2.00	Unknown		2.00		PSORTb version 3.0
gi|738884152|ref|WP_036772023.1| hypothetical protein [Piscirickettsia salmonis]	Unknown		Unknown		Extracellular		Unknown	No internal helices found	Unknown	No motifs found	Unknown	No motifs found	OuterMembrane		Unknown		Unknown	No matches to profiles found	Unknown	No matches against database	Unknown	No matches against database	Unknown	No signal peptide detected	0.00	0.00	0.02	3.73	6.26	Unknown	(This protein may have multiple localization sites.)	6.26		PSORTb version 3.0
gi|738885888|ref|WP_036773665.1| hypothetical protein [Piscirickettsia salmonis]	Unknown		Cytoplasmic		Unknown		Unknown	No internal helices found	Unknown	No motifs found	Unknown	No motifs found	Unknown		Unknown		Unknown	No matches to profiles found	Unknown	No matches against database	Unknown	No matches against database	Unknown	No signal peptide detected	8.96	0.51	0.26	0.01	0.26	Cytoplasmic		8.96		PSORTb version 3.0
gi|738886735|ref|WP_036774403.1| hypothetical protein [Piscirickettsia salmonis]	Unknown		Unknown		Unknown		Unknown	No internal helices found	Unknown	No motifs found	Unknown	No motifs found	Unknown		Unknown		Unknown	No matches to profiles found	Unknown	No matches against database	Unknown	No matches against database	Unknown	No signal peptide detected	2.00	2.00	2.00	2.00	2.00	Unknown		2.00		PSORTb version 3.0
gi|738886741|ref|WP_036774409.1| transposase, partial [Piscirickettsia salmonis]	Unknown		Cytoplasmic		Unknown		Unknown	No internal helices found	Unknown	No motifs found	Unknown	No motifs found	Unknown		Unknown		Unknown	No matches to profiles found	Unknown	No matches against database	Unknown	No matches against database	Unknown	No signal peptide detected	8.96	0.51	0.26	0.01	0.26	Cytoplasmic		8.96		PSORTb version 3.0
gi|738890567|ref|WP_036777984.1| hypothetical protein [Piscirickettsia salmonis]	Unknown		Cytoplasmic		Unknown		Unknown	No internal helices found	Unknown	No motifs found	Unknown	No motifs found	Unknown		Unknown		Unknown	No matches to profiles found	Unknown	No matches against database	Unknown	No matches against database	Unknown	No signal peptide detected	8.96	0.51	0.26	0.01	0.26	Cytoplasmic		8.96		PSORTb version 3.0
gi|738929111|ref|WP_036815756.1| hypothetical protein [Piscirickettsia salmonis]	Unknown		Cytoplasmic		Unknown		Unknown	No internal helices found	Unknown	No motifs found	Unknown	No motifs found	Unknown		Unknown		Unknown	No matches to profiles found	Unknown	No matches against database	Unknown	No matches against database	Unknown	No signal peptide detected	8.96	0.51	0.26	0.01	0.26	Cytoplasmic		8.96		PSORTb version 3.0
gi|738929143|ref|WP_036815782.1| hypothetical protein [Piscirickettsia salmonis]	CytoplasmicMembrane		Unknown		Unknown		Unknown	No internal helices found	Unknown	No motifs found	Unknown	No motifs found	Unknown		Unknown		Unknown	No matches to profiles found	Unknown	No matches against database	Unknown	No matches against database	Unknown	No signal peptide detected	0.04	9.82	0.12	0.01	0.01	CytoplasmicMembrane		9.82		PSORTb version 3.0
gi|738929577|ref|WP_036816150.1| hypothetical protein [Piscirickettsia salmonis]	Unknown		Unknown		Unknown		Unknown	1 internal helix found	Unknown	No motifs found	Unknown	No motifs found	Unknown		Unknown		Unknown	No matches to profiles found	Unknown	No matches against database	Unknown	No matches against database	Unknown	No signal peptide detected	2.00	2.00	2.00	2.00	2.00	Unknown		2.00		PSORTb version 3.0
gi|738929583|ref|WP_036816156.1| hypothetical protein [Piscirickettsia salmonis]	Unknown		Unknown		Unknown		Unknown	No internal helices found	Unknown	No motifs found	Unknown	No motifs found	OuterMembrane		Unknown		Unknown	No matches to profiles found	Unknown	No matches against database	Unknown	No matches against database	Unknown	No signal peptide detected	0.03	0.01	0.09	9.49	0.38	OuterMembrane		9.49		PSORTb version 3.0
gi|738929756|ref|WP_036816305.1| hypothetical protein [Piscirickettsia salmonis]	Unknown		Unknown		Unknown		Unknown	No internal helices found	Unknown	No motifs found	Unknown	No motifs found	Unknown		Unknown		Unknown	No matches to profiles found	Unknown	No matches against database	Unknown	No matches against database	Unknown	No signal peptide detected	2.00	2.00	2.00	2.00	2.00	Unknown		2.00		PSORTb version 3.0
gi|738929931|ref|WP_036816451.1| hypothetical protein [Piscirickettsia salmonis]	Unknown		Unknown		Unknown		Unknown	No internal helices found	Unknown	No motifs found	Unknown	No motifs found	Unknown		Unknown		Unknown	No matches to profiles found	Unknown	No matches against database	Unknown	No matches against database	Unknown	No signal peptide detected	2.00	2.00	2.00	2.00	2.00	Unknown		2.00		PSORTb version 3.0
gi|738930388|ref|WP_036816843.1| hypothetical protein [Piscirickettsia salmonis]	Unknown		Unknown		Unknown		Unknown	No internal helices found	Unknown	No motifs found	Unknown	No motifs found	Unknown		Unknown		Unknown	No matches to profiles found	Unknown	No matches against database	Unknown	No matches against database	Unknown	No signal peptide detected	2.00	2.00	2.00	2.00	2.00	Unknown		2.00		PSORTb version 3.0
gi|738930405|ref|WP_036816859.1| septum site-determining protein MinD [Piscirickettsia salmonis]	Unknown		Cytoplasmic		Unknown		Unknown	No internal helices found	Unknown	No motifs found	Unknown	No motifs found	Unknown		Unknown		Unknown	No matches to profiles found	Cytoplasmic,CytoplasmicMembrane	matched 84028097: Septum site-determining protein minD (Cell division inhibitor minD)	Unknown	No matches against database	Unknown	No signal peptide detected	9.12	0.88	0.00	0.00	0.00	Cytoplasmic		9.12		PSORTb version 3.0
gi|738930585|ref|WP_036817009.1| hypothetical protein [Piscirickettsia salmonis]	Unknown		Unknown		Unknown		Unknown	2 internal helices found	Unknown	No motifs found	Unknown	No motifs found	Unknown		Unknown		Unknown	No matches to profiles found	Unknown	No matches against database	Unknown	No matches against database	Unknown	No signal peptide detected	2.00	2.00	2.00	2.00	2.00	Unknown		2.00		PSORTb version 3.0
gi|738930884|ref|WP_036817271.1| hypothetical protein [Piscirickettsia salmonis]	Unknown		Unknown		Unknown		Unknown	No internal helices found	Unknown	No motifs found	Unknown	No motifs found	Unknown		Unknown		Unknown	No matches to profiles found	Unknown	No matches against database	Unknown	No matches against database	Unknown	No signal peptide detected	2.00	2.00	2.00	2.00	2.00	Unknown		2.00		PSORTb version 3.0
gi|738930989|ref|WP_036817364.1| hypothetical protein [Piscirickettsia salmonis]	Unknown		Unknown		Unknown		Unknown	No internal helices found	Unknown	No motifs found	Unknown	No motifs found	Unknown		Unknown		Unknown	No matches to profiles found	Unknown	No matches against database	Unknown	No matches against database	Unknown	No signal peptide detected	2.00	2.00	2.00	2.00	2.00	Unknown		2.00		PSORTb version 3.0
gi|758740409|gb|AJO71850.1| molecular chaperone GroEL, partial [Piscirickettsia salmonis]	Unknown		Cytoplasmic		Unknown		Unknown	No internal helices found	Unknown	No motifs found	Unknown	No motifs found	Unknown		Unknown		Unknown	No matches to profiles found	Cytoplasmic	matched 399244: 60 kDa chaperonin	Unknown	No matches against database	Unknown	No signal peptide detected	9.97	0.01	0.01	0.00	0.00	Cytoplasmic		9.97		PSORTb version 3.0
gi|758740411|gb|AJO71851.1| molecular chaperone GroEL, partial [Piscirickettsia salmonis]	Unknown		Cytoplasmic		Unknown		Unknown	No internal helices found	Unknown	No motifs found	Unknown	No motifs found	Unknown		Unknown		Unknown	No matches to profiles found	Cytoplasmic	matched 399244: 60 kDa chaperonin	Unknown	No matches against database	Unknown	No signal peptide detected	9.97	0.01	0.01	0.00	0.00	Cytoplasmic		9.97		PSORTb version 3.0
gi|838097711|gb|KLV34217.1| hypothetical protein AB894_15230 [Piscirickettsia salmonis LF-89 = ATCC VR-1361]	Unknown		Unknown		Unknown		Unknown	No internal helices found	Unknown	No motifs found	Unknown	No motifs found	Unknown		Unknown		Unknown	No matches to profiles found	Unknown	No matches against database	Unknown	No matches against database	Unknown	No signal peptide detected	2.00	2.00	2.00	2.00	2.00	Unknown		2.00		PSORTb version 3.0
gi|838098094|gb|KLV34564.1| hypothetical protein AB894_13245 [Piscirickettsia salmonis LF-89 = ATCC VR-1361]	CytoplasmicMembrane		Unknown		Unknown		Unknown	2 internal helices found	Unknown	No motifs found	Unknown	No motifs found	OuterMembrane		Unknown		Unknown	No matches to profiles found	Unknown	No matches against database	Unknown	No matches against database	Unknown	No signal peptide detected	0.06	4.69	0.52	4.55	0.18	Unknown	(This protein may have multiple localization sites.)	4.69		PSORTb version 3.0
gi|838098278|gb|KLV34735.1| tol-Pal system beta propeller repeat protein TolB [Piscirickettsia salmonis LF-89 = ATCC VR-1361]	Unknown		Unknown		Extracellular		Unknown	No internal helices found	Unknown	No motifs found	Unknown	No motifs found	Unknown		Unknown		Unknown	No matches to profiles found	Periplasmic	matched 15596169: TolB protein[Pseudomonas aeruginosa PAO1]	Unknown	No matches against database	Unknown	No signal peptide detected	0.02	0.00	4.90	0.07	5.02	Unknown	(This protein may have multiple localization sites.)	5.02		PSORTb version 3.0
gi|838098431|gb|KLV34873.1| D-alanyl-D-alanine carboxypeptidase [Piscirickettsia salmonis LF-89 = ATCC VR-1361]	Unknown		Unknown		Unknown		Unknown	No internal helices found	Unknown	No motifs found	Unknown	No motifs found	Unknown		Unknown		Unknown	No matches to profiles found	CytoplasmicMembrane	matched 585034: D-alanyl-D-alanine carboxypeptidase precursor	Unknown	No matches against database	Unknown	No signal peptide detected	0.15	9.82	0.01	0.01	0.01	CytoplasmicMembrane		9.82		PSORTb version 3.0
gi|838098619|gb|KLV35043.1| hypothetical protein AB894_10650 [Piscirickettsia salmonis LF-89 = ATCC VR-1361]	Unknown		Unknown		Unknown		Unknown	1 internal helix found	Unknown	No motifs found	Unknown	No motifs found	Unknown		Unknown		Unknown	No matches to profiles found	Unknown	No matches against database	Unknown	No matches against database	Unknown	No signal peptide detected	2.00	2.00	2.00	2.00	2.00	Unknown		2.00		PSORTb version 3.0
gi|838098728|gb|KLV35144.1| MFP transporter [Piscirickettsia salmonis LF-89 = ATCC VR-1361]	Unknown		Unknown		Unknown		Unknown	1 internal helix found	Unknown	No motifs found	Unknown	No motifs found	Unknown		Unknown		Unknown	No matches to profiles found	CytoplasmicMembrane	matched 15598332: probable secretion protein[Pseudomonas aeruginosa PAO1]	Unknown	No matches against database	Unknown	No signal peptide detected	0.15	9.82	0.01	0.01	0.01	CytoplasmicMembrane		9.82		PSORTb version 3.0
gi|838098898|gb|KLV35296.1| RNA polymerase sigma factor RpoS [Piscirickettsia salmonis LF-89 = ATCC VR-1361]	Unknown		Cytoplasmic		Unknown		Unknown	No internal helices found	Unknown	No motifs found	Unknown	No motifs found	Unknown		Unknown		Unknown	No matches to profiles found	Cytoplasmic	matched 16130648: RNA polymerase, sigma S (sigma 38) factor [Escherichia coli K12]	Unknown	No matches against database	Unknown	No signal peptide detected	9.97	0.01	0.01	0.00	0.00	Cytoplasmic		9.97		PSORTb version 3.0
gi|838099093|gb|KLV35478.1| membrane protein [Piscirickettsia salmonis LF-89 = ATCC VR-1361]	Unknown		Unknown		Unknown		Unknown	No internal helices found	Unknown	No motifs found	Unknown	No motifs found	OuterMembrane		Unknown		Unknown	No matches to profiles found	Unknown	No matches against database	Unknown	No matches against database	Non-Cytoplasmic	Signal peptide detected	0.00	0.01	0.09	9.52	0.38	OuterMembrane		9.52		PSORTb version 3.0
gi|838099332|gb|KLV35699.1| hypothetical protein AB894_07035 [Piscirickettsia salmonis LF-89 = ATCC VR-1361]	Unknown		Cytoplasmic		Unknown		Unknown	No internal helices found	Unknown	No motifs found	Unknown	No motifs found	Unknown		Unknown		Unknown	No matches to profiles found	Unknown	No matches against database	Unknown	No matches against database	Unknown	No signal peptide detected	8.96	0.51	0.26	0.01	0.26	Cytoplasmic		8.96		PSORTb version 3.0
gi|838099581|gb|KLV35922.1| molecular chaperone GrpE [Piscirickettsia salmonis LF-89 = ATCC VR-1361]	Unknown		Cytoplasmic		Unknown		Unknown	No internal helices found	Unknown	No motifs found	Unknown	No motifs found	Unknown		Unknown		Unknown	No matches to profiles found	Cytoplasmic	matched 15599956: heat shock protein GrpE[Pseudomonas aeruginosa PAO1]	Unknown	No matches against database	Unknown	No signal peptide detected	9.97	0.01	0.01	0.00	0.00	Cytoplasmic		9.97		PSORTb version 3.0
gi|838099758|gb|KLV36081.1| ATP-dependent helicase HrpA [Piscirickettsia salmonis LF-89 = ATCC VR-1361]	CytoplasmicMembrane		Cytoplasmic		Unknown		Unknown	No internal helices found	Unknown	No motifs found	Unknown	No motifs found	Unknown		Unknown		Unknown	No matches to profiles found	Unknown	No matches against database	Unknown	No matches against database	Unknown	No signal peptide detected	0.67	9.27	0.06	0.00	0.00	CytoplasmicMembrane		9.27		PSORTb version 3.0
gi|838099881|gb|KLV36196.1| D-methionine-binding lipoprotein metQ [Piscirickettsia salmonis LF-89 = ATCC VR-1361]	Unknown		Unknown		Unknown		Unknown	No internal helices found	Unknown	No motifs found	Unknown	No motifs found	Unknown		Unknown		Unknown	No matches to profiles found	CytoplasmicMembrane	matched 128372: Lipoprotein 28 precursor	Unknown	No matches against database	Unknown	No signal peptide detected	0.15	9.82	0.01	0.01	0.01	CytoplasmicMembrane		9.82		PSORTb version 3.0
gi|838099947|gb|KLV36255.1| hypothetical protein AB894_04020 [Piscirickettsia salmonis LF-89 = ATCC VR-1361]	Unknown		Unknown		Unknown		Unknown	1 internal helix found	Unknown	No motifs found	Unknown	No motifs found	Unknown		Unknown		Unknown	No matches to profiles found	Unknown	No matches against database	Unknown	No matches against database	Unknown	No signal peptide detected	2.00	2.00	2.00	2.00	2.00	Unknown		2.00		PSORTb version 3.0
gi|873976170|gb|AKP74876.1| hypothetical protein PSLF89_1p34 (plasmid) [Piscirickettsia salmonis LF-89 = ATCC VR-1361]	Unknown		Cytoplasmic		Unknown		Unknown	No internal helices found	Unknown	No motifs found	Unknown	No motifs found	Unknown		Unknown		Unknown	No matches to profiles found	Unknown	No matches against database	Unknown	No matches against database	Unknown	No signal peptide detected	8.96	0.51	0.26	0.01	0.26	Cytoplasmic		8.96		PSORTb version 3.0
gi|873976177|gb|AKP74883.1| hypothetical protein PSLF89_1p44 (plasmid) [Piscirickettsia salmonis LF-89 = ATCC VR-1361]	Unknown		Unknown		Unknown		Unknown	No internal helices found	Unknown	No motifs found	Unknown	No motifs found	Unknown		Unknown		Unknown	No matches to profiles found	Unknown	No matches against database	Unknown	No matches against database	Unknown	No signal peptide detected	2.00	2.00	2.00	2.00	2.00	Unknown		2.00		PSORTb version 3.0
gi|873976219|gb|AKP74925.1| N-acetylmuramoyl-L-alanine amidase (plasmid) [Piscirickettsia salmonis LF-89 = ATCC VR-1361]	Unknown		Unknown		Unknown		Unknown	No internal helices found	Unknown	No motifs found	Unknown	No motifs found	Unknown		Unknown		Unknown	No matches to profiles found	Cytoplasmic	matched 113730: Cytoplasmic protein	Unknown	No matches against database	Unknown	No signal peptide detected	9.26	0.24	0.48	0.01	0.01	Cytoplasmic		9.26		PSORTb version 3.0
gi|873977702|gb|AKP72232.1| UDP-N-acetylmuramyl-tripeptide synthetase [Piscirickettsia salmonis LF-89 = ATCC VR-1361]	Unknown		Cytoplasmic		Unknown		Unknown	No internal helices found	Unknown	No motifs found	Unknown	No motifs found	Unknown		Unknown		Unknown	No matches to profiles found	Unknown	No matches against database	Unknown	No matches against database	Unknown	No signal peptide detected	8.96	0.51	0.26	0.01	0.26	Cytoplasmic		8.96		PSORTb version 3.0
gi|873977707|gb|AKP72237.1| UDP-N-acetylglucosamine--N-acetylmuramyl-(pentapeptide) pyrophosphoryl-undecaprenol N-acetylglucosamine transferase [Piscirickettsia salmonis LF-89 = ATCC VR-1361]	Unknown		Cytoplasmic		Unknown		Unknown	2 internal helices found	Unknown	No motifs found	Unknown	No motifs found	Unknown		Unknown		Unknown	No matches to profiles found	CytoplasmicMembrane	matched 127540: UDP-N-acetylglucosamine--N-acetylmuramyl-(pentapeptide) pyrophosphoryl-undecaprenol N-acetylglucosamine transferase	Unknown	No matches against database	Unknown	No signal peptide detected	2.11	7.88	0.00	0.00	0.00	CytoplasmicMembrane		7.88		PSORTb version 3.0
gi|873977714|gb|AKP72244.1| preprotein translocase subunit SecA [Piscirickettsia salmonis LF-89 = ATCC VR-1361]	Unknown		Cytoplasmic		Unknown		Unknown	No internal helices found	Unknown	No motifs found	Unknown	No motifs found	Unknown		Unknown		Unknown	No matches to profiles found	Cytoplasmic,CytoplasmicMembrane	matched 2507372: Cytoplasmic membrane associated cytoplasmic protein	Unknown	No matches against database	Unknown	No signal peptide detected	9.12	0.88	0.00	0.00	0.00	Cytoplasmic		9.12		PSORTb version 3.0
gi|873977748|gb|AKP72278.1| DNA topoisomerase I [Piscirickettsia salmonis LF-89 = ATCC VR-1361]	Unknown		Cytoplasmic		Unknown		Unknown	No internal helices found	Unknown	No motifs found	Unknown	No motifs found	Unknown		Unknown		Unknown	No matches to profiles found	Cytoplasmic	matched 15610782: DNA topoisomerase I [Mycobacterium tuberculosis H37Rv]	Unknown	No matches against database	Unknown	No signal peptide detected	9.97	0.01	0.01	0.00	0.00	Cytoplasmic		9.97		PSORTb version 3.0
gi|873977800|gb|AKP72330.1| conjugal transfer protein [Piscirickettsia salmonis LF-89 = ATCC VR-1361]	Unknown		Unknown		Unknown		Unknown	No internal helices found	Unknown	No motifs found	Unknown	No motifs found	Unknown		Unknown		Unknown	No matches to profiles found	Unknown	No matches against database	Unknown	No matches against database	Non-Cytoplasmic	Signal peptide detected	0.00	2.50	2.50	2.50	2.50	Unknown		2.50		PSORTb version 3.0
gi|873977871|gb|AKP72401.1| protease [Piscirickettsia salmonis LF-89 = ATCC VR-1361]	Unknown		Cytoplasmic		Unknown		Unknown	1 internal helix found	Unknown	No motifs found	Unknown	No motifs found	Unknown		Unknown		Unknown	No matches to profiles found	Unknown	No matches against database	Unknown	No matches against database	Unknown	No signal peptide detected	8.96	0.51	0.26	0.01	0.26	Cytoplasmic		8.96		PSORTb version 3.0
gi|873977902|gb|AKP72432.1| NADH dehydrogenase [Piscirickettsia salmonis LF-89 = ATCC VR-1361]	Unknown		Unknown		Unknown		Unknown	No internal helices found	Unknown	No motifs found	Unknown	No motifs found	Unknown		Unknown		Unknown	No matches to profiles found	CytoplasmicMembrane	matched 2499331: NADH-quinone oxidoreductase subunit 6	Unknown	No matches against database	Unknown	No signal peptide detected	0.15	9.82	0.01	0.01	0.01	CytoplasmicMembrane		9.82		PSORTb version 3.0
gi|873977916|gb|AKP72446.1| transcription elongation factor NusA [Piscirickettsia salmonis LF-89 = ATCC VR-1361]	Unknown		Cytoplasmic		Unknown		Unknown	No internal helices found	Unknown	No motifs found	Unknown	No motifs found	Unknown		Unknown		Unknown	No matches to profiles found	Cytoplasmic	matched 15599939: N utilization substance protein A[Pseudomonas aeruginosa PAO1]	Unknown	No matches against database	Unknown	No signal peptide detected	9.97	0.01	0.01	0.00	0.00	Cytoplasmic		9.97		PSORTb version 3.0
gi|873977917|gb|AKP72447.1| translation initiation factor IF-2 [Piscirickettsia salmonis LF-89 = ATCC VR-1361]	Unknown		Cytoplasmic		Unknown		Unknown	No internal helices found	Unknown	No motifs found	Unknown	No motifs found	Unknown		Unknown		Unknown	No matches to profiles found	Cytoplasmic	matched 90101372: Translation initiation factor IF-2	Unknown	No matches against database	Unknown	No signal peptide detected	9.97	0.01	0.01	0.00	0.00	Cytoplasmic		9.97		PSORTb version 3.0
gi|873977921|gb|AKP72451.1| polyribonucleotide nucleotidyltransferase [Piscirickettsia salmonis LF-89 = ATCC VR-1361]	Unknown		Cytoplasmic		Unknown		Unknown	No internal helices found	Unknown	No motifs found	Unknown	No motifs found	Unknown		Unknown		Unknown	No matches to profiles found	Cytoplasmic	matched 1172546: Polyribonucleotide nucleotidyltransferase	Unknown	No matches against database	Unknown	No signal peptide detected	9.97	0.01	0.01	0.00	0.00	Cytoplasmic		9.97		PSORTb version 3.0
gi|873977924|gb|AKP72454.1| hypothetical protein PSLF89_280 [Piscirickettsia salmonis LF-89 = ATCC VR-1361]	Unknown		Unknown		Unknown		Unknown	No internal helices found	Unknown	No motifs found	Unknown	No motifs found	Unknown		Unknown		Unknown	No matches to profiles found	Unknown	No matches against database	Unknown	No matches against database	Unknown	No signal peptide detected	2.00	2.00	2.00	2.00	2.00	Unknown		2.00		PSORTb version 3.0
gi|873977928|gb|AKP72458.1| acetyl-CoA acetyltransferase [Piscirickettsia salmonis LF-89 = ATCC VR-1361]	Unknown		Cytoplasmic		Unknown		Unknown	No internal helices found	Unknown	No motifs found	Unknown	No motifs found	Unknown		Unknown		Unknown	No matches to profiles found	Cytoplasmic	matched 1174676: Acetyl-CoA acetyltransferase	Unknown	No matches against database	Unknown	No signal peptide detected	9.97	0.01	0.01	0.00	0.00	Cytoplasmic		9.97		PSORTb version 3.0
gi|873977962|gb|AKP72492.1| molecular chaperone DnaJ [Piscirickettsia salmonis LF-89 = ATCC VR-1361]	Unknown		Cytoplasmic		Unknown		Unknown	No internal helices found	Unknown	No motifs found	Unknown	No motifs found	Unknown		Periplasmic		Unknown	No matches to profiles found	Cytoplasmic	matched 118719: Chaperone protein dnaJ	Unknown	No matches against database	Unknown	No signal peptide detected	4.03	0.01	5.96	0.00	0.00	Unknown	(This protein may have multiple localization sites.)	5.96		PSORTb version 3.0
gi|873977977|gb|AKP72507.1| 50S ribosomal protein L1 [Piscirickettsia salmonis LF-89 = ATCC VR-1361]	Unknown		Cytoplasmic		Unknown		Unknown	No internal helices found	Unknown	No motifs found	Unknown	No motifs found	Unknown		Unknown		Unknown	No matches to profiles found	Cytoplasmic	matched 15599469: 50S ribosomal protein L1[Pseudomonas aeruginosa PAO1]	Unknown	No matches against database	Unknown	No signal peptide detected	9.97	0.01	0.01	0.00	0.00	Cytoplasmic		9.97		PSORTb version 3.0
gi|873977979|gb|AKP72509.1| 50S ribosomal protein L7/L12 [Piscirickettsia salmonis LF-89 = ATCC VR-1361]	Unknown		Unknown		Unknown		Unknown	No internal helices found	Unknown	No motifs found	Unknown	No motifs found	Unknown		Unknown		Unknown	No matches to profiles found	Cytoplasmic	matched 15599467: |50S ribosomal protein L7 / L12|4781207 - 4780839	Unknown	No matches against database	Non-Cytoplasmic	Signal peptide detected	0.00	3.24	6.49	0.14	0.14	Unknown	(This protein may have multiple localization sites.)	6.49		PSORTb version 3.0
gi|873977982|gb|AKP72512.1| 30S ribosomal protein S12 [Piscirickettsia salmonis LF-89 = ATCC VR-1361]	Unknown		Unknown		Unknown		Unknown	No internal helices found	Unknown	No motifs found	Unknown	No motifs found	Unknown		Unknown		Unknown	No matches to profiles found	Cytoplasmic	matched 16131221: 30S ribosomal subunit protein S12 [Escherichia coli K12]	Unknown	No matches against database	Unknown	No signal peptide detected	9.26	0.24	0.48	0.01	0.01	Cytoplasmic		9.26		PSORTb version 3.0
gi|873977984|gb|AKP72514.1| elongation factor G [Piscirickettsia salmonis LF-89 = ATCC VR-1361]	Unknown		Cytoplasmic		Unknown		Unknown	No internal helices found	Unknown	No motifs found	Unknown	No motifs found	Unknown		Unknown		Unknown	No matches to profiles found	Cytoplasmic	matched 34395591: Elongation factor G	Unknown	No matches against database	Unknown	No signal peptide detected	9.97	0.01	0.01	0.00	0.00	Cytoplasmic		9.97		PSORTb version 3.0
gi|873977985|gb|AKP72515.1| elongation factor Tu [Piscirickettsia salmonis LF-89 = ATCC VR-1361]	Unknown		Cytoplasmic		Unknown		Unknown	No internal helices found	Unknown	No motifs found	Unknown	No motifs found	Unknown		Unknown		Unknown	No matches to profiles found	Cytoplasmic	matched 1169498: Elongation factor Tu	Unknown	No matches against database	Unknown	No signal peptide detected	9.97	0.01	0.01	0.00	0.00	Cytoplasmic		9.97		PSORTb version 3.0
gi|873977987|gb|AKP72517.1| 50S ribosomal protein L3 [Piscirickettsia salmonis LF-89 = ATCC VR-1361]	Unknown		Unknown		Unknown		Unknown	No internal helices found	Unknown	No motifs found	Unknown	No motifs found	Unknown		Unknown		Unknown	No matches to profiles found	Cytoplasmic	matched 15599459: |50S ribosomal protein L3|4767260 - 4766625	Unknown	No matches against database	Unknown	No signal peptide detected	9.26	0.24	0.48	0.01	0.01	Cytoplasmic		9.26		PSORTb version 3.0
gi|873977988|gb|AKP72518.1| 50S ribosomal protein L4 [Piscirickettsia salmonis LF-89 = ATCC VR-1361]	Unknown		Unknown		Unknown		Unknown	No internal helices found	Unknown	No motifs found	Unknown	No motifs found	Unknown		Unknown		Unknown	No matches to profiles found	Cytoplasmic	matched 15599458: 50S ribosomal protein L4[Pseudomonas aeruginosa PAO1]	Unknown	No matches against database	Unknown	No signal peptide detected	9.26	0.24	0.48	0.01	0.01	Cytoplasmic		9.26		PSORTb version 3.0
gi|873977990|gb|AKP72520.1| 50S ribosomal protein L2 [Piscirickettsia salmonis LF-89 = ATCC VR-1361]	Unknown		Cytoplasmic		Unknown		Unknown	No internal helices found	Unknown	No motifs found	Unknown	No motifs found	Unknown		Unknown		Unknown	No matches to profiles found	Cytoplasmic	matched 15599456: 50S ribosomal protein L2[Pseudomonas aeruginosa PAO1]	Unknown	No matches against database	Unknown	No signal peptide detected	9.97	0.01	0.01	0.00	0.00	Cytoplasmic		9.97		PSORTb version 3.0
gi|873977992|gb|AKP72522.1| 30S ribosomal protein S3 [Piscirickettsia salmonis LF-89 = ATCC VR-1361]	Unknown		Cytoplasmic		Unknown		Unknown	No internal helices found	Unknown	No motifs found	Unknown	No motifs found	Unknown		Unknown		Unknown	No matches to profiles found	Cytoplasmic	matched 16131193: 30S ribosomal subunit protein S3 [Escherichia coli K12]	Unknown	No matches against database	Unknown	No signal peptide detected	9.97	0.01	0.01	0.00	0.00	Cytoplasmic		9.97		PSORTb version 3.0
gi|873978000|gb|AKP72530.1| 50S ribosomal protein L18 [Piscirickettsia salmonis LF-89 = ATCC VR-1361]	Unknown		Unknown		Unknown		Unknown	No internal helices found	Unknown	No motifs found	Unknown	No motifs found	Unknown		Unknown		Unknown	No matches to profiles found	Cytoplasmic	matched 15599443: 50S ribosomal protein L18[Pseudomonas aeruginosa PAO1]	Unknown	No matches against database	Unknown	No signal peptide detected	9.26	0.24	0.48	0.01	0.01	Cytoplasmic		9.26		PSORTb version 3.0
gi|873978001|gb|AKP72531.1| 30S ribosomal protein S5 [Piscirickettsia salmonis LF-89 = ATCC VR-1361]	Unknown		Unknown		Unknown		Unknown	No internal helices found	Unknown	No motifs found	Unknown	No motifs found	Unknown		Unknown		Unknown	No matches to profiles found	Cytoplasmic	matched 15599442: |30S ribosomal protein S5|4759570 - 4759070	Unknown	No matches against database	Unknown	No signal peptide detected	9.26	0.24	0.48	0.01	0.01	Cytoplasmic		9.26		PSORTb version 3.0
gi|873978002|gb|AKP72532.1| 50S ribosomal protein L15 [Piscirickettsia salmonis LF-89 = ATCC VR-1361]	Unknown		Cytoplasmic		Unknown		Unknown	No internal helices found	Unknown	No motifs found	Unknown	No motifs found	Unknown		Unknown		Unknown	No matches to profiles found	Cytoplasmic	matched 15599440: 50S ribosomal protein L15[Pseudomonas aeruginosa PAO1]	Unknown	No matches against database	Unknown	No signal peptide detected	9.97	0.01	0.01	0.00	0.00	Cytoplasmic		9.97		PSORTb version 3.0
gi|873978030|gb|AKP72560.1| ubiquinone biosynthesis protein UbiB [Piscirickettsia salmonis LF-89 = ATCC VR-1361]	CytoplasmicMembrane		Cytoplasmic		Unknown		Unknown	2 internal helices found	Unknown	No motifs found	Unknown	No motifs found	Unknown		Unknown		Unknown	No matches to profiles found	CytoplasmicMembrane	matched 67474751: Probable ubiquinone biosynthesis protein ubiB	Unknown	No matches against database	Unknown	No signal peptide detected	0.01	9.99	0.00	0.00	0.00	CytoplasmicMembrane		9.99		PSORTb version 3.0
gi|873978057|gb|AKP72587.1| chemotaxis protein [Piscirickettsia salmonis LF-89 = ATCC VR-1361]	Unknown		Unknown		Unknown		Unknown	2 internal helices found	Unknown	No motifs found	Unknown	No motifs found	Unknown		Unknown		Unknown	No matches to profiles found	CytoplasmicMembrane	matched 15598116: probable chemotaxis transducer[Pseudomonas aeruginosa PAO1]	Unknown	No matches against database	Unknown	No signal peptide detected	0.15	9.82	0.01	0.01	0.01	CytoplasmicMembrane		9.82		PSORTb version 3.0
gi|873978066|gb|AKP72596.1| hypothetical protein PSLF89_443 [Piscirickettsia salmonis LF-89 = ATCC VR-1361]	Unknown		Unknown		Unknown		Unknown	No internal helices found	Unknown	No motifs found	Unknown	No motifs found	Unknown		Unknown		Unknown	No matches to profiles found	Unknown	No matches against database	Unknown	No matches against database	Unknown	No signal peptide detected	2.00	2.00	2.00	2.00	2.00	Unknown		2.00		PSORTb version 3.0
gi|873978087|gb|AKP72617.1| hypothetical protein PSLF89_471 [Piscirickettsia salmonis LF-89 = ATCC VR-1361]	CytoplasmicMembrane		Unknown		Unknown		Unknown	1 internal helix found	Unknown	No motifs found	Unknown	No motifs found	Unknown		Unknown		Unknown	No matches to profiles found	Unknown	No matches against database	Unknown	No matches against database	Unknown	No signal peptide detected	0.04	9.82	0.12	0.01	0.01	CytoplasmicMembrane		9.82		PSORTb version 3.0
gi|873978088|gb|AKP72618.1| hypothetical protein PSLF89_472 [Piscirickettsia salmonis LF-89 = ATCC VR-1361]	CytoplasmicMembrane		Unknown		Unknown		Unknown	2 internal helices found	Unknown	No motifs found	Unknown	No motifs found	Unknown		Unknown		Unknown	No matches to profiles found	Unknown	No matches against database	Unknown	No matches against database	Unknown	No signal peptide detected	0.04	9.82	0.12	0.01	0.01	CytoplasmicMembrane		9.82		PSORTb version 3.0
gi|873978103|gb|AKP72633.1| 2-amino-3-ketobutyrate CoA ligase [Piscirickettsia salmonis LF-89 = ATCC VR-1361]	Unknown		Cytoplasmic		Unknown		Unknown	No internal helices found	Unknown	No motifs found	Unknown	No motifs found	Unknown		Unknown		Unknown	No matches to profiles found	Cytoplasmic	matched 15595698: 8-amino-7-oxononanoate synthase[Pseudomonas aeruginosa PAO1]	Unknown	No matches against database	Unknown	No signal peptide detected	9.97	0.01	0.01	0.00	0.00	Cytoplasmic		9.97		PSORTb version 3.0
gi|873978105|gb|AKP72635.1| hypothetical protein PSLF89_492 [Piscirickettsia salmonis LF-89 = ATCC VR-1361]	Unknown		Unknown		Unknown		Unknown	No internal helices found	Unknown	No motifs found	Unknown	No motifs found	Unknown		Unknown		Unknown	No matches to profiles found	Unknown	No matches against database	Unknown	No matches against database	Unknown	No signal peptide detected	2.00	2.00	2.00	2.00	2.00	Unknown		2.00		PSORTb version 3.0
gi|873978108|gb|AKP72638.1| hypothetical protein PSLF89_496 [Piscirickettsia salmonis LF-89 = ATCC VR-1361]	Unknown		Cytoplasmic		Unknown		Unknown	No internal helices found	Unknown	No motifs found	Unknown	No motifs found	OuterMembrane		Unknown		Unknown	No matches to profiles found	Unknown	No matches against database	Unknown	No matches against database	Unknown	No signal peptide detected	5.48	0.10	0.48	1.93	2.01	Unknown	(This protein may have multiple localization sites.)	5.48		PSORTb version 3.0
gi|873978189|gb|AKP72719.1| hypothetical protein PSLF89_591 [Piscirickettsia salmonis LF-89 = ATCC VR-1361]	Unknown		Unknown		Unknown		Unknown	1 internal helix found	Unknown	No motifs found	Unknown	No motifs found	OuterMembrane		Unknown		Unknown	No matches to profiles found	Unknown	No matches against database	Unknown	No matches against database	Non-Cytoplasmic	Signal peptide detected	0.00	0.01	0.09	9.52	0.38	OuterMembrane		9.52		PSORTb version 3.0
gi|873978201|gb|AKP72731.1| hypothetical protein PSLF89_605 [Piscirickettsia salmonis LF-89 = ATCC VR-1361]	Unknown		Unknown		Extracellular		Unknown	1 internal helix found	Unknown	No motifs found	Unknown	No motifs found	Unknown		Unknown		Unknown	No matches to profiles found	Unknown	No matches against database	Unknown	No matches against database	Unknown	No signal peptide detected	0.01	0.01	0.11	0.23	9.64	Extracellular		9.64		PSORTb version 3.0
gi|873978208|gb|AKP72738.1| phosphoesterase [Piscirickettsia salmonis LF-89 = ATCC VR-1361]	Unknown		Cytoplasmic		Unknown		Unknown	2 internal helices found	Unknown	No motifs found	Unknown	No motifs found	Unknown		Unknown		Unknown	No matches to profiles found	Unknown	No matches against database	Unknown	No matches against database	Unknown	No signal peptide detected	8.96	0.51	0.26	0.01	0.26	Cytoplasmic		8.96		PSORTb version 3.0
gi|873978209|gb|AKP72739.1| hypothetical protein PSLF89_613 [Piscirickettsia salmonis LF-89 = ATCC VR-1361]	Unknown		Cytoplasmic		Unknown		Unknown	No internal helices found	Unknown	No motifs found	Unknown	No motifs found	Unknown		Unknown		Unknown	No matches to profiles found	Unknown	No matches against database	Unknown	No matches against database	Unknown	No signal peptide detected	8.96	0.51	0.26	0.01	0.26	Cytoplasmic		8.96		PSORTb version 3.0
gi|873978249|gb|AKP72779.1| hypothetical protein PSLF89_664 [Piscirickettsia salmonis LF-89 = ATCC VR-1361]	CytoplasmicMembrane		Unknown		Unknown		Unknown	2 internal helices found	Unknown	No motifs found	Unknown	No motifs found	Unknown		Unknown		Unknown	No matches to profiles found	Unknown	No matches against database	Unknown	No matches against database	Unknown	No signal peptide detected	0.04	9.82	0.12	0.01	0.01	CytoplasmicMembrane		9.82		PSORTb version 3.0
gi|873978276|gb|AKP72806.1| response regulator [Piscirickettsia salmonis LF-89 = ATCC VR-1361]	Unknown		Unknown		Unknown		Unknown	No internal helices found	Unknown	No motifs found	Unknown	No motifs found	Unknown		Unknown		Unknown	No matches to profiles found	Unknown	No matches against database	Unknown	No matches against database	Unknown	No signal peptide detected	2.00	2.00	2.00	2.00	2.00	Unknown		2.00		PSORTb version 3.0
gi|873978293|gb|AKP72823.1| RNA-binding protein [Piscirickettsia salmonis LF-89 = ATCC VR-1361]	Unknown		Unknown		Unknown		Unknown	No internal helices found	Unknown	No motifs found	Unknown	No motifs found	Unknown		Unknown		Unknown	No matches to profiles found	Unknown	No matches against database	Unknown	No matches against database	Unknown	No signal peptide detected	2.00	2.00	2.00	2.00	2.00	Unknown		2.00		PSORTb version 3.0
gi|873978302|gb|AKP72832.1| S-(hydroxymethyl)glutathione dehydrogenase [Piscirickettsia salmonis LF-89 = ATCC VR-1361]	Unknown		Cytoplasmic		Unknown		Unknown	2 internal helices found	Unknown	No motifs found	Unknown	No motifs found	Unknown		Unknown		Unknown	No matches to profiles found	Cytoplasmic	matched 16128341: alcohol dehydrogenase class III/glutathione-dependent formaldehyde dehydrogenase [Escherichia coli K12]	Unknown	No matches against database	Unknown	No signal peptide detected	9.97	0.01	0.01	0.00	0.00	Cytoplasmic		9.97		PSORTb version 3.0
gi|873978318|gb|AKP72848.1| DNA-binding protein [Piscirickettsia salmonis LF-89 = ATCC VR-1361]	Unknown		Cytoplasmic		Unknown		Unknown	No internal helices found	Unknown	No motifs found	Unknown	No motifs found	Unknown		Unknown		Unknown	No matches to profiles found	Unknown	No matches against database	Unknown	No matches against database	Unknown	No signal peptide detected	8.96	0.51	0.26	0.01	0.26	Cytoplasmic		8.96		PSORTb version 3.0
gi|873978375|gb|AKP72905.1| hypothetical protein PSLF89_826 [Piscirickettsia salmonis LF-89 = ATCC VR-1361]	Unknown		Unknown		Unknown		Unknown	No internal helices found	Unknown	No motifs found	Unknown	No motifs found	Unknown		Unknown		Unknown	No matches to profiles found	Unknown	No matches against database	Unknown	No matches against database	Non-Cytoplasmic	Signal peptide detected	0.00	2.50	2.50	2.50	2.50	Unknown		2.50		PSORTb version 3.0
gi|873978410|gb|AKP72940.1| amino acid permease [Piscirickettsia salmonis LF-89 = ATCC VR-1361]	CytoplasmicMembrane		Unknown		Unknown		CytoplasmicMembrane	14 internal helices found	Unknown	No motifs found	Unknown	No motifs found	Unknown		Unknown		Unknown	No matches to profiles found	CytoplasmicMembrane	matched 44887685: Aspartate-proton symporter	Unknown	No matches against database	Non-Cytoplasmic	Signal peptide detected	0.00	10.00	0.00	0.00	0.00	CytoplasmicMembrane		10.00		PSORTb version 3.0
gi|873978423|gb|AKP72953.1| flagellar protein export ATPase FliI [Piscirickettsia salmonis LF-89 = ATCC VR-1361]	Unknown		Cytoplasmic		Unknown		Unknown	No internal helices found	Unknown	No motifs found	Unknown	No motifs found	Unknown		Unknown		Unknown	No matches to profiles found	Cytoplasmic	matched 732261: Probable ATP synthase yscN	Unknown	No matches against database	Unknown	No signal peptide detected	9.97	0.01	0.01	0.00	0.00	Cytoplasmic		9.97		PSORTb version 3.0
gi|873978429|gb|AKP72959.1| type II citrate synthase [Piscirickettsia salmonis LF-89 = ATCC VR-1361]	Unknown		Cytoplasmic		Unknown		Unknown	1 internal helix found	Unknown	No motifs found	Unknown	No motifs found	Unknown		Unknown		Unknown	No matches to profiles found	Cytoplasmic	matched 3123196: Cytoplasmic protein	Unknown	No matches against database	Unknown	No signal peptide detected	9.97	0.01	0.01	0.00	0.00	Cytoplasmic		9.97		PSORTb version 3.0
gi|873978432|gb|AKP72962.1| succinate dehydrogenase [Piscirickettsia salmonis LF-89 = ATCC VR-1361]	Unknown		Cytoplasmic		Unknown		Unknown	No internal helices found	Unknown	No motifs found	Unknown	No motifs found	Unknown		Unknown		Unknown	No matches to profiles found	CytoplasmicMembrane	matched 81175273: Succinate dehydrogenase flavoprotein subunit	Unknown	No matches against database	Unknown	No signal peptide detected	2.11	7.88	0.00	0.00	0.00	CytoplasmicMembrane		7.88		PSORTb version 3.0
gi|873978433|gb|AKP72963.1| succinate dehydrogenase [Piscirickettsia salmonis LF-89 = ATCC VR-1361]	Unknown		Cytoplasmic		Unknown		Unknown	No internal helices found	Unknown	No motifs found	Unknown	No motifs found	Unknown		Unknown		Unknown	No matches to profiles found	CytoplasmicMembrane	matched 15596781: succinate dehydrogenase (B subunit)[Pseudomonas aeruginosa PAO1]	Unknown	No matches against database	Unknown	No signal peptide detected	2.11	7.88	0.00	0.00	0.00	CytoplasmicMembrane		7.88		PSORTb version 3.0
gi|873978434|gb|AKP72964.1| 2-oxoglutarate dehydrogenase subunit E1 [Piscirickettsia salmonis LF-89 = ATCC VR-1361]	Unknown		Cytoplasmic		Unknown		Unknown	No internal helices found	Unknown	No motifs found	Unknown	No motifs found	Unknown		Unknown		Unknown	No matches to profiles found	Cytoplasmic	matched 129037: Cytoplasmic protein	Unknown	No matches against database	Unknown	No signal peptide detected	9.97	0.01	0.01	0.00	0.00	Cytoplasmic		9.97		PSORTb version 3.0
gi|873978435|gb|AKP72965.1| dihydrolipoamide succinyltransferase [Piscirickettsia salmonis LF-89 = ATCC VR-1361]	Unknown		Cytoplasmic		Unknown		Unknown	No internal helices found	Unknown	No motifs found	Unknown	No motifs found	Unknown		Unknown		Unknown	No matches to profiles found	Cytoplasmic	matched 129041: Cytoplasmic protein	Unknown	No matches against database	Unknown	No signal peptide detected	9.97	0.01	0.01	0.00	0.00	Cytoplasmic		9.97		PSORTb version 3.0
gi|873978437|gb|AKP72967.1| succinyl-CoA synthetase subunit alpha [Piscirickettsia salmonis LF-89 = ATCC VR-1361]	Unknown		Cytoplasmic		Unknown		Unknown	No internal helices found	Unknown	No motifs found	Unknown	No motifs found	Unknown		Unknown		Unknown	No matches to profiles found	Cytoplasmic	matched 15596786: succinyl-CoA synthetase alpha chain[Pseudomonas aeruginosa PAO1]	Unknown	No matches against database	Unknown	No signal peptide detected	9.97	0.01	0.01	0.00	0.00	Cytoplasmic		9.97		PSORTb version 3.0
gi|873978446|gb|AKP72976.1| 30S ribosomal protein S9 [Piscirickettsia salmonis LF-89 = ATCC VR-1361]	Unknown		Cytoplasmic		Unknown		Unknown	No internal helices found	Unknown	No motifs found	Unknown	No motifs found	Unknown		Unknown		Unknown	No matches to profiles found	Cytoplasmic	matched 15599628: |30S ribosomal protein S9|4965501 - 4965109	Unknown	No matches against database	Unknown	No signal peptide detected	9.97	0.01	0.01	0.00	0.00	Cytoplasmic		9.97		PSORTb version 3.0
gi|873978456|gb|AKP72986.1| GTPase Obg [Piscirickettsia salmonis LF-89 = ATCC VR-1361]	Unknown		Cytoplasmic		Unknown		Unknown	No internal helices found	Unknown	No motifs found	Unknown	No motifs found	Unknown		Unknown		Unknown	No matches to profiles found	Unknown	No matches against database	Unknown	No matches against database	Unknown	No signal peptide detected	8.96	0.51	0.26	0.01	0.26	Cytoplasmic		8.96		PSORTb version 3.0
gi|873978463|gb|AKP72993.1| capsule biosynthesis protein [Piscirickettsia salmonis LF-89 = ATCC VR-1361]	Unknown		Cytoplasmic		Unknown		Unknown	No internal helices found	Unknown	No motifs found	Unknown	No motifs found	Unknown		Unknown		Unknown	No matches to profiles found	Unknown	No matches against database	Unknown	No matches against database	Unknown	No signal peptide detected	8.96	0.51	0.26	0.01	0.26	Cytoplasmic		8.96		PSORTb version 3.0
gi|873978475|gb|AKP73005.1| phenylalanine--tRNA ligase subunit beta [Piscirickettsia salmonis LF-89 = ATCC VR-1361]	Unknown		Cytoplasmic		Unknown		Unknown	No internal helices found	Unknown	No motifs found	Unknown	No motifs found	Unknown		Unknown		Unknown	No matches to profiles found	Cytoplasmic	matched 30316224: Phenylalanyl-tRNA synthetase beta chain	Unknown	No matches against database	Unknown	No signal peptide detected	9.97	0.01	0.01	0.00	0.00	Cytoplasmic		9.97		PSORTb version 3.0
gi|873978528|gb|AKP73058.1| metal-activated pyridoxal enzyme [Piscirickettsia salmonis LF-89 = ATCC VR-1361]	Unknown		Cytoplasmic		Unknown		Unknown	No internal helices found	Unknown	No motifs found	Unknown	No motifs found	Unknown		Unknown		Unknown	No matches to profiles found	Unknown	No matches against database	Unknown	No matches against database	Unknown	No signal peptide detected	8.96	0.51	0.26	0.01	0.26	Cytoplasmic		8.96		PSORTb version 3.0
gi|873978567|gb|AKP73097.1| transglutaminase [Piscirickettsia salmonis LF-89 = ATCC VR-1361]	CytoplasmicMembrane		Unknown		Unknown		CytoplasmicMembrane	7 internal helices found	Unknown	No motifs found	Unknown	No motifs found	Unknown		Unknown		Unknown	No matches to profiles found	Unknown	No matches against database	Unknown	No matches against database	Unknown	No signal peptide detected	0.00	10.00	0.00	0.00	0.00	CytoplasmicMembrane		10.00		PSORTb version 3.0
gi|873978598|gb|AKP73128.1| peptidase M23 [Piscirickettsia salmonis LF-89 = ATCC VR-1361]	Unknown		Cytoplasmic		Unknown		Unknown	1 internal helix found	Unknown	No motifs found	Unknown	No motifs found	Unknown		Unknown		Unknown	No matches to profiles found	OuterMembrane	matched 1170822: Outer membrane antigenic lipoprotein B precursor	Unknown	No matches against database	Unknown	No signal peptide detected	4.28	0.24	0.37	4.74	0.37	Unknown	(This protein may have multiple localization sites.)	4.74		PSORTb version 3.0
gi|873978686|gb|AKP73216.1| lipid A biosynthesis acyltransferase [Piscirickettsia salmonis LF-89 = ATCC VR-1361]	Unknown		Unknown		Unknown		Unknown	No internal helices found	Unknown	No motifs found	Unknown	No motifs found	Unknown		Unknown		Unknown	No matches to profiles found	Unknown	No matches against database	Unknown	No matches against database	Unknown	No signal peptide detected	2.00	2.00	2.00	2.00	2.00	Unknown		2.00		PSORTb version 3.0
gi|873978691|gb|AKP73221.1| outer membrane protein assembly factor BamA [Piscirickettsia salmonis LF-89 = ATCC VR-1361]	Unknown		Unknown		Unknown		Unknown	1 internal helix found	Unknown	No motifs found	Unknown	No motifs found	OuterMembrane		Unknown		Unknown	No matches to profiles found	OuterMembrane	matched 15598844: Outer membrane integral membrane protein	Unknown	No matches against database	Non-Cytoplasmic	Signal peptide detected	0.00	0.00	0.00	10.00	0.00	OuterMembrane		10.00		PSORTb version 3.0
gi|873978692|gb|AKP73222.1| outer membrane family protein [Piscirickettsia salmonis LF-89 = ATCC VR-1361]	Unknown		Unknown		Unknown		Unknown	1 internal helix found	Unknown	No motifs found	Unknown	No motifs found	Unknown		Unknown		Unknown	No matches to profiles found	Unknown	No matches against database	Unknown	No matches against database	Non-Cytoplasmic	Signal peptide detected	0.00	2.50	2.50	2.50	2.50	Unknown		2.50		PSORTb version 3.0
gi|873978723|gb|AKP73253.1| hypothetical protein PSLF89_1296 [Piscirickettsia salmonis LF-89 = ATCC VR-1361]	Unknown		Cytoplasmic		Unknown		Unknown	No internal helices found	Unknown	No motifs found	Unknown	No motifs found	Unknown		Unknown		Unknown	No matches to profiles found	Unknown	No matches against database	Unknown	No matches against database	Unknown	No signal peptide detected	8.96	0.51	0.26	0.01	0.26	Cytoplasmic		8.96		PSORTb version 3.0
gi|873978727|gb|AKP73257.1| IMP dehydrogenase [Piscirickettsia salmonis LF-89 = ATCC VR-1361]	Unknown		Cytoplasmic		Unknown		Unknown	No internal helices found	Unknown	No motifs found	Unknown	No motifs found	Unknown		Unknown		Unknown	No matches to profiles found	Cytoplasmic	matched 15598965: inosine-5'-monophosphate dehydrogenase[Pseudomonas aeruginosa PAO1]	Unknown	No matches against database	Unknown	No signal peptide detected	9.97	0.01	0.01	0.00	0.00	Cytoplasmic		9.97		PSORTb version 3.0
gi|873978730|gb|AKP73260.1| phosphoribosylformylglycinamidine synthase [Piscirickettsia salmonis LF-89 = ATCC VR-1361]	Unknown		Cytoplasmic		Unknown		Unknown	No internal helices found	Unknown	No motifs found	Unknown	No motifs found	Unknown		Unknown		Unknown	No matches to profiles found	Cytoplasmic	matched 81600055: Phosphoribosylformylglycinamidine synthase	Unknown	No matches against database	Unknown	No signal peptide detected	9.97	0.01	0.01	0.00	0.00	Cytoplasmic		9.97		PSORTb version 3.0
gi|873978745|gb|AKP73275.1| MFP transporter [Piscirickettsia salmonis LF-89 = ATCC VR-1361]	Unknown		Unknown		Unknown		Unknown	1 internal helix found	Unknown	No motifs found	Unknown	No motifs found	Unknown		Unknown		Unknown	No matches to profiles found	CytoplasmicMembrane	matched 15598332: probable secretion protein[Pseudomonas aeruginosa PAO1]	Unknown	No matches against database	Unknown	No signal peptide detected	0.15	9.82	0.01	0.01	0.01	CytoplasmicMembrane		9.82		PSORTb version 3.0
gi|873978747|gb|AKP73277.1| type I secretion protein TolC [Piscirickettsia salmonis LF-89 = ATCC VR-1361]	Unknown		Unknown		Unknown		Unknown	No internal helices found	Unknown	No motifs found	Unknown	No motifs found	OuterMembrane		Unknown		Unknown	No matches to profiles found	OuterMembrane	matched 135980: Outer membrane integral membrane protein	Unknown	No matches against database	Unknown	No signal peptide detected	0.00	0.00	0.00	10.00	0.00	OuterMembrane		10.00		PSORTb version 3.0
gi|873978836|gb|AKP73366.1| alkyl hydroperoxide reductase [Piscirickettsia salmonis LF-89 = ATCC VR-1361]	Unknown		Cytoplasmic		Unknown		Unknown	No internal helices found	Unknown	No motifs found	Unknown	No motifs found	Unknown		Unknown		Unknown	No matches to profiles found	Cytoplasmic	matched 2507172: Probable peroxiredoxin	Unknown	No matches against database	Unknown	No signal peptide detected	9.97	0.01	0.01	0.00	0.00	Cytoplasmic		9.97		PSORTb version 3.0
gi|873978845|gb|AKP73375.1| peptidase Do family protein [Piscirickettsia salmonis LF-89 = ATCC VR-1361]	Unknown		Unknown		Unknown		Unknown	No internal helices found	Unknown	No motifs found	Unknown	No motifs found	Unknown		Unknown		Unknown	No matches to profiles found	Periplasmic	matched 19924279: Periplasmic protein	Unknown	No matches against database	Non-Cytoplasmic	Signal peptide detected	0.00	0.06	9.76	0.06	0.11	Periplasmic		9.76		PSORTb version 3.0
gi|873978846|gb|AKP73376.1| hypothetical protein PSLF89_1477 [Piscirickettsia salmonis LF-89 = ATCC VR-1361]	Unknown		Unknown		Unknown		Unknown	1 internal helix found	Unknown	No motifs found	Unknown	No motifs found	Unknown		Unknown		Unknown	No matches to profiles found	Unknown	No matches against database	Unknown	No matches against database	Unknown	No signal peptide detected	2.00	2.00	2.00	2.00	2.00	Unknown		2.00		PSORTb version 3.0
gi|873978849|gb|AKP73379.1| hypothetical protein PSLF89_1480 [Piscirickettsia salmonis LF-89 = ATCC VR-1361]	CytoplasmicMembrane		Unknown		Unknown		CytoplasmicMembrane	4 internal helices found	Unknown	No motifs found	Unknown	No motifs found	Unknown		Unknown		Unknown	No matches to profiles found	Unknown	No matches against database	Unknown	No matches against database	Non-Cytoplasmic	Signal peptide detected	0.00	10.00	0.00	0.00	0.00	CytoplasmicMembrane		10.00		PSORTb version 3.0
gi|873978871|gb|AKP73401.1| MFS transporter [Piscirickettsia salmonis LF-89 = ATCC VR-1361]	CytoplasmicMembrane		Unknown		Unknown		CytoplasmicMembrane	12 internal helices found	Unknown	No motifs found	Unknown	No motifs found	Unknown		Unknown		CytoplasmicMembrane	matched PS50850: MFS Profile - Cytoplasmic Membrane	CytoplasmicMembrane	matched 46397754: Protein tsgA	Unknown	No matches against database	Non-Cytoplasmic	Signal peptide detected	0.00	10.00	0.00	0.00	0.00	CytoplasmicMembrane		10.00		PSORTb version 3.0
gi|873978897|gb|AKP73427.1| MFS transporter [Piscirickettsia salmonis LF-89 = ATCC VR-1361]	CytoplasmicMembrane		Unknown		Unknown		CytoplasmicMembrane	12 internal helices found	Unknown	No motifs found	Unknown	No motifs found	Unknown		Unknown		CytoplasmicMembrane	matched PS50850: MFS Profile - Cytoplasmic Membrane	CytoplasmicMembrane	matched 83287766: Protein ampG	Unknown	No matches against database	Unknown	No signal peptide detected	0.00	10.00	0.00	0.00	0.00	CytoplasmicMembrane		10.00		PSORTb version 3.0
gi|873978917|gb|AKP73447.1| hypothetical protein PSLF89_1576 [Piscirickettsia salmonis LF-89 = ATCC VR-1361]	Unknown		Unknown		Unknown		Unknown	1 internal helix found	Unknown	No motifs found	Unknown	No motifs found	Unknown		Unknown		Unknown	No matches to profiles found	Unknown	No matches against database	Unknown	No matches against database	Non-Cytoplasmic	Signal peptide detected	0.00	2.50	2.50	2.50	2.50	Unknown		2.50		PSORTb version 3.0
gi|873978918|gb|AKP73448.1| hypothetical protein PSLF89_1577 [Piscirickettsia salmonis LF-89 = ATCC VR-1361]	Unknown		Unknown		Unknown		Unknown	No internal helices found	Unknown	No motifs found	Unknown	No motifs found	Unknown		Unknown		Unknown	No matches to profiles found	OuterMembrane	matched 15598995: conserved hypothetical protein[Pseudomonas aeruginosa PAO1]	Unknown	No matches against database	Unknown	No signal peptide detected	0.01	0.01	0.03	9.92	0.03	OuterMembrane		9.92		PSORTb version 3.0
gi|873978943|gb|AKP73473.1| cell envelope biogenesis protein OmpA [Piscirickettsia salmonis LF-89 = ATCC VR-1361]	Unknown		Unknown		Unknown		Unknown	1 internal helix found	OuterMembrane	matched PS01068: OMPA Pattern - Outer Membrane	Unknown	No motifs found	Unknown		Unknown		Unknown	No matches to profiles found	OuterMembrane	matched 129597: Peptidoglycan-associated lipoprotein precursor	Unknown	No matches against database	Unknown	No signal peptide detected	0.00	0.00	0.00	10.00	0.00	OuterMembrane		10.00		PSORTb version 3.0
gi|873978973|gb|AKP73503.1| peptidase [Piscirickettsia salmonis LF-89 = ATCC VR-1361]	Unknown		Cytoplasmic		Unknown		Unknown	1 internal helix found	Unknown	No motifs found	Unknown	No motifs found	Unknown		Unknown		Unknown	No matches to profiles found	CytoplasmicMembrane	matched 84028736: Probable protease sohB	Unknown	No matches against database	Non-Cytoplasmic	Signal peptide detected	0.00	9.99	0.01	0.00	0.01	CytoplasmicMembrane		9.99		PSORTb version 3.0
gi|873979102|gb|AKP73632.1| molecular chaperone HtpG [Piscirickettsia salmonis LF-89 = ATCC VR-1361]	Unknown		Cytoplasmic		Unknown		Unknown	No internal helices found	Unknown	No motifs found	Unknown	No motifs found	Unknown		Unknown		Unknown	No matches to profiles found	Cytoplasmic	matched 123726: Cytoplasmic protein	Unknown	No matches against database	Unknown	No signal peptide detected	9.97	0.01	0.01	0.00	0.00	Cytoplasmic		9.97		PSORTb version 3.0
gi|873979115|gb|AKP73645.1| peptidase M16 [Piscirickettsia salmonis LF-89 = ATCC VR-1361]	Unknown		Unknown		Unknown		Unknown	No internal helices found	Unknown	No motifs found	Unknown	No motifs found	Unknown		Unknown		Unknown	No matches to profiles found	Unknown	No matches against database	Unknown	No matches against database	Unknown	No signal peptide detected	2.00	2.00	2.00	2.00	2.00	Unknown		2.00		PSORTb version 3.0
gi|873979141|gb|AKP73671.1| hypothetical protein PSLF89_1866 [Piscirickettsia salmonis LF-89 = ATCC VR-1361]	CytoplasmicMembrane		Unknown		Unknown		Unknown	No internal helices found	Unknown	No motifs found	Unknown	No motifs found	Unknown		Unknown		Unknown	No matches to profiles found	Unknown	No matches against database	Unknown	No matches against database	Unknown	No signal peptide detected	0.04	9.82	0.12	0.01	0.01	CytoplasmicMembrane		9.82		PSORTb version 3.0
gi|873979142|gb|AKP73672.1| conjugal transfer protein TrbI [Piscirickettsia salmonis LF-89 = ATCC VR-1361]	Unknown		Unknown		Unknown		Unknown	1 internal helix found	Unknown	No motifs found	Unknown	No motifs found	Unknown		Unknown		Unknown	No matches to profiles found	Unknown	No matches against database	Unknown	No matches against database	Unknown	No signal peptide detected	2.00	2.00	2.00	2.00	2.00	Unknown		2.00		PSORTb version 3.0
gi|873979143|gb|AKP73673.1| hypothetical protein PSLF89_1868 [Piscirickettsia salmonis LF-89 = ATCC VR-1361]	Unknown		Unknown		Unknown		Unknown	1 internal helix found	Unknown	No motifs found	Unknown	No motifs found	Unknown		Unknown		Unknown	No matches to profiles found	Unknown	No matches against database	Unknown	No matches against database	Unknown	No signal peptide detected	2.00	2.00	2.00	2.00	2.00	Unknown		2.00		PSORTb version 3.0
gi|873979147|gb|AKP73677.1| type IV secretion system protein DotC [Piscirickettsia salmonis LF-89 = ATCC VR-1361]	Unknown		Unknown		Unknown		Unknown	No internal helices found	Unknown	No motifs found	Unknown	No motifs found	Unknown		Unknown		Unknown	No matches to profiles found	Unknown	No matches against database	Unknown	No matches against database	Unknown	No signal peptide detected	2.00	2.00	2.00	2.00	2.00	Unknown		2.00		PSORTb version 3.0
gi|873979155|gb|AKP73685.1| AAA family ATPase [Piscirickettsia salmonis LF-89 = ATCC VR-1361]	Unknown		Cytoplasmic		Unknown		Unknown	No internal helices found	Unknown	No motifs found	Unknown	No motifs found	Unknown		Unknown		Unknown	No matches to profiles found	Unknown	No matches against database	Unknown	No matches against database	Unknown	No signal peptide detected	8.96	0.51	0.26	0.01	0.26	Cytoplasmic		8.96		PSORTb version 3.0
gi|873979214|gb|AKP73744.1| fimbrial protein FimV [Piscirickettsia salmonis LF-89 = ATCC VR-1361]	CytoplasmicMembrane		Unknown		Unknown		Unknown	2 internal helices found	Unknown	No motifs found	Unknown	No motifs found	Unknown		Unknown		Unknown	No matches to profiles found	Unknown	No matches against database	Unknown	No matches against database	Unknown	No signal peptide detected	0.04	9.82	0.12	0.01	0.01	CytoplasmicMembrane		9.82		PSORTb version 3.0
gi|873979221|gb|AKP73751.1| gamma-glutamyltranspeptidase [Piscirickettsia salmonis LF-89 = ATCC VR-1361]	Unknown		Unknown		Unknown		Unknown	1 internal helix found	Unknown	No motifs found	Unknown	No motifs found	Unknown		Unknown		Unknown	No matches to profiles found	Periplasmic	matched 121147: Periplasmic protein	Unknown	No matches against database	Unknown	No signal peptide detected	0.33	0.06	9.44	0.06	0.11	Periplasmic		9.44		PSORTb version 3.0
gi|873979228|gb|AKP73758.1| carbon storage regulator [Piscirickettsia salmonis LF-89 = ATCC VR-1361]	Unknown		Unknown		Unknown		Unknown	No internal helices found	Unknown	No motifs found	Unknown	No motifs found	Unknown		Unknown		Unknown	No matches to profiles found	Unknown	No matches against database	Unknown	No matches against database	Unknown	No signal peptide detected	2.00	2.00	2.00	2.00	2.00	Unknown		2.00		PSORTb version 3.0
gi|873979240|gb|AKP73770.1| hflK protein [Piscirickettsia salmonis LF-89 = ATCC VR-1361]	Unknown		Unknown		Unknown		Unknown	1 internal helix found	Unknown	No motifs found	Unknown	No motifs found	Unknown		Unknown		Unknown	No matches to profiles found	Unknown	No matches against database	Unknown	No matches against database	Unknown	No signal peptide detected	2.00	2.00	2.00	2.00	2.00	Unknown		2.00		PSORTb version 3.0
gi|873979309|gb|AKP73839.1| bacterioferritin [Piscirickettsia salmonis LF-89 = ATCC VR-1361]	Unknown		Cytoplasmic		Unknown		Unknown	No internal helices found	Unknown	No motifs found	Unknown	No motifs found	Unknown		Unknown		Unknown	No matches to profiles found	Cytoplasmic	matched 16131215: bacterioferritin, iron storage and detoxification protein [Escherichia coli K12]	Unknown	No matches against database	Unknown	No signal peptide detected	9.97	0.01	0.01	0.00	0.00	Cytoplasmic		9.97		PSORTb version 3.0
gi|873979350|gb|AKP73880.1| flagellar biosynthesis protein FlhA [Piscirickettsia salmonis LF-89 = ATCC VR-1361]	CytoplasmicMembrane		Unknown		Unknown		CytoplasmicMembrane	8 internal helices found	CytoplasmicMembrane	matched PS00994: FHIPEP Pattern - Cytoplasmic Membrane	Unknown	No motifs found	Unknown		Unknown		Unknown	No matches to profiles found	CytoplasmicMembrane	matched 2494468: Flagellar biosynthesis protein flhA	Unknown	No matches against database	Unknown	No signal peptide detected	0.00	10.00	0.00	0.00	0.00	CytoplasmicMembrane		10.00	Flagellar	PSORTb version 3.0
gi|873979363|gb|AKP73893.1| cysteine desulfurase [Piscirickettsia salmonis LF-89 = ATCC VR-1361]	Unknown		Cytoplasmic		Unknown		Unknown	No internal helices found	Unknown	No motifs found	Unknown	No motifs found	Unknown		Unknown		Unknown	No matches to profiles found	Cytoplasmic	matched 54036531: Cysteine desulfurase	Unknown	No matches against database	Unknown	No signal peptide detected	9.97	0.01	0.01	0.00	0.00	Cytoplasmic		9.97		PSORTb version 3.0
gi|873979371|gb|AKP73901.1| nucleoside:proton symporter [Piscirickettsia salmonis LF-89 = ATCC VR-1361]	CytoplasmicMembrane		Unknown		Unknown		CytoplasmicMembrane	10 internal helices found	Unknown	No motifs found	Unknown	No motifs found	Unknown		Unknown		Unknown	No matches to profiles found	CytoplasmicMembrane	matched 465598: Inner membrane transport protein yeiJ	Unknown	No matches against database	Unknown	No signal peptide detected	0.00	10.00	0.00	0.00	0.00	CytoplasmicMembrane		10.00		PSORTb version 3.0
gi|873979466|gb|AKP73996.1| disulfide bond formation protein DsbA [Piscirickettsia salmonis LF-89 = ATCC VR-1361]	Unknown		Unknown		Unknown		Unknown	No internal helices found	Unknown	No motifs found	Unknown	No motifs found	Unknown		Unknown		Unknown	No matches to profiles found	Unknown	No matches against database	Unknown	No matches against database	Non-Cytoplasmic	Signal peptide detected	0.00	2.50	2.50	2.50	2.50	Unknown		2.50		PSORTb version 3.0
gi|873979486|gb|AKP74016.1| hypothetical protein PSLF89_2295 [Piscirickettsia salmonis LF-89 = ATCC VR-1361]	Unknown		Cytoplasmic		Extracellular		Unknown	No internal helices found	Unknown	No motifs found	Unknown	No motifs found	Unknown		Unknown		Unknown	No matches to profiles found	Cytoplasmic	matched 15596862: hypothetical protein[Pseudomonas aeruginosa PAO1]	Unknown	No matches against database	Unknown	No signal peptide detected	9.54	0.01	0.16	0.00	0.29	Cytoplasmic		9.54		PSORTb version 3.0
gi|873979502|gb|AKP74032.1| aminotransferase [Piscirickettsia salmonis LF-89 = ATCC VR-1361]	CytoplasmicMembrane		Unknown		Unknown		CytoplasmicMembrane	3 internal helices found	Unknown	No motifs found	Unknown	No motifs found	Unknown		Unknown		Unknown	No matches to profiles found	Unknown	No matches against database	Unknown	No matches against database	Unknown	No signal peptide detected	0.00	10.00	0.00	0.00	0.00	CytoplasmicMembrane		10.00		PSORTb version 3.0
gi|873979558|gb|AKP74088.1| hypothetical protein PSLF89_2402 [Piscirickettsia salmonis LF-89 = ATCC VR-1361]	Unknown		Cytoplasmic		Unknown		Unknown	No internal helices found	Unknown	No motifs found	Unknown	No motifs found	Unknown		Unknown		Unknown	No matches to profiles found	Unknown	No matches against database	Unknown	No matches against database	Unknown	No signal peptide detected	8.96	0.51	0.26	0.01	0.26	Cytoplasmic		8.96		PSORTb version 3.0
gi|873979560|gb|AKP74090.1| hypothetical protein PSLF89_2404 [Piscirickettsia salmonis LF-89 = ATCC VR-1361]	Unknown		Cytoplasmic		Unknown		Unknown	2 internal helices found	Unknown	No motifs found	Unknown	No motifs found	Unknown		Unknown		Unknown	No matches to profiles found	Unknown	No matches against database	Unknown	No matches against database	Unknown	No signal peptide detected	8.96	0.51	0.26	0.01	0.26	Cytoplasmic		8.96		PSORTb version 3.0
gi|873979583|gb|AKP74113.1| hypothetical protein PSLF89_2434 [Piscirickettsia salmonis LF-89 = ATCC VR-1361]	Unknown		Unknown		Unknown		Unknown	No internal helices found	Unknown	No motifs found	Unknown	No motifs found	Unknown		Unknown		Unknown	No matches to profiles found	Unknown	No matches against database	Unknown	No matches against database	Non-Cytoplasmic	Signal peptide detected	0.00	2.50	2.50	2.50	2.50	Unknown		2.50		PSORTb version 3.0
gi|873979626|gb|AKP74156.1| sodium:proton exchanger [Piscirickettsia salmonis LF-89 = ATCC VR-1361]	CytoplasmicMembrane		Unknown		Unknown		CytoplasmicMembrane	11 internal helices found	Unknown	No motifs found	Unknown	No motifs found	Unknown		Unknown		Unknown	No matches to profiles found	CytoplasmicMembrane	matched 125336: Cytoplasmic membrane integral membrane protein	Unknown	No matches against database	Unknown	No signal peptide detected	0.00	10.00	0.00	0.00	0.00	CytoplasmicMembrane		10.00		PSORTb version 3.0
gi|873979639|gb|AKP74169.1| outer membrane assembly lipoyfio family protein [Piscirickettsia salmonis LF-89 = ATCC VR-1361]	Unknown		Unknown		Unknown		Unknown	No internal helices found	Unknown	No motifs found	Unknown	No motifs found	Unknown		Unknown		Unknown	No matches to profiles found	OuterMembrane	matched 15599741: competence protein ComL[Pseudomonas aeruginosa PAO1]	Unknown	No matches against database	Unknown	No signal peptide detected	0.01	0.01	0.03	9.92	0.03	OuterMembrane		9.92		PSORTb version 3.0
gi|873979697|gb|AKP74227.1| hypothetical protein PSLF89_2580 [Piscirickettsia salmonis LF-89 = ATCC VR-1361]	CytoplasmicMembrane		Unknown		Unknown		Unknown	1 internal helix found	Unknown	No motifs found	Unknown	No motifs found	Unknown		Unknown		Unknown	No matches to profiles found	Unknown	No matches against database	Unknown	No matches against database	Unknown	No signal peptide detected	0.04	9.82	0.12	0.01	0.01	CytoplasmicMembrane		9.82		PSORTb version 3.0
gi|873979708|gb|AKP74238.1| elongation factor 4 [Piscirickettsia salmonis LF-89 = ATCC VR-1361]	Unknown		Cytoplasmic		Unknown		Unknown	No internal helices found	Unknown	No motifs found	Unknown	No motifs found	Unknown		Unknown		Unknown	No matches to profiles found	CytoplasmicMembrane	matched 46397475: GTP-binding protein lepA	Unknown	No matches against database	Unknown	No signal peptide detected	2.11	7.88	0.00	0.00	0.00	CytoplasmicMembrane		7.88		PSORTb version 3.0
gi|873979727|gb|AKP74257.1| DNA-binding protein [Piscirickettsia salmonis LF-89 = ATCC VR-1361]	Unknown		Unknown		Unknown		Unknown	No internal helices found	Unknown	No motifs found	Unknown	No motifs found	Unknown		Unknown		Unknown	No matches to profiles found	Unknown	No matches against database	Unknown	No matches against database	Unknown	No signal peptide detected	2.00	2.00	2.00	2.00	2.00	Unknown		2.00		PSORTb version 3.0
gi|873979753|gb|AKP74283.1| DNA repair protein [Piscirickettsia salmonis LF-89 = ATCC VR-1361]	CytoplasmicMembrane		Unknown		Unknown		Unknown	No internal helices found	Unknown	No motifs found	Unknown	No motifs found	Unknown		Unknown		Unknown	No matches to profiles found	Unknown	No matches against database	Unknown	No matches against database	Unknown	No signal peptide detected	0.04	9.82	0.12	0.01	0.01	CytoplasmicMembrane		9.82		PSORTb version 3.0
gi|873979764|gb|AKP74294.1| isocitrate dehydrogenase [Piscirickettsia salmonis LF-89 = ATCC VR-1361]	Unknown		Unknown		Unknown		Unknown	No internal helices found	Unknown	No motifs found	Unknown	No motifs found	Unknown		Unknown		Unknown	No matches to profiles found	Cytoplasmic	matched 729813: Cytoplasmic protein	Unknown	No matches against database	Unknown	No signal peptide detected	9.26	0.24	0.48	0.01	0.01	Cytoplasmic		9.26		PSORTb version 3.0
gi|873979775|gb|AKP74305.1| hypothetical protein PSLF89_2707 [Piscirickettsia salmonis LF-89 = ATCC VR-1361]	CytoplasmicMembrane		Unknown		Unknown		Unknown	2 internal helices found	Unknown	No motifs found	Unknown	No motifs found	Unknown		Unknown		Unknown	No matches to profiles found	Unknown	No matches against database	Unknown	No matches against database	Unknown	No signal peptide detected	0.04	9.82	0.12	0.01	0.01	CytoplasmicMembrane		9.82		PSORTb version 3.0
gi|873979802|gb|AKP74332.1| hypothetical protein PSLF89_2747 [Piscirickettsia salmonis LF-89 = ATCC VR-1361]	Unknown		Unknown		Unknown		Unknown	No internal helices found	Unknown	No motifs found	Unknown	No motifs found	Unknown		Unknown		Unknown	No matches to profiles found	Unknown	No matches against database	Unknown	No matches against database	Unknown	No signal peptide detected	2.00	2.00	2.00	2.00	2.00	Unknown		2.00		PSORTb version 3.0
gi|873979803|gb|AKP74333.1| hypothetical protein PSLF89_2749 [Piscirickettsia salmonis LF-89 = ATCC VR-1361]	CytoplasmicMembrane		Unknown		Unknown		Unknown	No internal helices found	Unknown	No motifs found	Unknown	No motifs found	Unknown		Unknown		Unknown	No matches to profiles found	Unknown	No matches against database	Unknown	No matches against database	Unknown	No signal peptide detected	0.04	9.82	0.12	0.01	0.01	CytoplasmicMembrane		9.82		PSORTb version 3.0
gi|873979830|gb|AKP74360.1| hypothetical protein PSLF89_2784 [Piscirickettsia salmonis LF-89 = ATCC VR-1361]	Unknown		Unknown		Unknown		Unknown	No internal helices found	Unknown	No motifs found	Unknown	No motifs found	Unknown		Unknown		Unknown	No matches to profiles found	Unknown	No matches against database	Unknown	No matches against database	Unknown	No signal peptide detected	2.00	2.00	2.00	2.00	2.00	Unknown		2.00		PSORTb version 3.0
gi|873979843|gb|AKP74373.1| hypothetical protein PSLF89_2800 [Piscirickettsia salmonis LF-89 = ATCC VR-1361]	Unknown		Unknown		Unknown		Unknown	1 internal helix found	Unknown	No motifs found	Unknown	No motifs found	Unknown		Unknown		Unknown	No matches to profiles found	Unknown	No matches against database	Unknown	No matches against database	Unknown	No signal peptide detected	2.00	2.00	2.00	2.00	2.00	Unknown		2.00		PSORTb version 3.0
gi|873979859|gb|AKP74389.1| meta-pathway of phenol degradation family protein [Piscirickettsia salmonis LF-89 = ATCC VR-1361]	Unknown		Unknown		Unknown		Unknown	1 internal helix found	Unknown	No motifs found	Unknown	No motifs found	Unknown		Unknown		Unknown	No matches to profiles found	Unknown	No matches against database	Unknown	No matches against database	Non-Cytoplasmic	Signal peptide detected	0.00	2.50	2.50	2.50	2.50	Unknown		2.50		PSORTb version 3.0
gi|873979877|gb|AKP74407.1| nuclease [Piscirickettsia salmonis LF-89 = ATCC VR-1361]	Unknown		Cytoplasmic		Unknown		Unknown	No internal helices found	Unknown	No motifs found	Unknown	No motifs found	Unknown		Unknown		Unknown	No matches to profiles found	Unknown	No matches against database	Unknown	No matches against database	Unknown	No signal peptide detected	8.96	0.51	0.26	0.01	0.26	Cytoplasmic		8.96		PSORTb version 3.0
gi|873979897|gb|AKP74427.1| 6,7-dimethyl-8-ribityllumazine synthase [Piscirickettsia salmonis LF-89 = ATCC VR-1361]	Unknown		Unknown		Unknown		Unknown	No internal helices found	Unknown	No motifs found	Unknown	No motifs found	Unknown		Unknown		Unknown	No matches to profiles found	Cytoplasmic	matched 15599248: Cytoplasmic protein	Unknown	No matches against database	Unknown	No signal peptide detected	9.26	0.24	0.48	0.01	0.01	Cytoplasmic		9.26		PSORTb version 3.0
gi|873979967|gb|AKP74497.1| peptidylprolyl isomerase [Piscirickettsia salmonis LF-89 = ATCC VR-1361]	Unknown		Unknown		Unknown		Unknown	1 internal helix found	Unknown	No motifs found	Unknown	No motifs found	Unknown		Periplasmic		Unknown	No matches to profiles found	OuterMembrane	matched 127105: Outer membrane integral membrane protein	Unknown	No matches against database	Non-Cytoplasmic	Signal peptide detected	0.00	0.00	7.40	2.49	0.11	Unknown	(This protein may have multiple localization sites.)	7.40		PSORTb version 3.0
gi|873979970|gb|AKP74500.1| MFS sugar transporter [Piscirickettsia salmonis LF-89 = ATCC VR-1361]	CytoplasmicMembrane		Unknown		Unknown		CytoplasmicMembrane	12 internal helices found	Unknown	No motifs found	Unknown	No motifs found	Unknown		Unknown		CytoplasmicMembrane	matched PS50850: MFS Profile - Cytoplasmic Membrane	CytoplasmicMembrane	matched 3915309: Cytoplasmic membrane integral membrane protein	Unknown	No matches against database	Unknown	No signal peptide detected	0.00	10.00	0.00	0.00	0.00	CytoplasmicMembrane		10.00		PSORTb version 3.0
gi|873979976|gb|AKP74506.1| chloramphenical resistance permease RarD [Piscirickettsia salmonis LF-89 = ATCC VR-1361]	CytoplasmicMembrane		Unknown		Unknown		CytoplasmicMembrane	10 internal helices found	Unknown	No motifs found	Unknown	No motifs found	Unknown		Unknown		Unknown	No matches to profiles found	CytoplasmicMembrane	matched 266881: Protein rarD	Unknown	No matches against database	Unknown	No signal peptide detected	0.00	10.00	0.00	0.00	0.00	CytoplasmicMembrane		10.00		PSORTb version 3.0
gi|873980015|gb|AKP74545.1| glycine dehydrogenase [Piscirickettsia salmonis LF-89 = ATCC VR-1361]	Unknown		Cytoplasmic		Unknown		Unknown	No internal helices found	Unknown	No motifs found	Unknown	No motifs found	Unknown		Unknown		Unknown	No matches to profiles found	Cytoplasmic	matched 15597641: glycine cleavage system protein P2[Pseudomonas aeruginosa PAO1]	Unknown	No matches against database	Unknown	No signal peptide detected	9.97	0.01	0.01	0.00	0.00	Cytoplasmic		9.97		PSORTb version 3.0
gi|873980020|gb|AKP74550.1| ADP-L-glycero-D-mannoheptose-6-epimerase [Piscirickettsia salmonis LF-89 = ATCC VR-1361]	Unknown		Cytoplasmic		Unknown		Unknown	No internal helices found	Unknown	No motifs found	Unknown	No motifs found	Unknown		Unknown		Unknown	No matches to profiles found	Cytoplasmic	matched 15598533: ADP-L-glycero-D-mannoheptose 6-epimerase[Pseudomonas aeruginosa PAO1]	Unknown	No matches against database	Unknown	No signal peptide detected	9.97	0.01	0.01	0.00	0.00	Cytoplasmic		9.97		PSORTb version 3.0
gi|873980030|gb|AKP74560.1| chagasin [Piscirickettsia salmonis LF-89 = ATCC VR-1361]	Unknown		Unknown		Unknown		Unknown	1 internal helix found	Unknown	No motifs found	Unknown	No motifs found	Unknown		Unknown		Unknown	No matches to profiles found	Unknown	No matches against database	Unknown	No matches against database	Non-Cytoplasmic	Signal peptide detected	0.00	2.50	2.50	2.50	2.50	Unknown		2.50		PSORTb version 3.0
gi|873980100|gb|AKP74630.1| hypothetical protein PSLF89_3125 [Piscirickettsia salmonis LF-89 = ATCC VR-1361]	Unknown		Unknown		Unknown		Unknown	No internal helices found	Unknown	No motifs found	Unknown	No motifs found	Unknown		Unknown		Unknown	No matches to profiles found	CytoplasmicMembrane	matched 3023654: DnaJ-like protein djlA	Unknown	No matches against database	Unknown	No signal peptide detected	0.15	9.82	0.01	0.01	0.01	CytoplasmicMembrane		9.82		PSORTb version 3.0
gi|873980129|gb|AKP74659.1| D-methionine-binding lipoprotein metQ [Piscirickettsia salmonis LF-89 = ATCC VR-1361]	Unknown		Unknown		Unknown		Unknown	1 internal helix found	Unknown	No motifs found	Unknown	No motifs found	Unknown		Unknown		Unknown	No matches to profiles found	CytoplasmicMembrane	matched 128372: Lipoprotein 28 precursor	Unknown	No matches against database	Unknown	No signal peptide detected	0.15	9.82	0.01	0.01	0.01	CytoplasmicMembrane		9.82		PSORTb version 3.0
gi|873980142|gb|AKP74672.1| phosphoribosylamine--glycine ligase [Piscirickettsia salmonis LF-89 = ATCC VR-1361]	Unknown		Cytoplasmic		Unknown		Unknown	No internal helices found	Unknown	No motifs found	Unknown	No motifs found	Unknown		Unknown		Unknown	No matches to profiles found	Cytoplasmic	matched 15600048: phosphoribosylamine--glycine ligase[Pseudomonas aeruginosa PAO1]	Unknown	No matches against database	Unknown	No signal peptide detected	9.97	0.01	0.01	0.00	0.00	Cytoplasmic		9.97		PSORTb version 3.0
gi|873980147|gb|AKP74677.1| acetyl-CoA carboxylase biotin carboxylase subunit [Piscirickettsia salmonis LF-89 = ATCC VR-1361]	Unknown		Cytoplasmic		Unknown		Unknown	No internal helices found	Unknown	No motifs found	Unknown	No motifs found	Unknown		Unknown		Unknown	No matches to profiles found	Cytoplasmic	matched 15600629: probable biotin carboxylase subunit of a transcarboxylase[Pseudomonas aeruginosa PAO1]	Unknown	No matches against database	Unknown	No signal peptide detected	9.97	0.01	0.01	0.00	0.00	Cytoplasmic		9.97		PSORTb version 3.0
gi|873980150|gb|AKP74680.1| molecular chaperone GroES [Piscirickettsia salmonis LF-89 = ATCC VR-1361]	Unknown		Unknown		Unknown		Unknown	No internal helices found	Unknown	No motifs found	Unknown	No motifs found	Unknown		Unknown		Unknown	No matches to profiles found	Cytoplasmic	matched 399238: 10 kDa chaperonin	Unknown	No matches against database	Unknown	No signal peptide detected	9.26	0.24	0.48	0.01	0.01	Cytoplasmic		9.26		PSORTb version 3.0
gi|873980151|gb|AKP74681.1| molecular chaperone GroEL [Piscirickettsia salmonis LF-89 = ATCC VR-1361]	Unknown		Cytoplasmic		Unknown		Unknown	No internal helices found	Unknown	No motifs found	Unknown	No motifs found	Unknown		Unknown		Unknown	No matches to profiles found	Cytoplasmic	matched 399244: 60 kDa chaperonin	Unknown	No matches against database	Unknown	No signal peptide detected	9.97	0.01	0.01	0.00	0.00	Cytoplasmic		9.97		PSORTb version 3.0
gi|873980155|gb|AKP74685.1| pyruvate dehydrogenase [Piscirickettsia salmonis LF-89 = ATCC VR-1361]	Unknown		Cytoplasmic		Unknown		Unknown	No internal helices found	Unknown	No motifs found	Unknown	No motifs found	Unknown		Unknown		Unknown	No matches to profiles found	Cytoplasmic	matched 129056: Dihydrolipoyllysine-residue acetyltransferase component of pyruvate dehydrogenase complex (E2) (Dihydrolipoamide acetyltransferase component of pyruvate dehydrogenase complex)	Unknown	No matches against database	Unknown	No signal peptide detected	9.97	0.01	0.01	0.00	0.00	Cytoplasmic		9.97		PSORTb version 3.0
gi|873980158|gb|AKP74688.1| ATP-dependent metalloprotease [Piscirickettsia salmonis LF-89 = ATCC VR-1361]	CytoplasmicMembrane		Unknown		Unknown		Unknown	2 internal helices found	Unknown	No motifs found	Unknown	No motifs found	Unknown		Unknown		Unknown	No matches to profiles found	CytoplasmicMembrane	matched 120570: Cytoplasmic membrane integral membrane protein	Unknown	No matches against database	Unknown	No signal peptide detected	0.00	10.00	0.00	0.00	0.00	CytoplasmicMembrane		10.00		PSORTb version 3.0
gi|873980188|gb|AKP74718.1| outer membrane family protein [Piscirickettsia salmonis LF-89 = ATCC VR-1361]	Unknown		Unknown		Unknown		Unknown	No internal helices found	Unknown	No motifs found	Unknown	No motifs found	Unknown		Unknown		Unknown	No matches to profiles found	Unknown	No matches against database	Unknown	No matches against database	Non-Cytoplasmic	Signal peptide detected	0.00	2.50	2.50	2.50	2.50	Unknown		2.50		PSORTb version 3.0
gi|873980202|gb|AKP74732.1| hypothetical protein PSLF89_3244 [Piscirickettsia salmonis LF-89 = ATCC VR-1361]	Unknown		Unknown		Unknown		Unknown	1 internal helix found	Unknown	No motifs found	Unknown	No motifs found	Unknown		Unknown		Unknown	No matches to profiles found	Unknown	No matches against database	Unknown	No matches against database	Unknown	No signal peptide detected	2.00	2.00	2.00	2.00	2.00	Unknown		2.00		PSORTb version 3.0
gi|873980208|gb|AKP74738.1| acriflavine resistance protein B [Piscirickettsia salmonis LF-89 = ATCC VR-1361]	CytoplasmicMembrane		Unknown		Unknown		CytoplasmicMembrane	12 internal helices found	Unknown	No motifs found	Unknown	No motifs found	Unknown		Unknown		Unknown	No matches to profiles found	CytoplasmicMembrane	matched 2506970: Probable aminoglycoside efflux pump	Unknown	No matches against database	Unknown	No signal peptide detected	0.00	10.00	0.00	0.00	0.00	CytoplasmicMembrane		10.00		PSORTb version 3.0
gi|873980269|gb|AKP74799.1| hypothetical protein PSLF89_3316 [Piscirickettsia salmonis LF-89 = ATCC VR-1361]	Unknown		Unknown		Unknown		Unknown	No internal helices found	Unknown	No motifs found	Unknown	No motifs found	Unknown		Unknown		Unknown	No matches to profiles found	Unknown	No matches against database	Unknown	No matches against database	Unknown	No signal peptide detected	2.00	2.00	2.00	2.00	2.00	Unknown		2.00		PSORTb version 3.0
gi|873980288|gb|AKP74818.1| hypothetical protein PSLF89_3348 [Piscirickettsia salmonis LF-89 = ATCC VR-1361]	CytoplasmicMembrane		Unknown		Unknown		CytoplasmicMembrane	6 internal helices found	Unknown	No motifs found	Unknown	No motifs found	Unknown		Unknown		Unknown	No matches to profiles found	Unknown	No matches against database	Unknown	No matches against database	Unknown	No signal peptide detected	0.00	10.00	0.00	0.00	0.00	CytoplasmicMembrane		10.00		PSORTb version 3.0
gi|873980312|gb|AKP74842.1| ATP synthase subunit beta [Piscirickettsia salmonis LF-89 = ATCC VR-1361]	Unknown		Cytoplasmic		Unknown		Unknown	No internal helices found	Unknown	No motifs found	Unknown	No motifs found	Unknown		Unknown		Unknown	No matches to profiles found	Cytoplasmic,CytoplasmicMembrane	matched 81175147: ATP synthase subunit beta (ATPase subunit beta) (ATP synthase F1 sector subunit beta)	Unknown	No matches against database	Unknown	No signal peptide detected	9.12	0.88	0.00	0.00	0.00	Cytoplasmic		9.12		PSORTb version 3.0
gi|873980314|gb|AKP74844.1| ATP synthase subunit alpha [Piscirickettsia salmonis LF-89 = ATCC VR-1361]	Unknown		Cytoplasmic		Unknown		Unknown	No internal helices found	Unknown	No motifs found	Unknown	No motifs found	Unknown		Unknown		Unknown	No matches to profiles found	Cytoplasmic	matched 81175143: ATP synthase subunit alpha (ATPase subunit alpha) (ATP synthase F1 sector subunit alpha)	Unknown	No matches against database	Unknown	No signal peptide detected	9.97	0.01	0.01	0.00	0.00	Cytoplasmic		9.97		PSORTb version 3.0
gi|873980323|gb|AKP74853.1| tRNA modification GTPase TrmE [Piscirickettsia salmonis LF-89 = ATCC VR-1361]	Unknown		Cytoplasmic		Unknown		Unknown	No internal helices found	Unknown	No motifs found	Unknown	No motifs found	Unknown		Unknown		Unknown	No matches to profiles found	Cytoplasmic,CytoplasmicMembrane	matched 21363001: tRNA modification GTPase trmE	Unknown	No matches against database	Unknown	No signal peptide detected	9.12	0.88	0.00	0.00	0.00	Cytoplasmic		9.12		PSORTb version 3.0
gi|917322857|ref|WP_051929569.1| hypothetical protein [Piscirickettsia salmonis]	Unknown		Unknown		Unknown		Unknown	No internal helices found	Unknown	No motifs found	Unknown	No motifs found	Unknown		Unknown		Unknown	No matches to profiles found	Unknown	No matches against database	Unknown	No matches against database	Unknown	No signal peptide detected	2.00	2.00	2.00	2.00	2.00	Unknown		2.00		PSORTb version 3.0
gi|917322939|ref|WP_051929651.1| hypothetical protein [Piscirickettsia salmonis]	Unknown		Cytoplasmic		Unknown		Unknown	No internal helices found	Unknown	No motifs found	Unknown	No motifs found	Unknown		Unknown		Unknown	No matches to profiles found	Unknown	No matches against database	Unknown	No matches against database	Unknown	No signal peptide detected	8.96	0.51	0.26	0.01	0.26	Cytoplasmic		8.96		PSORTb version 3.0
gi|917322941|ref|WP_051929653.1| hypothetical protein [Piscirickettsia salmonis]	Unknown		Unknown		Unknown		Unknown	No internal helices found	Unknown	No motifs found	Unknown	No motifs found	Unknown		Unknown		Unknown	No matches to profiles found	Unknown	No matches against database	Unknown	No matches against database	Unknown	No signal peptide detected	2.00	2.00	2.00	2.00	2.00	Unknown		2.00		PSORTb version 3.0
gi|917322988|ref|WP_051929700.1| recombinase RecD [Piscirickettsia salmonis]	Unknown		Cytoplasmic		Unknown		Unknown	No internal helices found	Unknown	No motifs found	Unknown	No motifs found	Unknown		Unknown		Unknown	No matches to profiles found	Cytoplasmic	matched 15599479: exodeoxyribonuclease V alpha chain[Pseudomonas aeruginosa PAO1]	Unknown	No matches against database	Unknown	No signal peptide detected	9.97	0.01	0.01	0.00	0.00	Cytoplasmic		9.97		PSORTb version 3.0
gi|917323027|ref|WP_051929739.1| hypothetical protein [Piscirickettsia salmonis]	Unknown		Cytoplasmic		Unknown		Unknown	No internal helices found	Unknown	No motifs found	Unknown	No motifs found	Unknown		Unknown		Unknown	No matches to profiles found	Unknown	No matches against database	Unknown	No matches against database	Unknown	No signal peptide detected	8.96	0.51	0.26	0.01	0.26	Cytoplasmic		8.96		PSORTb version 3.0
gi|917323030|ref|WP_051929742.1| hypothetical protein [Piscirickettsia salmonis]	Unknown		Unknown		Unknown		Unknown	No internal helices found	Unknown	No motifs found	Unknown	No motifs found	Unknown		Unknown		Unknown	No matches to profiles found	Cytoplasmic	matched 67470905: Glutamate 5-kinase	Unknown	No matches against database	Unknown	No signal peptide detected	9.26	0.24	0.48	0.01	0.01	Cytoplasmic		9.26		PSORTb version 3.0
gi|917323118|ref|WP_051929830.1| hypothetical protein [Piscirickettsia salmonis]	Unknown		Unknown		Unknown		Unknown	No internal helices found	Unknown	No motifs found	Unknown	No motifs found	Unknown		Unknown		Unknown	No matches to profiles found	Unknown	No matches against database	Unknown	No matches against database	Unknown	No signal peptide detected	2.00	2.00	2.00	2.00	2.00	Unknown		2.00		PSORTb version 3.0
gi|917323145|ref|WP_051929857.1| hypothetical protein [Piscirickettsia salmonis]	Unknown		Unknown		Unknown		Unknown	No internal helices found	Unknown	No motifs found	Unknown	No motifs found	Unknown		Unknown		Unknown	No matches to profiles found	Unknown	No matches against database	Unknown	No matches against database	Unknown	No signal peptide detected	2.00	2.00	2.00	2.00	2.00	Unknown		2.00		PSORTb version 3.0
gi|917440655|ref|WP_052047073.1| outer membrane protein assembly factor BamB [Piscirickettsia salmonis]	Unknown		Unknown		Unknown		Unknown	No internal helices found	Unknown	No motifs found	Unknown	No motifs found	Unknown		Unknown		Unknown	No matches to profiles found	OuterMembrane	matched 15598995: conserved hypothetical protein[Pseudomonas aeruginosa PAO1]	Unknown	No matches against database	Unknown	No signal peptide detected	0.01	0.01	0.03	9.92	0.03	OuterMembrane		9.92		PSORTb version 3.0
gi|917440666|ref|WP_052047084.1| hypothetical protein, partial [Piscirickettsia salmonis]	Unknown		Unknown		Unknown		Unknown	1 internal helix found	Unknown	No motifs found	Unknown	No motifs found	Unknown		Unknown		Unknown	No matches to profiles found	Unknown	No matches against database	Unknown	No matches against database	Unknown	No signal peptide detected	2.00	2.00	2.00	2.00	2.00	Unknown		2.00		PSORTb version 3.0
gi|917440706|ref|WP_052047124.1| hypothetical protein [Piscirickettsia salmonis]	Unknown		Cytoplasmic		Unknown		Unknown	No internal helices found	Unknown	No motifs found	Unknown	No motifs found	Unknown		Unknown		Unknown	No matches to profiles found	Cytoplasmic	matched 15599479: exodeoxyribonuclease V alpha chain[Pseudomonas aeruginosa PAO1]	Unknown	No matches against database	Unknown	No signal peptide detected	9.97	0.01	0.01	0.00	0.00	Cytoplasmic		9.97		PSORTb version 3.0
gi|917526849|ref|WP_052133266.1| hypothetical protein [Piscirickettsia salmonis]	Unknown		Cytoplasmic		Unknown		Unknown	2 internal helices found	Unknown	No motifs found	Unknown	No motifs found	Unknown		Unknown		Unknown	No matches to profiles found	Unknown	No matches against database	Unknown	No matches against database	Non-Cytoplasmic	Signal peptide detected	0.00	4.90	2.50	0.10	2.50	Unknown	(This protein may have multiple localization sites.)	4.90		PSORTb version 3.0
gi|917526879|ref|WP_052133296.1| signal recognition particle-docking protein FtsY, partial [Piscirickettsia salmonis]	Unknown		Cytoplasmic		Unknown		Unknown	No internal helices found	Unknown	No motifs found	Unknown	No motifs found	Unknown		Unknown		Unknown	No matches to profiles found	Cytoplasmic,CytoplasmicMembrane	matched 120576: Cytoplasmic membrane associated cytoplasmic protein	Unknown	No matches against database	Unknown	No signal peptide detected	9.12	0.88	0.00	0.00	0.00	Cytoplasmic		9.12		PSORTb version 3.0
gi|920727208|gb|ALA26563.1| cobQ/CobB/MinD/ParA nucleotide-binding domain protein (plasmid) [Piscirickettsia salmonis]	Unknown		Cytoplasmic		Unknown		Unknown	No internal helices found	Unknown	No motifs found	Unknown	No motifs found	Unknown		Unknown		Unknown	No matches to profiles found	CytoplasmicMembrane	matched 400260: Septum site-determining protein minD	Unknown	No matches against database	Unknown	No signal peptide detected	2.11	7.88	0.00	0.00	0.00	CytoplasmicMembrane		7.88		PSORTb version 3.0
gi|920727403|gb|ALA26659.1| conjugal transfer protein TraI (plasmid) [Piscirickettsia salmonis]	Unknown		Cytoplasmic		Unknown		Unknown	No internal helices found	Unknown	No motifs found	Unknown	No motifs found	OuterMembrane		Unknown		Unknown	No matches to profiles found	Cytoplasmic	matched 136208: Cytoplasmic protein	Unknown	No matches against database	Unknown	No signal peptide detected	9.94	0.00	0.04	0.00	0.00	Cytoplasmic		9.94		PSORTb version 3.0
gi|920727413|gb|ALA26669.1| recombinase RecD (plasmid) [Piscirickettsia salmonis]	Unknown		Cytoplasmic		Unknown		Unknown	No internal helices found	Unknown	No motifs found	Unknown	No motifs found	Unknown		Unknown		Unknown	No matches to profiles found	Cytoplasmic	matched 15599479: exodeoxyribonuclease V alpha chain[Pseudomonas aeruginosa PAO1]	Unknown	No matches against database	Unknown	No signal peptide detected	9.97	0.01	0.01	0.00	0.00	Cytoplasmic		9.97		PSORTb version 3.0
gi|920728732|gb|ALA23486.1| ATP synthase F1, alpha subunit [Piscirickettsia salmonis]	Unknown		Cytoplasmic		Unknown		Unknown	No internal helices found	Unknown	No motifs found	Unknown	No motifs found	Unknown		Unknown		Unknown	No matches to profiles found	Cytoplasmic	matched 81175143: ATP synthase subunit alpha (ATPase subunit alpha) (ATP synthase F1 sector subunit alpha)	Unknown	No matches against database	Unknown	No signal peptide detected	9.97	0.01	0.01	0.00	0.00	Cytoplasmic		9.97		PSORTb version 3.0
gi|920728735|gb|ALA23489.1| ATP synthase F1, epsilon subunit [Piscirickettsia salmonis]	Unknown		Cytoplasmic		Unknown		Unknown	No internal helices found	Unknown	No motifs found	Unknown	No motifs found	Unknown		Unknown		Unknown	No matches to profiles found	Cytoplasmic,CytoplasmicMembrane	matched 67462174: ATP synthase epsilon chain (ATP synthase F1 sector epsilon subunit)	Unknown	No matches against database	Unknown	No signal peptide detected	9.12	0.88	0.00	0.00	0.00	Cytoplasmic		9.12		PSORTb version 3.0
gi|920728744|gb|ALA23498.1| chromosome partitioning protein ParB [Piscirickettsia salmonis]	Unknown		Cytoplasmic		Unknown		Unknown	No internal helices found	Unknown	No motifs found	Unknown	No motifs found	Unknown		Unknown		Unknown	No matches to profiles found	Unknown	No matches against database	Unknown	No matches against database	Unknown	No signal peptide detected	8.96	0.51	0.26	0.01	0.26	Cytoplasmic		8.96		PSORTb version 3.0
gi|920728745|gb|ALA23499.1| chromosome partitioning protein ParA [Piscirickettsia salmonis]	Unknown		Cytoplasmic		Unknown		Unknown	No internal helices found	Unknown	No motifs found	Unknown	No motifs found	Unknown		Unknown		Unknown	No matches to profiles found	Unknown	No matches against database	Unknown	No matches against database	Unknown	No signal peptide detected	8.96	0.51	0.26	0.01	0.26	Cytoplasmic		8.96		PSORTb version 3.0
gi|920728766|gb|ALA23520.1| membrane protein [Piscirickettsia salmonis]	CytoplasmicMembrane		Unknown		Unknown		CytoplasmicMembrane	6 internal helices found	Unknown	No motifs found	Unknown	No motifs found	Unknown		Unknown		Unknown	No matches to profiles found	Unknown	No matches against database	Unknown	No matches against database	Unknown	No signal peptide detected	0.00	10.00	0.00	0.00	0.00	CytoplasmicMembrane		10.00		PSORTb version 3.0
gi|920728784|gb|ALA23538.1| DNA topoisomerase I [Piscirickettsia salmonis]	Unknown		Cytoplasmic		Unknown		Unknown	No internal helices found	Unknown	No motifs found	Unknown	No motifs found	Unknown		Unknown		Unknown	No matches to profiles found	Cytoplasmic	matched 15610782: DNA topoisomerase I [Mycobacterium tuberculosis H37Rv]	Unknown	No matches against database	Unknown	No signal peptide detected	9.97	0.01	0.01	0.00	0.00	Cytoplasmic		9.97		PSORTb version 3.0
gi|920728837|gb|ALA23591.1| Acriflavin resistance protein AcrF [Piscirickettsia salmonis]	CytoplasmicMembrane		Unknown		Unknown		CytoplasmicMembrane	12 internal helices found	Unknown	No motifs found	Unknown	No motifs found	Unknown		Unknown		Unknown	No matches to profiles found	CytoplasmicMembrane	matched 12230911: Cytoplasmic membrane integral membrane protein	Unknown	No matches against database	Unknown	No signal peptide detected	0.00	10.00	0.00	0.00	0.00	CytoplasmicMembrane		10.00		PSORTb version 3.0
gi|920728843|gb|ALA23597.1| type IV secretion system protein VirB9 [Piscirickettsia salmonis]	Unknown		Unknown		Unknown		Unknown	No internal helices found	Unknown	No motifs found	Unknown	No motifs found	Unknown		Unknown		Unknown	No matches to profiles found	Unknown	No matches against database	Unknown	No matches against database	Non-Cytoplasmic	Signal peptide detected	0.00	2.50	2.50	2.50	2.50	Unknown		2.50		PSORTb version 3.0
gi|920728844|gb|ALA23598.1| type IV secretion system protein VirB10 [Piscirickettsia salmonis]	Unknown		Unknown		Unknown		Unknown	2 internal helices found	Unknown	No motifs found	Unknown	No motifs found	Unknown		Unknown		Unknown	No matches to profiles found	Unknown	No matches against database	Unknown	No matches against database	Non-Cytoplasmic	Signal peptide detected	0.00	2.50	2.50	2.50	2.50	Unknown		2.50		PSORTb version 3.0
gi|920728896|gb|ALA23650.1| transcription termination factor Rho [Piscirickettsia salmonis]	Unknown		Cytoplasmic		Unknown		Unknown	No internal helices found	Unknown	No motifs found	Unknown	No motifs found	Unknown		Unknown		Unknown	No matches to profiles found	Cytoplasmic	matched 732261: Probable ATP synthase yscN	Unknown	No matches against database	Unknown	No signal peptide detected	9.97	0.01	0.01	0.00	0.00	Cytoplasmic		9.97		PSORTb version 3.0
gi|920728918|gb|ALA23672.1| hypothetical protein KW89_203 [Piscirickettsia salmonis]	CytoplasmicMembrane		Unknown		Unknown		Unknown	1 internal helix found	Unknown	No motifs found	Unknown	No motifs found	Unknown		Unknown		Unknown	No matches to profiles found	Unknown	No matches against database	Unknown	No matches against database	Unknown	No signal peptide detected	0.04	9.82	0.12	0.01	0.01	CytoplasmicMembrane		9.82		PSORTb version 3.0
gi|920728935|gb|ALA23689.1| stomatin QmcA [Piscirickettsia salmonis]	Unknown		Cytoplasmic		Unknown		Unknown	1 internal helix found	Unknown	No motifs found	Unknown	No motifs found	Unknown		Unknown		Unknown	No matches to profiles found	Unknown	No matches against database	Unknown	No matches against database	Unknown	No signal peptide detected	8.96	0.51	0.26	0.01	0.26	Cytoplasmic		8.96		PSORTb version 3.0
gi|920728965|gb|ALA23719.1| transcription termination factor NusA [Piscirickettsia salmonis]	Unknown		Cytoplasmic		Unknown		Unknown	No internal helices found	Unknown	No motifs found	Unknown	No motifs found	Unknown		Unknown		Unknown	No matches to profiles found	Cytoplasmic	matched 15599939: N utilization substance protein A[Pseudomonas aeruginosa PAO1]	Unknown	No matches against database	Unknown	No signal peptide detected	9.97	0.01	0.01	0.00	0.00	Cytoplasmic		9.97		PSORTb version 3.0
gi|920728966|gb|ALA23720.1| translation initiation factor IF-2 [Piscirickettsia salmonis]	Unknown		Cytoplasmic		Unknown		Unknown	No internal helices found	Unknown	No motifs found	Unknown	No motifs found	Unknown		Unknown		Unknown	No matches to profiles found	Cytoplasmic	matched 90101372: Translation initiation factor IF-2	Unknown	No matches against database	Unknown	No signal peptide detected	9.97	0.01	0.01	0.00	0.00	Cytoplasmic		9.97		PSORTb version 3.0
gi|920728970|gb|ALA23724.1| polyribonucleotide nucleotidyltransferase [Piscirickettsia salmonis]	Unknown		Cytoplasmic		Unknown		Unknown	No internal helices found	Unknown	No motifs found	Unknown	No motifs found	Unknown		Unknown		Unknown	No matches to profiles found	Cytoplasmic	matched 1172546: Polyribonucleotide nucleotidyltransferase	Unknown	No matches against database	Unknown	No signal peptide detected	9.97	0.01	0.01	0.00	0.00	Cytoplasmic		9.97		PSORTb version 3.0
gi|920728973|gb|ALA23727.1| phasin family protein [Piscirickettsia salmonis]	Unknown		Unknown		Unknown		Unknown	No internal helices found	Unknown	No motifs found	Unknown	No motifs found	Unknown		Unknown		Unknown	No matches to profiles found	Unknown	No matches against database	Unknown	No matches against database	Unknown	No signal peptide detected	2.00	2.00	2.00	2.00	2.00	Unknown		2.00		PSORTb version 3.0
gi|920728977|gb|ALA23731.1| acetyl-CoA C-acetyltransferase family protein [Piscirickettsia salmonis]	Unknown		Cytoplasmic		Unknown		Unknown	No internal helices found	Unknown	No motifs found	Unknown	No motifs found	Unknown		Unknown		Unknown	No matches to profiles found	Cytoplasmic	matched 1174676: Acetyl-CoA acetyltransferase	Unknown	No matches against database	Unknown	No signal peptide detected	9.97	0.01	0.01	0.00	0.00	Cytoplasmic		9.97		PSORTb version 3.0
gi|920729011|gb|ALA23765.1| co-chaperone GrpE [Piscirickettsia salmonis]	Unknown		Cytoplasmic		Unknown		Unknown	No internal helices found	Unknown	No motifs found	Unknown	No motifs found	Unknown		Unknown		Unknown	No matches to profiles found	Cytoplasmic	matched 15599956: heat shock protein GrpE[Pseudomonas aeruginosa PAO1]	Unknown	No matches against database	Unknown	No signal peptide detected	9.97	0.01	0.01	0.00	0.00	Cytoplasmic		9.97		PSORTb version 3.0
gi|920729012|gb|ALA23766.1| molecular chaperone DnaK [Piscirickettsia salmonis]	Unknown		Cytoplasmic		Unknown		Unknown	No internal helices found	Unknown	No motifs found	Unknown	No motifs found	Unknown		Unknown		Unknown	No matches to profiles found	Cytoplasmic	matched 81679176: Chaperone protein dnaK (Heat shock protein 70) (Heat shock 70 kDa protein) (HSP70)	Unknown	No matches against database	Unknown	No signal peptide detected	9.97	0.01	0.01	0.00	0.00	Cytoplasmic		9.97		PSORTb version 3.0
gi|920729013|gb|ALA23767.1| molecular chaperone DnaJ [Piscirickettsia salmonis]	Unknown		Cytoplasmic		Unknown		Unknown	No internal helices found	Unknown	No motifs found	Unknown	No motifs found	Unknown		Periplasmic		Unknown	No matches to profiles found	Cytoplasmic	matched 118719: Chaperone protein dnaJ	Unknown	No matches against database	Unknown	No signal peptide detected	4.03	0.01	5.96	0.00	0.00	Unknown	(This protein may have multiple localization sites.)	5.96		PSORTb version 3.0
gi|920729014|gb|ALA23768.1| dihydrodipicolinate reductase [Piscirickettsia salmonis]	Unknown		Unknown		Unknown		Unknown	No internal helices found	Unknown	No motifs found	Unknown	No motifs found	Unknown		Unknown		Unknown	No matches to profiles found	Cytoplasmic	matched 118242: Dihydrodipicolinate reductase	Unknown	No matches against database	Unknown	No signal peptide detected	9.26	0.24	0.48	0.01	0.01	Cytoplasmic		9.26		PSORTb version 3.0
gi|920729023|gb|ALA23777.1| type IV pilus biogenesis protein PilC [Piscirickettsia salmonis]	CytoplasmicMembrane		Unknown		Unknown		Unknown	2 internal helices found	Unknown	No motifs found	Unknown	No motifs found	Unknown		Unknown		Unknown	No matches to profiles found	CytoplasmicMembrane	matched 2506494: Protein transport protein hofC	Unknown	No matches against database	Unknown	No signal peptide detected	0.00	10.00	0.00	0.00	0.00	CytoplasmicMembrane		10.00		PSORTb version 3.0
gi|920729031|gb|ALA23785.1| 50S ribosomal protein L1 [Piscirickettsia salmonis]	Unknown		Cytoplasmic		Unknown		Unknown	No internal helices found	Unknown	No motifs found	Unknown	No motifs found	Unknown		Unknown		Unknown	No matches to profiles found	Cytoplasmic	matched 15599469: 50S ribosomal protein L1[Pseudomonas aeruginosa PAO1]	Unknown	No matches against database	Unknown	No signal peptide detected	9.97	0.01	0.01	0.00	0.00	Cytoplasmic		9.97		PSORTb version 3.0
gi|920729034|gb|ALA23788.1| DNA-directed RNA polymerase subunit beta [Piscirickettsia salmonis]	Unknown		Cytoplasmic		Unknown		Unknown	No internal helices found	Unknown	No motifs found	Unknown	No motifs found	Unknown		Unknown		Unknown	No matches to profiles found	Cytoplasmic	matched 20139600: Cytoplasmic protein	Unknown	No matches against database	Unknown	No signal peptide detected	9.97	0.01	0.01	0.00	0.00	Cytoplasmic		9.97		PSORTb version 3.0
gi|920729038|gb|ALA23792.1| elongation factor G [Piscirickettsia salmonis]	Unknown		Cytoplasmic		Unknown		Unknown	No internal helices found	Unknown	No motifs found	Unknown	No motifs found	Unknown		Unknown		Unknown	No matches to profiles found	Cytoplasmic	matched 34395591: Elongation factor G	Unknown	No matches against database	Unknown	No signal peptide detected	9.97	0.01	0.01	0.00	0.00	Cytoplasmic		9.97		PSORTb version 3.0
gi|920729044|gb|ALA23798.1| 50S ribosomal protein L2 [Piscirickettsia salmonis]	Unknown		Cytoplasmic		Unknown		Unknown	No internal helices found	Unknown	No motifs found	Unknown	No motifs found	Unknown		Unknown		Unknown	No matches to profiles found	Cytoplasmic	matched 15599456: 50S ribosomal protein L2[Pseudomonas aeruginosa PAO1]	Unknown	No matches against database	Unknown	No signal peptide detected	9.97	0.01	0.01	0.00	0.00	Cytoplasmic		9.97		PSORTb version 3.0
gi|920729047|gb|ALA23801.1| 30S ribosomal protein S3 [Piscirickettsia salmonis]	Unknown		Cytoplasmic		Unknown		Unknown	No internal helices found	Unknown	No motifs found	Unknown	No motifs found	Unknown		Unknown		Unknown	No matches to profiles found	Cytoplasmic	matched 16131193: 30S ribosomal subunit protein S3 [Escherichia coli K12]	Unknown	No matches against database	Unknown	No signal peptide detected	9.97	0.01	0.01	0.00	0.00	Cytoplasmic		9.97		PSORTb version 3.0
gi|920729056|gb|ALA23810.1| 50S ribosomal protein L6 [Piscirickettsia salmonis]	Unknown		Unknown		Unknown		Unknown	No internal helices found	Unknown	No motifs found	Unknown	No motifs found	Unknown		Unknown		Unknown	No matches to profiles found	Cytoplasmic	matched 15599444: 50S ribosomal protein L6[Pseudomonas aeruginosa PAO1]	Unknown	No matches against database	Unknown	No signal peptide detected	9.26	0.24	0.48	0.01	0.01	Cytoplasmic		9.26		PSORTb version 3.0
gi|920729094|gb|ALA23848.1| SCP-2 sterol transfer family protein [Piscirickettsia salmonis]	Unknown		Unknown		Unknown		Unknown	No internal helices found	Unknown	No motifs found	Unknown	No motifs found	Unknown		Unknown		Unknown	No matches to profiles found	Unknown	No matches against database	Unknown	No matches against database	Unknown	No signal peptide detected	2.00	2.00	2.00	2.00	2.00	Unknown		2.00		PSORTb version 3.0
gi|920729141|gb|ALA23895.1| WD domain, G-beta repeat family protein [Piscirickettsia salmonis]	Unknown		Unknown		Unknown		Unknown	No internal helices found	Unknown	No motifs found	Unknown	No motifs found	Unknown		Unknown		Unknown	No matches to profiles found	Unknown	No matches against database	Unknown	No matches against database	Unknown	No signal peptide detected	2.00	2.00	2.00	2.00	2.00	Unknown		2.00		PSORTb version 3.0
gi|920729151|gb|ALA23905.1| tryptophan 2,3-dioxygenase family protein [Piscirickettsia salmonis]	Unknown		Cytoplasmic		Unknown		Unknown	No internal helices found	Unknown	No motifs found	Unknown	No motifs found	Unknown		Unknown		Unknown	No matches to profiles found	Unknown	No matches against database	Unknown	No matches against database	Unknown	No signal peptide detected	8.96	0.51	0.26	0.01	0.26	Cytoplasmic		8.96		PSORTb version 3.0
gi|920729181|gb|ALA23935.1| metal-activated pyridoxal enzyme [Piscirickettsia salmonis]	Unknown		Cytoplasmic		Unknown		Unknown	No internal helices found	Unknown	No motifs found	Unknown	No motifs found	Unknown		Unknown		Unknown	No matches to profiles found	Unknown	No matches against database	Unknown	No matches against database	Unknown	No signal peptide detected	8.96	0.51	0.26	0.01	0.26	Cytoplasmic		8.96		PSORTb version 3.0
gi|920729311|gb|ALA24065.1| Transmembrane protein [Piscirickettsia salmonis]	CytoplasmicMembrane		Unknown		Unknown		Unknown	2 internal helices found	Unknown	No motifs found	Unknown	No motifs found	OuterMembrane		Unknown		Unknown	No matches to profiles found	Unknown	No matches against database	Unknown	No matches against database	Unknown	No signal peptide detected	0.06	4.69	0.52	4.55	0.18	Unknown	(This protein may have multiple localization sites.)	4.69		PSORTb version 3.0
gi|920729331|gb|ALA24085.1| DnaJ domain protein [Piscirickettsia salmonis]	Unknown		Unknown		Unknown		Unknown	No internal helices found	Unknown	No motifs found	Unknown	No motifs found	Unknown		Unknown		Unknown	No matches to profiles found	CytoplasmicMembrane	matched 3023654: DnaJ-like protein djlA	Unknown	No matches against database	Unknown	No signal peptide detected	0.15	9.82	0.01	0.01	0.01	CytoplasmicMembrane		9.82		PSORTb version 3.0
gi|920729370|gb|ALA24124.1| Toluene tolerance Ttg2/phospholipid-binding protein MlaC [Piscirickettsia salmonis]	Unknown		Unknown		Unknown		Unknown	1 internal helix found	Unknown	No motifs found	Unknown	No motifs found	Unknown		Unknown		Unknown	No matches to profiles found	Unknown	No matches against database	Unknown	No matches against database	Non-Cytoplasmic	Signal peptide detected	0.00	2.50	2.50	2.50	2.50	Unknown		2.50		PSORTb version 3.0
gi|920729420|gb|ALA24174.1| ADP-L-glycero-D-manno-heptose-6-epimerase [Piscirickettsia salmonis]	Unknown		Cytoplasmic		Unknown		Unknown	No internal helices found	Unknown	No motifs found	Unknown	No motifs found	Unknown		Unknown		Unknown	No matches to profiles found	Cytoplasmic	matched 15598533: ADP-L-glycero-D-mannoheptose 6-epimerase[Pseudomonas aeruginosa PAO1]	Unknown	No matches against database	Unknown	No signal peptide detected	9.97	0.01	0.01	0.00	0.00	Cytoplasmic		9.97		PSORTb version 3.0
gi|920729425|gb|ALA24179.1| aminotransferase class-V family protein [Piscirickettsia salmonis]	Unknown		Cytoplasmic		Unknown		Unknown	No internal helices found	Unknown	No motifs found	Unknown	No motifs found	Unknown		Unknown		Unknown	No matches to profiles found	Cytoplasmic	matched 15597641: glycine cleavage system protein P2[Pseudomonas aeruginosa PAO1]	Unknown	No matches against database	Unknown	No signal peptide detected	9.97	0.01	0.01	0.00	0.00	Cytoplasmic		9.97		PSORTb version 3.0
gi|920729444|gb|ALA24198.1| Bcr/CflA family drug resistance efflux transporter [Piscirickettsia salmonis]	CytoplasmicMembrane		Unknown		Unknown		CytoplasmicMembrane	12 internal helices found	Unknown	No motifs found	Unknown	No motifs found	Unknown		Unknown		CytoplasmicMembrane	matched PS50850: MFS Profile - Cytoplasmic Membrane	CytoplasmicMembrane	matched 33112633: Bicyclomycin resistance protein	Unknown	No matches against database	Unknown	No signal peptide detected	0.00	10.00	0.00	0.00	0.00	CytoplasmicMembrane		10.00		PSORTb version 3.0
gi|920729461|gb|ALA24215.1| bacterial lipid A biosynthesis acyltransferase family protein [Piscirickettsia salmonis]	Unknown		Unknown		Unknown		Unknown	No internal helices found	Unknown	No motifs found	Unknown	No motifs found	Unknown		Unknown		Unknown	No matches to profiles found	Unknown	No matches against database	Unknown	No matches against database	Unknown	No signal peptide detected	2.00	2.00	2.00	2.00	2.00	Unknown		2.00		PSORTb version 3.0
gi|920729470|gb|ALA24224.1| outer membrane family protein [Piscirickettsia salmonis]	Unknown		Unknown		Unknown		Unknown	1 internal helix found	Unknown	No motifs found	Unknown	No motifs found	Unknown		Unknown		Unknown	No matches to profiles found	Unknown	No matches against database	Unknown	No matches against database	Non-Cytoplasmic	Signal peptide detected	0.00	2.50	2.50	2.50	2.50	Unknown		2.50		PSORTb version 3.0
gi|920729476|gb|ALA24230.1| DNA polymerase III, alpha subunit [Piscirickettsia salmonis]	Unknown		Cytoplasmic		Unknown		Unknown	No internal helices found	Unknown	No motifs found	Unknown	No motifs found	Unknown		Unknown		Unknown	No matches to profiles found	Cytoplasmic	matched 118794: Cytoplasmic protein	Unknown	No matches against database	Unknown	No signal peptide detected	9.97	0.01	0.01	0.00	0.00	Cytoplasmic		9.97		PSORTb version 3.0
gi|920729478|gb|ALA24232.1| acetyl-CoA carboxylase, carboxyl transferase, alpha subunit [Piscirickettsia salmonis]	Unknown		Cytoplasmic		Unknown		Unknown	No internal helices found	Unknown	No motifs found	Unknown	No motifs found	Unknown		Unknown		Unknown	No matches to profiles found	Cytoplasmic	matched 78099211: Acetyl-coenzyme A carboxylase carboxyl transferase subunit alpha	Unknown	No matches against database	Unknown	No signal peptide detected	9.97	0.01	0.01	0.00	0.00	Cytoplasmic		9.97		PSORTb version 3.0
gi|920729497|gb|ALA24251.1| superoxide dismutase [Piscirickettsia salmonis]	Unknown		Unknown		Unknown		Unknown	1 internal helix found	Periplasmic	matched PS00332: SOD_CU_ZN_2 Pattern - Periplasmic	Unknown	No motifs found	Unknown		Unknown		Unknown	No matches to profiles found	Periplasmic	matched 68067565: Superoxide dismutase [Cu-Zn] precursor	Unknown	No matches against database	Unknown	No signal peptide detected	0.00	0.00	10.00	0.00	0.00	Periplasmic		10.00		PSORTb version 3.0
gi|920729526|gb|ALA24280.1| MFP transporter [Piscirickettsia salmonis]	Unknown		Unknown		Unknown		Unknown	1 internal helix found	Unknown	No motifs found	Unknown	No motifs found	Unknown		Unknown		Unknown	No matches to profiles found	CytoplasmicMembrane	matched 15598332: probable secretion protein[Pseudomonas aeruginosa PAO1]	Unknown	No matches against database	Unknown	No signal peptide detected	0.15	9.82	0.01	0.01	0.01	CytoplasmicMembrane		9.82		PSORTb version 3.0
gi|920729530|gb|ALA24284.1| 3-methyl-2-oxobutanoate hydroxymethyltransferase [Piscirickettsia salmonis]	Unknown		Unknown		Unknown		Unknown	No internal helices found	Unknown	No motifs found	Unknown	No motifs found	Unknown		Unknown		Unknown	No matches to profiles found	Unknown	No matches against database	Unknown	No matches against database	Unknown	No signal peptide detected	2.00	2.00	2.00	2.00	2.00	Unknown		2.00		PSORTb version 3.0
gi|920729564|gb|ALA24318.1| ABC transporter family protein [Piscirickettsia salmonis]	CytoplasmicMembrane		Unknown		Unknown		CytoplasmicMembrane	6 internal helices found	Unknown	No motifs found	Unknown	No motifs found	Unknown		Unknown		Unknown	No matches to profiles found	CytoplasmicMembrane	matched 1170305: Toxin RTX-I translocation ATP-binding protein	Unknown	No matches against database	Unknown	No signal peptide detected	0.00	10.00	0.00	0.00	0.00	CytoplasmicMembrane		10.00		PSORTb version 3.0
gi|920729567|gb|ALA24321.1| D-alanyl-D-alanine carboxypeptidase [Piscirickettsia salmonis]	Unknown		Unknown		Unknown		Unknown	No internal helices found	Unknown	No motifs found	Unknown	No motifs found	Unknown		Unknown		Unknown	No matches to profiles found	CytoplasmicMembrane	matched 585034: D-alanyl-D-alanine carboxypeptidase precursor	Unknown	No matches against database	Non-Cytoplasmic	Signal peptide detected	0.00	9.97	0.01	0.01	0.01	CytoplasmicMembrane		9.97		PSORTb version 3.0
gi|920729573|gb|ALA24327.1| hypothetical protein KW89_859 [Piscirickettsia salmonis]	Unknown		Cytoplasmic		Unknown		Unknown	No internal helices found	Unknown	No motifs found	Unknown	No motifs found	Unknown		Unknown		Unknown	No matches to profiles found	Unknown	No matches against database	Unknown	No matches against database	Unknown	No signal peptide detected	8.96	0.51	0.26	0.01	0.26	Cytoplasmic		8.96		PSORTb version 3.0
gi|920729587|gb|ALA24341.1| integrase [Piscirickettsia salmonis]	Unknown		Unknown		Unknown		Unknown	No internal helices found	Unknown	No motifs found	Unknown	No motifs found	Unknown		Unknown		Unknown	No matches to profiles found	Unknown	No matches against database	Unknown	No matches against database	Unknown	No signal peptide detected	2.00	2.00	2.00	2.00	2.00	Unknown		2.00		PSORTb version 3.0
gi|920729623|gb|ALA24377.1| type I secretion protein TolC [Piscirickettsia salmonis]	Unknown		Unknown		Extracellular		Unknown	1 internal helix found	Unknown	No motifs found	Unknown	No motifs found	OuterMembrane		Unknown		Unknown	No matches to profiles found	OuterMembrane	matched 135980: Outer membrane integral membrane protein	Unknown	No matches against database	Non-Cytoplasmic	Signal peptide detected	0.00	0.00	0.00	9.95	0.05	OuterMembrane		9.95		PSORTb version 3.0
gi|920729644|gb|ALA24398.1| rasGEF domain protein [Piscirickettsia salmonis]	Unknown		Cytoplasmic		Unknown		Unknown	No internal helices found	Unknown	No motifs found	Unknown	No motifs found	Unknown		Unknown		Unknown	No matches to profiles found	Unknown	No matches against database	Unknown	No matches against database	Unknown	No signal peptide detected	8.96	0.51	0.26	0.01	0.26	Cytoplasmic		8.96		PSORTb version 3.0
gi|920729649|gb|ALA24403.1| ahpC/TSA family protein [Piscirickettsia salmonis]	Unknown		Cytoplasmic		Unknown		Unknown	No internal helices found	Unknown	No motifs found	Unknown	No motifs found	Unknown		Unknown		Unknown	No matches to profiles found	Cytoplasmic	matched 2507172: Probable peroxiredoxin	Unknown	No matches against database	Unknown	No signal peptide detected	9.97	0.01	0.01	0.00	0.00	Cytoplasmic		9.97		PSORTb version 3.0
gi|920729662|gb|ALA24416.1| peptidase Do family protein [Piscirickettsia salmonis]	Unknown		Unknown		Unknown		Unknown	No internal helices found	Unknown	No motifs found	Unknown	No motifs found	Unknown		Unknown		Unknown	No matches to profiles found	Periplasmic	matched 19924279: Periplasmic protein	Unknown	No matches against database	Non-Cytoplasmic	Signal peptide detected	0.00	0.06	9.76	0.06	0.11	Periplasmic		9.76		PSORTb version 3.0
gi|920729666|gb|ALA24420.1| potassium uptake protein [Piscirickettsia salmonis]	CytoplasmicMembrane		Unknown		Unknown		CytoplasmicMembrane	12 internal helices found	Unknown	No motifs found	Unknown	No motifs found	Unknown		Unknown		Unknown	No matches to profiles found	Unknown	No matches against database	Unknown	No matches against database	Non-Cytoplasmic	Signal peptide detected	0.00	10.00	0.00	0.00	0.00	CytoplasmicMembrane		10.00		PSORTb version 3.0
gi|920729682|gb|ALA24436.1| alpha/beta hydrolase fold family protein [Piscirickettsia salmonis]	Unknown		Unknown		Unknown		Unknown	No internal helices found	Unknown	No motifs found	Unknown	No motifs found	Unknown		Unknown		Unknown	No matches to profiles found	Unknown	No matches against database	Unknown	No matches against database	Unknown	No signal peptide detected	2.00	2.00	2.00	2.00	2.00	Unknown		2.00		PSORTb version 3.0
gi|920729683|gb|ALA24437.1| major Facilitator Superfamily protein [Piscirickettsia salmonis]	CytoplasmicMembrane		Unknown		Unknown		CytoplasmicMembrane	12 internal helices found	Unknown	No motifs found	Unknown	No motifs found	Unknown		Unknown		CytoplasmicMembrane	matched PS50850: MFS Profile - Cytoplasmic Membrane	CytoplasmicMembrane	matched 46397754: Protein tsgA	Unknown	No matches against database	Non-Cytoplasmic	Signal peptide detected	0.00	10.00	0.00	0.00	0.00	CytoplasmicMembrane		10.00		PSORTb version 3.0
gi|920729703|gb|ALA24457.1| (p)ppGpp synthetase [Piscirickettsia salmonis]	Unknown		Cytoplasmic		Unknown		Unknown	No internal helices found	Unknown	No motifs found	Unknown	No motifs found	Unknown		Unknown		Unknown	No matches to profiles found	Unknown	No matches against database	Unknown	No matches against database	Unknown	No signal peptide detected	8.96	0.51	0.26	0.01	0.26	Cytoplasmic		8.96		PSORTb version 3.0
gi|920729710|gb|ALA24464.1| MFS transporter [Piscirickettsia salmonis]	CytoplasmicMembrane		Unknown		Unknown		CytoplasmicMembrane	12 internal helices found	Unknown	No motifs found	Unknown	No motifs found	Unknown		Unknown		CytoplasmicMembrane	matched PS50850: MFS Profile - Cytoplasmic Membrane	CytoplasmicMembrane	matched 83287766: Protein ampG	Unknown	No matches against database	Unknown	No signal peptide detected	0.00	10.00	0.00	0.00	0.00	CytoplasmicMembrane		10.00		PSORTb version 3.0
gi|920729737|gb|ALA24491.1| tetratricopeptide repeat family protein [Piscirickettsia salmonis]	Unknown		Unknown		Unknown		Unknown	1 internal helix found	Unknown	No motifs found	Unknown	No motifs found	Unknown		Unknown		Unknown	No matches to profiles found	Unknown	No matches against database	Unknown	No matches against database	Non-Cytoplasmic	Signal peptide detected	0.00	2.50	2.50	2.50	2.50	Unknown		2.50		PSORTb version 3.0
gi|920729738|gb|ALA24492.1| outer membrane assembly lipoprotein YfgL [Piscirickettsia salmonis]	Unknown		Unknown		Unknown		Unknown	No internal helices found	Unknown	No motifs found	Unknown	No motifs found	Unknown		Unknown		Unknown	No matches to profiles found	OuterMembrane	matched 15598995: conserved hypothetical protein[Pseudomonas aeruginosa PAO1]	Unknown	No matches against database	Unknown	No signal peptide detected	0.01	0.01	0.03	9.92	0.03	OuterMembrane		9.92		PSORTb version 3.0
gi|920729749|gb|ALA24503.1| ribonuclease, Rne/Rng family domain protein [Piscirickettsia salmonis]	Unknown		Cytoplasmic		Unknown		Unknown	No internal helices found	Unknown	No motifs found	Unknown	No motifs found	Unknown		Unknown		Unknown	No matches to profiles found	Cytoplasmic	matched 1173095: Cytoplasmic protein	Unknown	No matches against database	Unknown	No signal peptide detected	9.97	0.01	0.01	0.00	0.00	Cytoplasmic		9.97		PSORTb version 3.0
gi|920729758|gb|ALA24512.1| protein TolA [Piscirickettsia salmonis]	Unknown		Unknown		Unknown		Unknown	1 internal helix found	Unknown	No motifs found	Unknown	No motifs found	Unknown		Unknown		Unknown	No matches to profiles found	Unknown	No matches against database	Unknown	No matches against database	Unknown	No signal peptide detected	2.00	2.00	2.00	2.00	2.00	Unknown		2.00		PSORTb version 3.0
gi|920729759|gb|ALA24513.1| tol-Pal system beta propeller repeat protein TolB [Piscirickettsia salmonis]	Unknown		Unknown		Unknown		Unknown	1 internal helix found	Unknown	No motifs found	Unknown	No motifs found	Unknown		Unknown		Unknown	No matches to profiles found	Periplasmic	matched 730963: Periplasmic protein	Unknown	No matches against database	Non-Cytoplasmic	Signal peptide detected	0.00	0.06	9.76	0.06	0.11	Periplasmic		9.76		PSORTb version 3.0
gi|920729773|gb|ALA24527.1| hypothetical protein KW89_1059 [Piscirickettsia salmonis]	Unknown		Unknown		Unknown		Unknown	No internal helices found	Unknown	No motifs found	Unknown	No motifs found	Unknown		Unknown		Unknown	No matches to profiles found	Unknown	No matches against database	Unknown	No matches against database	Unknown	No signal peptide detected	2.00	2.00	2.00	2.00	2.00	Unknown		2.00		PSORTb version 3.0
gi|920729794|gb|ALA24548.1| protein ZipA [Piscirickettsia salmonis]	Unknown		Cytoplasmic		Unknown		Unknown	1 internal helix found	Unknown	No motifs found	Unknown	No motifs found	Unknown		Unknown		Unknown	No matches to profiles found	Unknown	No matches against database	Unknown	No matches against database	Unknown	No signal peptide detected	8.96	0.51	0.26	0.01	0.26	Cytoplasmic		8.96		PSORTb version 3.0
gi|920729811|gb|ALA24565.1| enoyl-CoA hydratase/isomerase family protein [Piscirickettsia salmonis]	Unknown		Cytoplasmic		Unknown		Unknown	No internal helices found	Unknown	No motifs found	Unknown	No motifs found	Unknown		Unknown		Unknown	No matches to profiles found	Cytoplasmic	matched 15598210: fatty-acid oxidation complex alpha-subunit[Pseudomonas aeruginosa PAO1]	Unknown	No matches against database	Unknown	No signal peptide detected	9.97	0.01	0.01	0.00	0.00	Cytoplasmic		9.97		PSORTb version 3.0
gi|920729863|gb|ALA24617.1| DNA repair family protein [Piscirickettsia salmonis]	CytoplasmicMembrane		Cytoplasmic		Unknown		Unknown	No internal helices found	Unknown	No motifs found	Unknown	No motifs found	Unknown		Unknown		Unknown	No matches to profiles found	Unknown	No matches against database	Unknown	No matches against database	Unknown	No signal peptide detected	0.67	9.27	0.06	0.00	0.00	CytoplasmicMembrane		9.27		PSORTb version 3.0
gi|920729864|gb|ALA24618.1| helicase UvrD [Piscirickettsia salmonis]	Unknown		Unknown		Unknown		Unknown	No internal helices found	Unknown	No motifs found	Unknown	No motifs found	Unknown		Unknown		Unknown	No matches to profiles found	Cytoplasmic	matched 153933103: ATP-dependent DNA helicase PcrA [Clostridium botulinum A str. ATCC 19397]	Unknown	No matches against database	Unknown	No signal peptide detected	9.26	0.24	0.48	0.01	0.01	Cytoplasmic		9.26		PSORTb version 3.0
gi|920729870|gb|ALA24624.1| ZIP zinc transporter family protein [Piscirickettsia salmonis]	CytoplasmicMembrane		Unknown		Unknown		CytoplasmicMembrane	8 internal helices found	Unknown	No motifs found	Unknown	No motifs found	Unknown		Unknown		Unknown	No matches to profiles found	Unknown	No matches against database	Unknown	No matches against database	Unknown	No signal peptide detected	0.00	10.00	0.00	0.00	0.00	CytoplasmicMembrane		10.00		PSORTb version 3.0
gi|920729920|gb|ALA24674.1| elongation factor 4 [Piscirickettsia salmonis]	Unknown		Cytoplasmic		Unknown		Unknown	No internal helices found	Unknown	No motifs found	Unknown	No motifs found	Unknown		Unknown		Unknown	No matches to profiles found	CytoplasmicMembrane	matched 46397475: GTP-binding protein lepA	Unknown	No matches against database	Unknown	No signal peptide detected	2.11	7.88	0.00	0.00	0.00	CytoplasmicMembrane		7.88		PSORTb version 3.0
gi|920729955|gb|ALA24709.1| chemotaxis protein [Piscirickettsia salmonis]	CytoplasmicMembrane		Cytoplasmic		Unknown		Unknown	2 internal helices found	Unknown	No motifs found	Unknown	No motifs found	Unknown		Unknown		Unknown	No matches to profiles found	CytoplasmicMembrane	matched 15598116: probable chemotaxis transducer[Pseudomonas aeruginosa PAO1]	Unknown	No matches against database	Unknown	No signal peptide detected	0.01	9.99	0.00	0.00	0.00	CytoplasmicMembrane		9.99		PSORTb version 3.0
gi|920729974|gb|ALA24728.1| outer membrane beta-barrel domain protein [Piscirickettsia salmonis]	Unknown		Unknown		Unknown		Unknown	1 internal helix found	Unknown	No motifs found	Unknown	No motifs found	Unknown		Unknown		Unknown	No matches to profiles found	Unknown	No matches against database	Unknown	No matches against database	Non-Cytoplasmic	Signal peptide detected	0.00	2.50	2.50	2.50	2.50	Unknown		2.50		PSORTb version 3.0
gi|920729976|gb|ALA24730.1| MexH family multidrug efflux RND transporter periplasmic adaptor subunit [Piscirickettsia salmonis]	Unknown		Unknown		Unknown		Unknown	1 internal helix found	Unknown	No motifs found	Unknown	No motifs found	Unknown		Unknown		Unknown	No matches to profiles found	CytoplasmicMembrane	matched 15596632: probable Resistance-Nodulation-Cell Division (RND) efflux membrane fusion protein precursor[Pseudomonas aeruginosa PAO1]	Unknown	No matches against database	Non-Cytoplasmic	Signal peptide detected	0.00	9.97	0.01	0.01	0.01	CytoplasmicMembrane		9.97		PSORTb version 3.0
gi|920729997|gb|ALA24751.1| surface antigen family protein [Piscirickettsia salmonis]	Unknown		Unknown		Unknown		Unknown	No internal helices found	Unknown	No motifs found	Unknown	No motifs found	Unknown		Unknown		Unknown	No matches to profiles found	Unknown	No matches against database	Unknown	No matches against database	Non-Cytoplasmic	Signal peptide detected	0.00	2.50	2.50	2.50	2.50	Unknown		2.50		PSORTb version 3.0
gi|920730015|gb|ALA24769.1| fatty acid desaturase family protein [Piscirickettsia salmonis]	CytoplasmicMembrane		Unknown		Unknown		CytoplasmicMembrane	3 internal helices found	Unknown	No motifs found	Unknown	No motifs found	Unknown		Unknown		Unknown	No matches to profiles found	Unknown	No matches against database	Unknown	No matches against database	Unknown	No signal peptide detected	0.00	10.00	0.00	0.00	0.00	CytoplasmicMembrane		10.00		PSORTb version 3.0
gi|920730065|gb|ALA24819.1| amino acid permease family protein [Piscirickettsia salmonis]	CytoplasmicMembrane		Unknown		Unknown		CytoplasmicMembrane	13 internal helices found	Unknown	No motifs found	Unknown	No motifs found	Unknown		Unknown		Unknown	No matches to profiles found	CytoplasmicMembrane	matched 44887685: Aspartate-proton symporter	Unknown	No matches against database	Unknown	No signal peptide detected	0.00	10.00	0.00	0.00	0.00	CytoplasmicMembrane		10.00		PSORTb version 3.0
gi|920730066|gb|ALA24820.1| DSBA-like thioredoxin domain protein [Piscirickettsia salmonis]	Unknown		Unknown		Unknown		Unknown	No internal helices found	Unknown	No motifs found	Unknown	No motifs found	Unknown		Unknown		Unknown	No matches to profiles found	Unknown	No matches against database	Unknown	No matches against database	Non-Cytoplasmic	Signal peptide detected	0.00	2.50	2.50	2.50	2.50	Unknown		2.50		PSORTb version 3.0
gi|920730086|gb|ALA24840.1| bacterioferritin [Piscirickettsia salmonis]	Unknown		Cytoplasmic		Unknown		Unknown	No internal helices found	Unknown	No motifs found	Unknown	No motifs found	Unknown		Unknown		Unknown	No matches to profiles found	Cytoplasmic	matched 16131215: bacterioferritin, iron storage and detoxification protein [Escherichia coli K12]	Unknown	No matches against database	Unknown	No signal peptide detected	9.97	0.01	0.01	0.00	0.00	Cytoplasmic		9.97		PSORTb version 3.0
gi|920730140|gb|ALA24894.1| flagellar biosynthesis protein FlhA [Piscirickettsia salmonis]	CytoplasmicMembrane		Unknown		Unknown		CytoplasmicMembrane	8 internal helices found	CytoplasmicMembrane	matched PS00994: FHIPEP Pattern - Cytoplasmic Membrane	Unknown	No motifs found	Unknown		Unknown		Unknown	No matches to profiles found	CytoplasmicMembrane	matched 2494468: Flagellar biosynthesis protein flhA	Unknown	No matches against database	Unknown	No signal peptide detected	0.00	10.00	0.00	0.00	0.00	CytoplasmicMembrane		10.00	Flagellar	PSORTb version 3.0
gi|920730154|gb|ALA24908.1| cysteine desulfurase SufS [Piscirickettsia salmonis]	Unknown		Cytoplasmic		Unknown		Unknown	No internal helices found	Unknown	No motifs found	Unknown	No motifs found	Unknown		Unknown		Unknown	No matches to profiles found	Cytoplasmic	matched 16129636: selenocysteine lyase, PLP-dependent [Escherichia coli K12]	Unknown	No matches against database	Unknown	No signal peptide detected	9.97	0.01	0.01	0.00	0.00	Cytoplasmic		9.97		PSORTb version 3.0
gi|920730170|gb|ALA24924.1| na+ dependent nucleoside transporter family protein [Piscirickettsia salmonis]	CytoplasmicMembrane		Unknown		Unknown		CytoplasmicMembrane	10 internal helices found	Unknown	No motifs found	Unknown	No motifs found	Unknown		Unknown		Unknown	No matches to profiles found	CytoplasmicMembrane	matched 465598: Inner membrane transport protein yeiJ	Unknown	No matches against database	Unknown	No signal peptide detected	0.00	10.00	0.00	0.00	0.00	CytoplasmicMembrane		10.00		PSORTb version 3.0
gi|920730232|gb|ALA24986.1| RNA polymerase sigma factor RpoS [Piscirickettsia salmonis]	Unknown		Cytoplasmic		Unknown		Unknown	No internal helices found	Unknown	No motifs found	Unknown	No motifs found	Unknown		Unknown		Unknown	No matches to profiles found	Cytoplasmic	matched 16130648: RNA polymerase, sigma S (sigma 38) factor [Escherichia coli K12]	Unknown	No matches against database	Unknown	No signal peptide detected	9.97	0.01	0.01	0.00	0.00	Cytoplasmic		9.97		PSORTb version 3.0
gi|920730250|gb|ALA25004.1| ATP-dependent helicase HrpA [Piscirickettsia salmonis]	CytoplasmicMembrane		Cytoplasmic		Unknown		Unknown	No internal helices found	Unknown	No motifs found	Unknown	No motifs found	Unknown		Unknown		Unknown	No matches to profiles found	Unknown	No matches against database	Unknown	No matches against database	Unknown	No signal peptide detected	0.67	9.27	0.06	0.00	0.00	CytoplasmicMembrane		9.27		PSORTb version 3.0
gi|920730290|gb|ALA25044.1| hypothetical protein KW89_1578 [Piscirickettsia salmonis]	CytoplasmicMembrane		Unknown		Unknown		Unknown	1 internal helix found	Unknown	No motifs found	Unknown	No motifs found	Unknown		Unknown		Unknown	No matches to profiles found	Unknown	No matches against database	Unknown	No matches against database	Unknown	No signal peptide detected	0.04	9.82	0.12	0.01	0.01	CytoplasmicMembrane		9.82		PSORTb version 3.0
gi|920730375|gb|ALA25129.1| HflK [Piscirickettsia salmonis]	Unknown		Unknown		Unknown		Unknown	1 internal helix found	Unknown	No motifs found	Unknown	No motifs found	Unknown		Unknown		Unknown	No matches to profiles found	Unknown	No matches against database	Unknown	No matches against database	Unknown	No signal peptide detected	2.00	2.00	2.00	2.00	2.00	Unknown		2.00		PSORTb version 3.0
gi|920730385|gb|ALA25139.1| carbon storage regulator [Piscirickettsia salmonis]	Unknown		Unknown		Unknown		Unknown	No internal helices found	Unknown	No motifs found	Unknown	No motifs found	Unknown		Unknown		Unknown	No matches to profiles found	Unknown	No matches against database	Unknown	No matches against database	Unknown	No signal peptide detected	2.00	2.00	2.00	2.00	2.00	Unknown		2.00		PSORTb version 3.0
gi|920730474|gb|ALA25228.1| sulfite exporter TauE/SafE family protein [Piscirickettsia salmonis]	CytoplasmicMembrane		Unknown		Unknown		CytoplasmicMembrane	7 internal helices found	Unknown	No motifs found	Unknown	No motifs found	Unknown		Unknown		Unknown	No matches to profiles found	Unknown	No matches against database	Unknown	No matches against database	Unknown	No signal peptide detected	0.00	10.00	0.00	0.00	0.00	CytoplasmicMembrane		10.00		PSORTb version 3.0
gi|920730537|gb|ALA25291.1| type IV secretion system protein IcmL [Piscirickettsia salmonis]	CytoplasmicMembrane		Unknown		Unknown		Unknown	1 internal helix found	Unknown	No motifs found	Unknown	No motifs found	Unknown		Unknown		Unknown	No matches to profiles found	Unknown	No matches against database	Unknown	No matches against database	Unknown	No signal peptide detected	0.04	9.82	0.12	0.01	0.01	CytoplasmicMembrane		9.82		PSORTb version 3.0
gi|920730541|gb|ALA25295.1| type IV secretion system protein IcmB [Piscirickettsia salmonis]	Unknown		Cytoplasmic		Unknown		Unknown	No internal helices found	Unknown	No motifs found	Unknown	No motifs found	Unknown		Unknown		Unknown	No matches to profiles found	Unknown	No matches against database	Unknown	No matches against database	Unknown	No signal peptide detected	8.96	0.51	0.26	0.01	0.26	Cytoplasmic		8.96		PSORTb version 3.0
gi|920730553|gb|ALA25307.1| type IV secretion system protein IcmG [Piscirickettsia salmonis]	Unknown		Unknown		Unknown		Unknown	1 internal helix found	Unknown	No motifs found	Unknown	No motifs found	Unknown		Unknown		Unknown	No matches to profiles found	Unknown	No matches against database	Unknown	No matches against database	Unknown	No signal peptide detected	2.00	2.00	2.00	2.00	2.00	Unknown		2.00		PSORTb version 3.0
gi|920730564|gb|ALA25318.1| bacterial extracellular solute-binding s, 3 family protein [Piscirickettsia salmonis]	Unknown		Unknown		Unknown		Unknown	No internal helices found	Unknown	No motifs found	Unknown	No motifs found	Unknown		Unknown		Unknown	No matches to profiles found	Unknown	No matches against database	Unknown	No matches against database	Unknown	No signal peptide detected	2.00	2.00	2.00	2.00	2.00	Unknown		2.00		PSORTb version 3.0
gi|920730575|gb|ALA25329.1| outer membrane assembly lipoYfiO family protein [Piscirickettsia salmonis]	Unknown		Unknown		Unknown		Unknown	No internal helices found	Unknown	No motifs found	Unknown	No motifs found	Unknown		Unknown		Unknown	No matches to profiles found	OuterMembrane	matched 15599741: competence protein ComL[Pseudomonas aeruginosa PAO1]	Unknown	No matches against database	Unknown	No signal peptide detected	0.01	0.01	0.03	9.92	0.03	OuterMembrane		9.92		PSORTb version 3.0
gi|920730604|gb|ALA25358.1| protein-export membrane protein SecD [Piscirickettsia salmonis]	CytoplasmicMembrane		Unknown		Unknown		CytoplasmicMembrane	6 internal helices found	Unknown	No motifs found	Unknown	No motifs found	Unknown		Unknown		Unknown	No matches to profiles found	CytoplasmicMembrane	matched 2507126: Cytoplasmic membrane integral membrane protein	Unknown	No matches against database	Unknown	No signal peptide detected	0.00	10.00	0.00	0.00	0.00	CytoplasmicMembrane		10.00		PSORTb version 3.0
gi|920730609|gb|ALA25363.1| permease YjgP/YjgQ family protein [Piscirickettsia salmonis]	CytoplasmicMembrane		Unknown		Unknown		CytoplasmicMembrane	6 internal helices found	Unknown	No motifs found	Unknown	No motifs found	Unknown		Unknown		Unknown	No matches to profiles found	CytoplasmicMembrane	matched 84027986: Inner membrane protein yjgP	Unknown	No matches against database	Unknown	No signal peptide detected	0.00	10.00	0.00	0.00	0.00	CytoplasmicMembrane		10.00		PSORTb version 3.0
gi|920730626|gb|ALA25380.1| gamma-glutamyltransferase [Piscirickettsia salmonis]	Unknown		Unknown		Unknown		Unknown	1 internal helix found	Unknown	No motifs found	Unknown	No motifs found	Unknown		Unknown		Unknown	No matches to profiles found	Periplasmic	matched 121147: Periplasmic protein	Unknown	No matches against database	Unknown	No signal peptide detected	0.33	0.06	9.44	0.06	0.11	Periplasmic		9.44		PSORTb version 3.0
gi|920730631|gb|ALA25385.1| acetyl-CoA carboxylase subunit beta [Piscirickettsia salmonis]	Unknown		Cytoplasmic		Unknown		Unknown	No internal helices found	Unknown	No motifs found	Unknown	No motifs found	Unknown		Unknown		Unknown	No matches to profiles found	Cytoplasmic	matched 15598308: acetyl-CoA carboxylase beta subunit[Pseudomonas aeruginosa PAO1]	Unknown	No matches against database	Unknown	No signal peptide detected	9.97	0.01	0.01	0.00	0.00	Cytoplasmic		9.97		PSORTb version 3.0
gi|920730633|gb|ALA25387.1| fimV domain protein [Piscirickettsia salmonis]	CytoplasmicMembrane		Unknown		Unknown		Unknown	2 internal helices found	Unknown	No motifs found	Unknown	No motifs found	Unknown		Unknown		Unknown	No matches to profiles found	Unknown	No matches against database	Unknown	No matches against database	Unknown	No signal peptide detected	0.04	9.82	0.12	0.01	0.01	CytoplasmicMembrane		9.82		PSORTb version 3.0
gi|920730636|gb|ALA25390.1| ABC transporter ATP-binding protein [Piscirickettsia salmonis]	CytoplasmicMembrane		Unknown		Unknown		Unknown	No internal helices found	Unknown	No motifs found	Unknown	No motifs found	Unknown		Unknown		Unknown	No matches to profiles found	Cytoplasmic	matched 16128916: fused predicted transporter subunits of ABC superfamily: ATP-binding components [Escherichia coli K12]	Unknown	No matches against database	Unknown	No signal peptide detected	1.33	8.46	0.21	0.00	0.00	CytoplasmicMembrane		8.46		PSORTb version 3.0
gi|920730643|gb|ALA25397.1| peptidase M16 inactive domain protein [Piscirickettsia salmonis]	Unknown		Unknown		Unknown		Unknown	No internal helices found	Unknown	No motifs found	Unknown	No motifs found	Unknown		Unknown		Unknown	No matches to profiles found	Unknown	No matches against database	Unknown	No matches against database	Unknown	No signal peptide detected	2.00	2.00	2.00	2.00	2.00	Unknown		2.00		PSORTb version 3.0
gi|920730648|gb|ALA25402.1| sulfite exporter TauE/SafE family protein [Piscirickettsia salmonis]	CytoplasmicMembrane		Unknown		Unknown		CytoplasmicMembrane	4 internal helices found	Unknown	No motifs found	Unknown	No motifs found	Unknown		Unknown		Unknown	No matches to profiles found	Unknown	No matches against database	Unknown	No matches against database	Unknown	No signal peptide detected	0.00	10.00	0.00	0.00	0.00	CytoplasmicMembrane		10.00		PSORTb version 3.0
gi|920730661|gb|ALA25415.1| chaperone protein htpG [Piscirickettsia salmonis]	Unknown		Cytoplasmic		Unknown		Unknown	No internal helices found	Unknown	No motifs found	Unknown	No motifs found	Unknown		Unknown		Unknown	No matches to profiles found	Cytoplasmic	matched 123726: Cytoplasmic protein	Unknown	No matches against database	Unknown	No signal peptide detected	9.97	0.01	0.01	0.00	0.00	Cytoplasmic		9.97		PSORTb version 3.0
gi|920730674|gb|ALA25428.1| von Willebrand factor type A domain protein [Piscirickettsia salmonis]	CytoplasmicMembrane		Unknown		Unknown		Unknown	2 internal helices found	Unknown	No motifs found	Unknown	No motifs found	Unknown		Unknown		Unknown	No matches to profiles found	Unknown	No matches against database	Unknown	No matches against database	Unknown	No signal peptide detected	0.04	9.82	0.12	0.01	0.01	CytoplasmicMembrane		9.82		PSORTb version 3.0
gi|920730676|gb|ALA25430.1| septum site-determining protein MinD [Piscirickettsia salmonis]	Unknown		Cytoplasmic		Unknown		Unknown	No internal helices found	Unknown	No motifs found	Unknown	No motifs found	Unknown		Unknown		Unknown	No matches to profiles found	Cytoplasmic,CytoplasmicMembrane	matched 84028097: Septum site-determining protein minD (Cell division inhibitor minD)	Unknown	No matches against database	Unknown	No signal peptide detected	9.12	0.88	0.00	0.00	0.00	Cytoplasmic		9.12		PSORTb version 3.0
gi|920730721|gb|ALA25475.1| isocitrate dehydrogenase, NADP-dependent [Piscirickettsia salmonis]	Unknown		Unknown		Unknown		Unknown	No internal helices found	Unknown	No motifs found	Unknown	No motifs found	Unknown		Unknown		Unknown	No matches to profiles found	Cytoplasmic	matched 729813: Cytoplasmic protein	Unknown	No matches against database	Unknown	No signal peptide detected	9.26	0.24	0.48	0.01	0.01	Cytoplasmic		9.26		PSORTb version 3.0
gi|920730789|gb|ALA25543.1| lipoprotein [Piscirickettsia salmonis]	Unknown		Unknown		Unknown		Unknown	1 internal helix found	Unknown	No motifs found	Unknown	No motifs found	Unknown		Unknown		Unknown	No matches to profiles found	Unknown	No matches against database	Unknown	No matches against database	Unknown	No signal peptide detected	2.00	2.00	2.00	2.00	2.00	Unknown		2.00		PSORTb version 3.0
gi|920730793|gb|ALA25547.1| fusaric acid resistance family protein [Piscirickettsia salmonis]	CytoplasmicMembrane		Unknown		Unknown		CytoplasmicMembrane	6 internal helices found	Unknown	No motifs found	Unknown	No motifs found	Unknown		Unknown		Unknown	No matches to profiles found	CytoplasmicMembrane	matched 2506684: Inner membrane protein yeeA	Unknown	No matches against database	Non-Cytoplasmic	Signal peptide detected	0.00	10.00	0.00	0.00	0.00	CytoplasmicMembrane		10.00		PSORTb version 3.0
gi|920730794|gb|ALA25548.1| na+/H+ antiporter NhaA [Piscirickettsia salmonis]	CytoplasmicMembrane		Unknown		Unknown		CytoplasmicMembrane	10 internal helices found	Unknown	No motifs found	Unknown	No motifs found	Unknown		Unknown		Unknown	No matches to profiles found	CytoplasmicMembrane	matched 1352496: Cytoplasmic membrane integral membrane protein	Unknown	No matches against database	Unknown	No signal peptide detected	0.00	10.00	0.00	0.00	0.00	CytoplasmicMembrane		10.00		PSORTb version 3.0
gi|920730795|gb|ALA25549.1| NAD-specific glutamate dehydrogenase [Piscirickettsia salmonis]	Unknown		Cytoplasmic		Unknown		Unknown	No internal helices found	Unknown	No motifs found	Unknown	No motifs found	Unknown		Unknown		Unknown	No matches to profiles found	Cytoplasmic	matched 15598264: NAD-dependent glutamate dehydrogenase[Pseudomonas aeruginosa PAO1]	Unknown	No matches against database	Unknown	No signal peptide detected	9.97	0.01	0.01	0.00	0.00	Cytoplasmic		9.97		PSORTb version 3.0
gi|920730804|gb|ALA25558.1| metA-pathway of phenol degradation family protein [Piscirickettsia salmonis]	Unknown		Unknown		Unknown		Unknown	1 internal helix found	Unknown	No motifs found	Unknown	No motifs found	Unknown		Unknown		Unknown	No matches to profiles found	Unknown	No matches against database	Unknown	No matches against database	Non-Cytoplasmic	Signal peptide detected	0.00	2.50	2.50	2.50	2.50	Unknown		2.50		PSORTb version 3.0
gi|920730828|gb|ALA25582.1| ankyrin [Piscirickettsia salmonis]	Unknown		Unknown		Unknown		Unknown	1 internal helix found	Unknown	No motifs found	Unknown	No motifs found	Unknown		Unknown		Unknown	No matches to profiles found	Unknown	No matches against database	Unknown	No matches against database	Unknown	No signal peptide detected	2.00	2.00	2.00	2.00	2.00	Unknown		2.00		PSORTb version 3.0
gi|920730830|gb|ALA25584.1| bacterial regulatory s, luxR family protein [Piscirickettsia salmonis]	Unknown		Unknown		Unknown		Unknown	No internal helices found	Unknown	No motifs found	Unknown	No motifs found	Unknown		Unknown		Unknown	No matches to profiles found	Unknown	No matches against database	Unknown	No matches against database	Unknown	No signal peptide detected	2.00	2.00	2.00	2.00	2.00	Unknown		2.00		PSORTb version 3.0
gi|920730873|gb|ALA25627.1| 6,7-dimethyl-8-ribityllumazine synthase [Piscirickettsia salmonis]	Unknown		Unknown		Unknown		Unknown	No internal helices found	Unknown	No motifs found	Unknown	No motifs found	Unknown		Unknown		Unknown	No matches to profiles found	Cytoplasmic	matched 15599248: Cytoplasmic protein	Unknown	No matches against database	Unknown	No signal peptide detected	9.26	0.24	0.48	0.01	0.01	Cytoplasmic		9.26		PSORTb version 3.0
gi|920730892|gb|ALA25646.1| DNA gyrase subunit A [Piscirickettsia salmonis]	Unknown		Cytoplasmic		Unknown		Unknown	No internal helices found	Unknown	No motifs found	Unknown	No motifs found	Unknown		Unknown		Unknown	No matches to profiles found	Cytoplasmic	matched 3914271: DNA topoisomerase 4 subunit A	Unknown	No matches against database	Unknown	No signal peptide detected	9.97	0.01	0.01	0.00	0.00	Cytoplasmic		9.97		PSORTb version 3.0
gi|920730920|gb|ALA25674.1| PLD-like domain protein [Piscirickettsia salmonis]	Unknown		Unknown		Unknown		Unknown	No internal helices found	Unknown	No motifs found	Unknown	No motifs found	Unknown		Unknown		Unknown	No matches to profiles found	Unknown	No matches against database	Unknown	No matches against database	Non-Cytoplasmic	Signal peptide detected	0.00	2.50	2.50	2.50	2.50	Unknown		2.50		PSORTb version 3.0
gi|920730925|gb|ALA25679.1| membrane protein [Piscirickettsia salmonis]	Unknown		Unknown		Unknown		CytoplasmicMembrane	5 internal helices found	Unknown	No motifs found	Unknown	No motifs found	Unknown		Unknown		Unknown	No matches to profiles found	Unknown	No matches against database	Unknown	No matches against database	Unknown	No signal peptide detected	0.04	9.46	0.07	0.18	0.25	CytoplasmicMembrane		9.46		PSORTb version 3.0
gi|920730958|gb|ALA25712.1| peptidyl-prolyl cis-trans isomerase Mip [Piscirickettsia salmonis]	Unknown		Unknown		Unknown		Unknown	1 internal helix found	Unknown	No motifs found	Unknown	No motifs found	Unknown		Periplasmic		Unknown	No matches to profiles found	OuterMembrane	matched 127105: Outer membrane integral membrane protein	Unknown	No matches against database	Non-Cytoplasmic	Signal peptide detected	0.00	0.00	7.40	2.49	0.11	Unknown	(This protein may have multiple localization sites.)	7.40		PSORTb version 3.0
gi|920730963|gb|ALA25717.1| peptide ABC transporter ATP-binding protein [Piscirickettsia salmonis]	CytoplasmicMembrane		Cytoplasmic		Unknown		Unknown	No internal helices found	Unknown	No motifs found	Unknown	No motifs found	Unknown		Unknown		Unknown	No matches to profiles found	CytoplasmicMembrane	matched 54041946: Oligopeptide transport ATP-binding protein oppD	Unknown	No matches against database	Unknown	No signal peptide detected	0.01	9.99	0.00	0.00	0.00	CytoplasmicMembrane		9.99		PSORTb version 3.0
gi|920730978|gb|ALA25732.1| response regulator [Piscirickettsia salmonis]	Unknown		Cytoplasmic		Unknown		Unknown	No internal helices found	Unknown	No motifs found	Unknown	No motifs found	Unknown		Unknown		Unknown	No matches to profiles found	Unknown	No matches against database	Unknown	No matches against database	Unknown	No signal peptide detected	8.96	0.51	0.26	0.01	0.26	Cytoplasmic		8.96		PSORTb version 3.0
gi|920731010|gb|ALA25764.1| MFS transporter, sugar porter family protein [Piscirickettsia salmonis]	CytoplasmicMembrane		Unknown		Unknown		CytoplasmicMembrane	12 internal helices found	Unknown	No motifs found	Unknown	No motifs found	Unknown		Unknown		CytoplasmicMembrane	matched PS50850: MFS Profile - Cytoplasmic Membrane	CytoplasmicMembrane	matched 3915309: Cytoplasmic membrane integral membrane protein	Unknown	No matches against database	Unknown	No signal peptide detected	0.00	10.00	0.00	0.00	0.00	CytoplasmicMembrane		10.00		PSORTb version 3.0
gi|920731015|gb|ALA25769.1| protein rarD [Piscirickettsia salmonis]	CytoplasmicMembrane		Unknown		Unknown		CytoplasmicMembrane	10 internal helices found	Unknown	No motifs found	Unknown	No motifs found	Unknown		Unknown		Unknown	No matches to profiles found	CytoplasmicMembrane	matched 266881: Protein rarD	Unknown	No matches against database	Unknown	No signal peptide detected	0.00	10.00	0.00	0.00	0.00	CytoplasmicMembrane		10.00		PSORTb version 3.0
gi|920731041|gb|ALA25795.1| histidine kinase [Piscirickettsia salmonis]	CytoplasmicMembrane		Unknown		Unknown		Unknown	2 internal helices found	Unknown	No motifs found	Unknown	No motifs found	Unknown		Unknown		Unknown	No matches to profiles found	Unknown	No matches against database	Unknown	No matches against database	Unknown	No signal peptide detected	0.04	9.82	0.12	0.01	0.01	CytoplasmicMembrane		9.82		PSORTb version 3.0
gi|920731088|gb|ALA25842.1| type IV secretion system substrate protein SdbC [Piscirickettsia salmonis]	Unknown		Cytoplasmic		Unknown		Unknown	No internal helices found	Unknown	No motifs found	Unknown	No motifs found	Unknown		Unknown		Unknown	No matches to profiles found	Unknown	No matches against database	Unknown	No matches against database	Unknown	No signal peptide detected	8.96	0.51	0.26	0.01	0.26	Cytoplasmic		8.96		PSORTb version 3.0
gi|920731090|gb|ALA25844.1| type IV secretion system protein IcmT [Piscirickettsia salmonis]	CytoplasmicMembrane		Unknown		Unknown		Unknown	2 internal helices found	Unknown	No motifs found	Unknown	No motifs found	Unknown		Unknown		Unknown	No matches to profiles found	Unknown	No matches against database	Unknown	No matches against database	Unknown	No signal peptide detected	0.04	9.82	0.12	0.01	0.01	CytoplasmicMembrane		9.82		PSORTb version 3.0
gi|920731096|gb|ALA25850.1| type IV secretion system protein IcmG [Piscirickettsia salmonis]	Unknown		Unknown		Extracellular		Unknown	1 internal helix found	Unknown	No motifs found	Unknown	No motifs found	Unknown		Unknown		Unknown	No matches to profiles found	Unknown	No matches against database	Unknown	No matches against database	Unknown	No signal peptide detected	0.01	0.01	0.11	0.23	9.64	Extracellular		9.64		PSORTb version 3.0
gi|920731108|gb|ALA25862.1| membrane protein [Piscirickettsia salmonis]	Unknown		Unknown		Unknown		Unknown	1 internal helix found	Unknown	No motifs found	Unknown	No motifs found	OuterMembrane		Unknown		Unknown	No matches to profiles found	Unknown	No matches against database	Unknown	No matches against database	Non-Cytoplasmic	Signal peptide detected	0.00	0.01	0.09	9.52	0.38	OuterMembrane		9.52		PSORTb version 3.0
gi|920731113|gb|ALA25867.1| tonB-dependent Receptor Plug domain protein [Piscirickettsia salmonis]	Unknown		Unknown		Unknown		Unknown	No internal helices found	Unknown	No motifs found	Unknown	No motifs found	OuterMembrane		Unknown		Unknown	No matches to profiles found	Unknown	No matches against database	Unknown	No matches against database	Unknown	No signal peptide detected	0.03	0.01	0.09	9.49	0.38	OuterMembrane		9.49		PSORTb version 3.0
gi|920731135|gb|ALA25889.1| glutamate 5-kinase [Piscirickettsia salmonis]	Unknown		Unknown		Unknown		Unknown	No internal helices found	Unknown	No motifs found	Unknown	No motifs found	Unknown		Unknown		Unknown	No matches to profiles found	Cytoplasmic	matched 67470905: Glutamate 5-kinase	Unknown	No matches against database	Unknown	No signal peptide detected	9.26	0.24	0.48	0.01	0.01	Cytoplasmic		9.26		PSORTb version 3.0
gi|920731156|gb|ALA25910.1| 2-amino-3-ketobutyrate CoA ligase [Piscirickettsia salmonis]	Unknown		Cytoplasmic		Unknown		Unknown	No internal helices found	Unknown	No motifs found	Unknown	No motifs found	Unknown		Unknown		Unknown	No matches to profiles found	Cytoplasmic	matched 15595698: 8-amino-7-oxononanoate synthase[Pseudomonas aeruginosa PAO1]	Unknown	No matches against database	Unknown	No signal peptide detected	9.97	0.01	0.01	0.00	0.00	Cytoplasmic		9.97		PSORTb version 3.0
gi|920731167|gb|ALA25921.1| biotin synthase [Piscirickettsia salmonis]	Unknown		Cytoplasmic		Unknown		Unknown	No internal helices found	Unknown	No motifs found	Unknown	No motifs found	Unknown		Unknown		Unknown	No matches to profiles found	Cytoplasmic	matched 15595697: biotin synthase[Pseudomonas aeruginosa PAO1]	Unknown	No matches against database	Unknown	No signal peptide detected	9.97	0.01	0.01	0.00	0.00	Cytoplasmic		9.97		PSORTb version 3.0
gi|920731176|gb|ALA25930.1| hypothetical protein KW89_2468 [Piscirickettsia salmonis]	CytoplasmicMembrane		Unknown		Unknown		Unknown	1 internal helix found	Unknown	No motifs found	Unknown	No motifs found	Unknown		Unknown		Unknown	No matches to profiles found	Unknown	No matches against database	Unknown	No matches against database	Unknown	No signal peptide detected	0.04	9.82	0.12	0.01	0.01	CytoplasmicMembrane		9.82		PSORTb version 3.0
gi|920731285|gb|ALA26039.1| N-acetylmuramoyl-L-alanine amidase family protein [Piscirickettsia salmonis]	Unknown		Unknown		Unknown		Unknown	No internal helices found	Unknown	No motifs found	Unknown	No motifs found	Unknown		Unknown		Unknown	No matches to profiles found	Cytoplasmic	matched 113730: Cytoplasmic protein	Unknown	No matches against database	Unknown	No signal peptide detected	9.26	0.24	0.48	0.01	0.01	Cytoplasmic		9.26		PSORTb version 3.0
gi|920731299|gb|ALA26053.1| lipoprotein [Piscirickettsia salmonis]	Unknown		Unknown		Unknown		Unknown	No internal helices found	Unknown	No motifs found	Unknown	No motifs found	Unknown		Unknown		Unknown	No matches to profiles found	Unknown	No matches against database	Unknown	No matches against database	Unknown	No signal peptide detected	2.00	2.00	2.00	2.00	2.00	Unknown		2.00		PSORTb version 3.0
gi|920731309|gb|ALA26063.1| acid phosphatase [Piscirickettsia salmonis]	Unknown		Unknown		Unknown		Unknown	No internal helices found	Unknown	No motifs found	Unknown	No motifs found	Unknown		Unknown		Unknown	No matches to profiles found	Unknown	No matches against database	Unknown	No matches against database	Unknown	No signal peptide detected	2.00	2.00	2.00	2.00	2.00	Unknown		2.00		PSORTb version 3.0
gi|920731316|gb|ALA26070.1| phenylalanyl-tRNA synthetase subunit beta [Piscirickettsia salmonis]	Unknown		Cytoplasmic		Unknown		Unknown	No internal helices found	Unknown	No motifs found	Unknown	No motifs found	Unknown		Unknown		Unknown	No matches to profiles found	Cytoplasmic	matched 30316224: Phenylalanyl-tRNA synthetase beta chain	Unknown	No matches against database	Unknown	No signal peptide detected	9.97	0.01	0.01	0.00	0.00	Cytoplasmic		9.97		PSORTb version 3.0
gi|920731365|gb|ALA26119.1| succinyl-CoA synthetase subunit alpha [Piscirickettsia salmonis]	Unknown		Cytoplasmic		Unknown		Unknown	No internal helices found	Unknown	No motifs found	Unknown	No motifs found	Unknown		Unknown		Unknown	No matches to profiles found	Cytoplasmic	matched 15596786: succinyl-CoA synthetase alpha chain[Pseudomonas aeruginosa PAO1]	Unknown	No matches against database	Unknown	No signal peptide detected	9.97	0.01	0.01	0.00	0.00	Cytoplasmic		9.97		PSORTb version 3.0
gi|920731367|gb|ALA26121.1| dihydrolipoyllysine-residue succinyltransferase, E2 component of oxoglutarate dehydrogenase [Piscirickettsia salmonis]	Unknown		Cytoplasmic		Unknown		Unknown	No internal helices found	Unknown	No motifs found	Unknown	No motifs found	Unknown		Unknown		Unknown	No matches to profiles found	Cytoplasmic	matched 129041: Cytoplasmic protein	Unknown	No matches against database	Unknown	No signal peptide detected	9.97	0.01	0.01	0.00	0.00	Cytoplasmic		9.97		PSORTb version 3.0
gi|920731368|gb|ALA26122.1| 2-oxoglutarate dehydrogenase [Piscirickettsia salmonis]	Unknown		Cytoplasmic		Unknown		Unknown	No internal helices found	Unknown	No motifs found	Unknown	No motifs found	Unknown		Unknown		Unknown	No matches to profiles found	Cytoplasmic	matched 129037: Cytoplasmic protein	Unknown	No matches against database	Unknown	No signal peptide detected	9.97	0.01	0.01	0.00	0.00	Cytoplasmic		9.97		PSORTb version 3.0
gi|920731369|gb|ALA26123.1| succinate dehydrogenase and fumarate reductase iron-sulfur family protein [Piscirickettsia salmonis]	Unknown		Cytoplasmic		Unknown		Unknown	No internal helices found	Unknown	No motifs found	Unknown	No motifs found	Unknown		Unknown		Unknown	No matches to profiles found	CytoplasmicMembrane	matched 15596781: succinate dehydrogenase (B subunit)[Pseudomonas aeruginosa PAO1]	Unknown	No matches against database	Unknown	No signal peptide detected	2.11	7.88	0.00	0.00	0.00	CytoplasmicMembrane		7.88		PSORTb version 3.0
gi|920731374|gb|ALA26128.1| major Facilitator Superfamily protein [Piscirickettsia salmonis]	CytoplasmicMembrane		Unknown		Unknown		CytoplasmicMembrane	12 internal helices found	Unknown	No motifs found	Unknown	No motifs found	Unknown		Unknown		CytoplasmicMembrane	matched PS50850: MFS Profile - Cytoplasmic Membrane	CytoplasmicMembrane	matched 85690756: Probable galactarate transporter	Unknown	No matches against database	Unknown	No signal peptide detected	0.00	10.00	0.00	0.00	0.00	CytoplasmicMembrane		10.00		PSORTb version 3.0
gi|920731384|gb|ALA26138.1| flagellar protein export ATPase FliI [Piscirickettsia salmonis]	Unknown		Cytoplasmic		Unknown		Unknown	No internal helices found	Unknown	No motifs found	Unknown	No motifs found	Unknown		Unknown		Unknown	No matches to profiles found	Cytoplasmic	matched 732261: Probable ATP synthase yscN	Unknown	No matches against database	Unknown	No signal peptide detected	9.97	0.01	0.01	0.00	0.00	Cytoplasmic		9.97		PSORTb version 3.0
gi|920731385|gb|ALA26139.1| flagellar assembly protein FliH [Piscirickettsia salmonis]	Unknown		Cytoplasmic		Unknown		Unknown	No internal helices found	Unknown	No motifs found	Unknown	No motifs found	Unknown		Unknown		Unknown	No matches to profiles found	Unknown	No matches against database	Unknown	No matches against database	Unknown	No signal peptide detected	8.96	0.51	0.26	0.01	0.26	Cytoplasmic		8.96		PSORTb version 3.0
gi|920731398|gb|ALA26152.1| curli production assembly/transport component CsgG family protein [Piscirickettsia salmonis]	Unknown		Unknown		Unknown		Unknown	1 internal helix found	Unknown	No motifs found	Unknown	No motifs found	Unknown		Unknown		Unknown	No matches to profiles found	Unknown	No matches against database	Unknown	No matches against database	Unknown	No signal peptide detected	2.00	2.00	2.00	2.00	2.00	Unknown		2.00		PSORTb version 3.0
gi|920731399|gb|ALA26153.1| amino acid permease family protein [Piscirickettsia salmonis]	CytoplasmicMembrane		Unknown		Unknown		CytoplasmicMembrane	14 internal helices found	Unknown	No motifs found	Unknown	No motifs found	Unknown		Unknown		Unknown	No matches to profiles found	CytoplasmicMembrane	matched 44887685: Aspartate-proton symporter	Unknown	No matches against database	Non-Cytoplasmic	Signal peptide detected	0.00	10.00	0.00	0.00	0.00	CytoplasmicMembrane		10.00		PSORTb version 3.0
gi|920731438|gb|ALA26192.1| sugar (and other) transporter family protein [Piscirickettsia salmonis]	CytoplasmicMembrane		Unknown		Unknown		CytoplasmicMembrane	11 internal helices found	Unknown	No motifs found	Unknown	No motifs found	Unknown		Unknown		CytoplasmicMembrane	matched PS50850: MFS Profile - Cytoplasmic Membrane	CytoplasmicMembrane	matched 17865747: Cytoplasmic membrane integral membrane protein	Unknown	No matches against database	Unknown	No signal peptide detected	0.00	10.00	0.00	0.00	0.00	CytoplasmicMembrane		10.00		PSORTb version 3.0
gi|920731443|gb|ALA26197.1| hypothetical protein KW89_2735 [Piscirickettsia salmonis]	Unknown		Unknown		Unknown		Unknown	No internal helices found	Unknown	No motifs found	Unknown	No motifs found	Unknown		Unknown		Unknown	No matches to profiles found	Unknown	No matches against database	Unknown	No matches against database	Non-Cytoplasmic	Signal peptide detected	0.00	2.50	2.50	2.50	2.50	Unknown		2.50		PSORTb version 3.0
gi|920731472|gb|ALA26226.1| membrane protein [Piscirickettsia salmonis]	CytoplasmicMembrane		Unknown		Unknown		CytoplasmicMembrane	4 internal helices found	Unknown	No motifs found	Unknown	No motifs found	Unknown		Unknown		Unknown	No matches to profiles found	Unknown	No matches against database	Unknown	No matches against database	Unknown	No signal peptide detected	0.00	10.00	0.00	0.00	0.00	CytoplasmicMembrane		10.00		PSORTb version 3.0
gi|920731521|gb|ALA26275.1| S-(hydroxymethyl)glutathione dehydrogenase/class III alcohol dehydrogenase [Piscirickettsia salmonis]	Unknown		Cytoplasmic		Unknown		Unknown	2 internal helices found	Unknown	No motifs found	Unknown	No motifs found	Unknown		Unknown		Unknown	No matches to profiles found	Cytoplasmic	matched 16128341: alcohol dehydrogenase class III/glutathione-dependent formaldehyde dehydrogenase [Escherichia coli K12]	Unknown	No matches against database	Unknown	No signal peptide detected	9.97	0.01	0.01	0.00	0.00	Cytoplasmic		9.97		PSORTb version 3.0
gi|920731540|gb|ALA26294.1| D-methionine-binding lipoprotein metQ [Piscirickettsia salmonis]	Unknown		Unknown		Unknown		Unknown	1 internal helix found	Unknown	No motifs found	Unknown	No motifs found	Unknown		Unknown		Unknown	No matches to profiles found	CytoplasmicMembrane	matched 128372: Lipoprotein 28 precursor	Unknown	No matches against database	Unknown	No signal peptide detected	0.15	9.82	0.01	0.01	0.01	CytoplasmicMembrane		9.82		PSORTb version 3.0
gi|920731545|gb|ALA26299.1| hypothetical protein KW89_2839 [Piscirickettsia salmonis]	Unknown		Unknown		Unknown		Unknown	No internal helices found	Unknown	No motifs found	Unknown	No motifs found	Unknown		Unknown		Unknown	No matches to profiles found	Cytoplasmic	matched 15599669: hypothetical protein[Pseudomonas aeruginosa PAO1]	Unknown	No matches against database	Unknown	No signal peptide detected	9.26	0.24	0.48	0.01	0.01	Cytoplasmic		9.26		PSORTb version 3.0
gi|920731555|gb|ALA26309.1| phosphoribosylamine--glycine ligase [Piscirickettsia salmonis]	Unknown		Cytoplasmic		Unknown		Unknown	No internal helices found	Unknown	No motifs found	Unknown	No motifs found	Unknown		Unknown		Unknown	No matches to profiles found	Cytoplasmic	matched 15600048: phosphoribosylamine--glycine ligase[Pseudomonas aeruginosa PAO1]	Unknown	No matches against database	Unknown	No signal peptide detected	9.97	0.01	0.01	0.00	0.00	Cytoplasmic		9.97		PSORTb version 3.0
gi|920731560|gb|ALA26314.1| acetyl-CoA carboxylase, biotin carboxylase subunit [Piscirickettsia salmonis]	Unknown		Cytoplasmic		Unknown		Unknown	No internal helices found	Unknown	No motifs found	Unknown	No motifs found	Unknown		Unknown		Unknown	No matches to profiles found	Cytoplasmic	matched 15600629: probable biotin carboxylase subunit of a transcarboxylase[Pseudomonas aeruginosa PAO1]	Unknown	No matches against database	Unknown	No signal peptide detected	9.97	0.01	0.01	0.00	0.00	Cytoplasmic		9.97		PSORTb version 3.0
gi|920731569|gb|ALA26323.1| dihydrolipoyllysine-residue acetyltransferase [Piscirickettsia salmonis]	Unknown		Cytoplasmic		Unknown		Unknown	No internal helices found	Unknown	No motifs found	Unknown	No motifs found	Unknown		Unknown		Unknown	No matches to profiles found	Cytoplasmic	matched 129056: Dihydrolipoyllysine-residue acetyltransferase component of pyruvate dehydrogenase complex (E2) (Dihydrolipoamide acetyltransferase component of pyruvate dehydrogenase complex)	Unknown	No matches against database	Unknown	No signal peptide detected	9.97	0.01	0.01	0.00	0.00	Cytoplasmic		9.97		PSORTb version 3.0
gi|920731572|gb|ALA26326.1| ATP-dependent metalloprotease [Piscirickettsia salmonis]	CytoplasmicMembrane		Unknown		Unknown		Unknown	2 internal helices found	Unknown	No motifs found	Unknown	No motifs found	Unknown		Unknown		Unknown	No matches to profiles found	CytoplasmicMembrane	matched 120570: Cytoplasmic membrane integral membrane protein	Unknown	No matches against database	Unknown	No signal peptide detected	0.00	10.00	0.00	0.00	0.00	CytoplasmicMembrane		10.00		PSORTb version 3.0
gi|920731614|gb|ALA26368.1| D-alanyl-D-alanine carboxypeptidase [Piscirickettsia salmonis]	Unknown		Unknown		Unknown		Unknown	2 internal helices found	Unknown	No motifs found	Unknown	No motifs found	Unknown		Unknown		Unknown	No matches to profiles found	Periplasmic	matched 15598243: probable D-alanyl-D-alanine carboxypeptidase [Pseudomonas aeruginosa PAO1]	Unknown	No matches against database	Non-Cytoplasmic	Signal peptide detected	0.00	0.06	9.76	0.06	0.11	Periplasmic		9.76		PSORTb version 3.0
gi|920731630|gb|ALA26384.1| periplasmic ligand-binding sensor protein [Piscirickettsia salmonis]	Unknown		Unknown		Unknown		Unknown	1 internal helix found	Unknown	No motifs found	Unknown	No motifs found	Unknown		Unknown		Unknown	No matches to profiles found	Unknown	No matches against database	Unknown	No matches against database	Unknown	No signal peptide detected	2.00	2.00	2.00	2.00	2.00	Unknown		2.00		PSORTb version 3.0
gi|920731634|gb|ALA26388.1| MMPL family protein [Piscirickettsia salmonis]	CytoplasmicMembrane		Unknown		Unknown		CytoplasmicMembrane	12 internal helices found	Unknown	No motifs found	Unknown	No motifs found	Unknown		Unknown		Unknown	No matches to profiles found	CytoplasmicMembrane	matched 2506970: Probable aminoglycoside efflux pump	Unknown	No matches against database	Unknown	No signal peptide detected	0.00	10.00	0.00	0.00	0.00	CytoplasmicMembrane		10.00		PSORTb version 3.0
gi|920731659|gb|ALA26413.1| trypsin family protein [Piscirickettsia salmonis]	Unknown		Unknown		Unknown		Unknown	2 internal helices found	Unknown	No motifs found	Unknown	No motifs found	Unknown		Unknown		Unknown	No matches to profiles found	Periplasmic	matched 15595963: serine protease MucD precursor[Pseudomonas aeruginosa PAO1]	Unknown	No matches against database	Non-Cytoplasmic	Signal peptide detected	0.00	0.06	9.76	0.06	0.11	Periplasmic		9.76		PSORTb version 3.0
gi|920731662|gb|ALA26416.1| outer membrane beta-barrel domain protein [Piscirickettsia salmonis]	Unknown		Unknown		Unknown		Unknown	1 internal helix found	Unknown	No motifs found	Unknown	No motifs found	OuterMembrane		Unknown		Unknown	No matches to profiles found	OuterMembrane	matched 130680: Outer membrane integral membrane protein	Unknown	No matches against database	Non-Cytoplasmic	Signal peptide detected	0.00	0.00	0.00	10.00	0.00	OuterMembrane		10.00		PSORTb version 3.0
gi|920731670|gb|ALA26424.1| glycosyl transferase 2 family protein [Piscirickettsia salmonis]	Unknown		Cytoplasmic		Unknown		Unknown	No internal helices found	Unknown	No motifs found	Unknown	No motifs found	Unknown		Unknown		Unknown	No matches to profiles found	Unknown	No matches against database	Unknown	No matches against database	Unknown	No signal peptide detected	8.96	0.51	0.26	0.01	0.26	Cytoplasmic		8.96		PSORTb version 3.0
gi|920731672|gb|ALA26426.1| polysaccharide biosynthesis family protein [Piscirickettsia salmonis]	CytoplasmicMembrane		Unknown		Unknown		CytoplasmicMembrane	14 internal helices found	Unknown	No motifs found	Unknown	No motifs found	Unknown		Unknown		Unknown	No matches to profiles found	Unknown	No matches against database	Unknown	No matches against database	Unknown	No signal peptide detected	0.00	10.00	0.00	0.00	0.00	CytoplasmicMembrane		10.00		PSORTb version 3.0
gi|920731713|gb|ALA26467.1| MMPL family protein [Piscirickettsia salmonis]	CytoplasmicMembrane		Unknown		Unknown		CytoplasmicMembrane	11 internal helices found	Unknown	No motifs found	Unknown	No motifs found	Unknown		Unknown		Unknown	No matches to profiles found	CytoplasmicMembrane	matched 2506970: Probable aminoglycoside efflux pump	Unknown	No matches against database	Unknown	No signal peptide detected	0.00	10.00	0.00	0.00	0.00	CytoplasmicMembrane		10.00		PSORTb version 3.0
gi|920731742|gb|ALA26496.1| secreted metalloprotease Mcp02 [Piscirickettsia salmonis]	Unknown		Unknown		Extracellular		Unknown	1 internal helix found	Unknown	No motifs found	Unknown	No motifs found	Unknown		Unknown		Unknown	No matches to profiles found	Extracellular	matched 122223: Extracellular protein	Unknown	No matches against database	Non-Cytoplasmic	Signal peptide detected	0.00	0.00	0.00	0.00	10.00	Extracellular		10.00		PSORTb version 3.0
gi|920731745|gb|ALA26499.1| voltage gated chloride channel family protein [Piscirickettsia salmonis]	CytoplasmicMembrane		Unknown		Unknown		CytoplasmicMembrane	10 internal helices found	Unknown	No motifs found	Unknown	No motifs found	Unknown		Unknown		Unknown	No matches to profiles found	CytoplasmicMembrane	matched 20137838: Cytoplasmic membrane integral membrane protein	Unknown	No matches against database	Unknown	No signal peptide detected	0.00	10.00	0.00	0.00	0.00	CytoplasmicMembrane		10.00		PSORTb version 3.0
gi|920731750|gb|ALA26504.1| preprotein translocase subunit SecA [Piscirickettsia salmonis]	Unknown		Cytoplasmic		Unknown		Unknown	No internal helices found	Unknown	No motifs found	Unknown	No motifs found	Unknown		Unknown		Unknown	No matches to profiles found	Cytoplasmic,CytoplasmicMembrane	matched 2507372: Cytoplasmic membrane associated cytoplasmic protein	Unknown	No matches against database	Unknown	No signal peptide detected	9.12	0.88	0.00	0.00	0.00	Cytoplasmic		9.12		PSORTb version 3.0
gi|920731758|gb|ALA26512.1| cell division protein FtsW [Piscirickettsia salmonis]	CytoplasmicMembrane		Unknown		Unknown		CytoplasmicMembrane	10 internal helices found	Unknown	No motifs found	Unknown	No motifs found	Unknown		Unknown		Unknown	No matches to profiles found	CytoplasmicMembrane	matched 120574: Cytoplasmic membrane integral membrane protein	Unknown	No matches against database	Non-Cytoplasmic	Signal peptide detected	0.00	10.00	0.00	0.00	0.00	CytoplasmicMembrane		10.00		PSORTb version 3.0
gi|920816981|ref|WP_053063456.1| hypothetical protein [Piscirickettsia salmonis]	Unknown		Cytoplasmic		Unknown		Unknown	No internal helices found	Unknown	No motifs found	Unknown	No motifs found	Unknown		Unknown		Unknown	No matches to profiles found	Unknown	No matches against database	Unknown	No matches against database	Unknown	No signal peptide detected	8.96	0.51	0.26	0.01	0.26	Cytoplasmic		8.96		PSORTb version 3.0
gi|923109915|gb|ALB24354.1| integrase (plasmid) [Piscirickettsia salmonis]	Unknown		Cytoplasmic		Unknown		Unknown	No internal helices found	Unknown	No motifs found	Unknown	No motifs found	Unknown		Unknown		Unknown	No matches to profiles found	Unknown	No matches against database	Unknown	No matches against database	Unknown	No signal peptide detected	8.96	0.51	0.26	0.01	0.26	Cytoplasmic		8.96		PSORTb version 3.0
gi|923110100|gb|ALB24537.1| hypothetical protein KU39_3p75 (plasmid) [Piscirickettsia salmonis]	Unknown		Unknown		Extracellular		Unknown	No internal helices found	Unknown	No motifs found	Unknown	No motifs found	Unknown		Unknown		Unknown	No matches to profiles found	Unknown	No matches against database	Unknown	No matches against database	Unknown	No signal peptide detected	0.01	0.01	0.11	0.23	9.64	Extracellular		9.64		PSORTb version 3.0
gi|923110115|gb|ALB24552.1| proline iminopeptidase (plasmid) [Piscirickettsia salmonis]	Unknown		Unknown		Unknown		Unknown	1 internal helix found	Unknown	No motifs found	Unknown	No motifs found	Unknown		Unknown		Unknown	No matches to profiles found	Unknown	No matches against database	Unknown	No matches against database	Unknown	No signal peptide detected	2.00	2.00	2.00	2.00	2.00	Unknown		2.00		PSORTb version 3.0
gi|923110196|gb|ALB24633.1| hypothetical protein KU39_3p171 (plasmid) [Piscirickettsia salmonis]	Unknown		Unknown		Extracellular		Unknown	1 internal helix found	Unknown	No motifs found	Unknown	No motifs found	Unknown		Unknown		Unknown	No matches to profiles found	Unknown	No matches against database	Unknown	No matches against database	Unknown	No signal peptide detected	0.01	0.01	0.11	0.23	9.64	Extracellular		9.64		PSORTb version 3.0
gi|923110847|gb|ALB21217.1| chromosome partitinioning protein ParB [Piscirickettsia salmonis]	Unknown		Cytoplasmic		Unknown		Unknown	No internal helices found	Unknown	No motifs found	Unknown	No motifs found	Unknown		Unknown		Unknown	No matches to profiles found	Unknown	No matches against database	Unknown	No matches against database	Unknown	No signal peptide detected	8.96	0.51	0.26	0.01	0.26	Cytoplasmic		8.96		PSORTb version 3.0
gi|923110848|gb|ALB21218.1| chromosome partitinioning protein ParA [Piscirickettsia salmonis]	Unknown		Cytoplasmic		Unknown		Unknown	No internal helices found	Unknown	No motifs found	Unknown	No motifs found	Unknown		Unknown		Unknown	No matches to profiles found	Unknown	No matches against database	Unknown	No matches against database	Unknown	No signal peptide detected	8.96	0.51	0.26	0.01	0.26	Cytoplasmic		8.96		PSORTb version 3.0
gi|923110921|gb|ALB21291.1| Exopolysaccharide synthesis protein [Piscirickettsia salmonis]	CytoplasmicMembrane		Unknown		Unknown		Unknown	2 internal helices found	Unknown	No motifs found	Unknown	No motifs found	Unknown		Unknown		Unknown	No matches to profiles found	CytoplasmicMembrane	matched 2498330: Putative tyrosine-protein kinase epsB	Unknown	No matches against database	Unknown	No signal peptide detected	0.00	10.00	0.00	0.00	0.00	CytoplasmicMembrane		10.00		PSORTb version 3.0
gi|923110926|gb|ALB21296.1| Polysaccharide biosynthesis protein [Piscirickettsia salmonis]	CytoplasmicMembrane		Unknown		Unknown		CytoplasmicMembrane	14 internal helices found	Unknown	No motifs found	Unknown	No motifs found	Unknown		Unknown		Unknown	No matches to profiles found	Unknown	No matches against database	Unknown	No matches against database	Unknown	No signal peptide detected	0.00	10.00	0.00	0.00	0.00	CytoplasmicMembrane		10.00		PSORTb version 3.0
gi|923110936|gb|ALB21306.1| Outer membrane porin F [Piscirickettsia salmonis]	Unknown		Unknown		Unknown		Unknown	1 internal helix found	Unknown	No motifs found	Unknown	No motifs found	OuterMembrane		Unknown		Unknown	No matches to profiles found	OuterMembrane	matched 130680: Outer membrane integral membrane protein	Unknown	No matches against database	Non-Cytoplasmic	Signal peptide detected	0.00	0.00	0.00	10.00	0.00	OuterMembrane		10.00		PSORTb version 3.0
gi|923110947|gb|ALB21317.1| Uroporphyrinogen III methylase [Piscirickettsia salmonis]	CytoplasmicMembrane		Unknown		Unknown		Unknown	1 internal helix found	Unknown	No motifs found	Unknown	No motifs found	Unknown		Unknown		Unknown	No matches to profiles found	Unknown	No matches against database	Unknown	No matches against database	Unknown	No signal peptide detected	0.04	9.82	0.12	0.01	0.01	CytoplasmicMembrane		9.82		PSORTb version 3.0
gi|923111201|gb|ALB21571.1| membrane protein [Piscirickettsia salmonis]	Unknown		Unknown		Unknown		Unknown	1 internal helix found	Unknown	No motifs found	Unknown	No motifs found	Unknown		Unknown		Unknown	No matches to profiles found	Unknown	No matches against database	Unknown	No matches against database	Unknown	No signal peptide detected	2.00	2.00	2.00	2.00	2.00	Unknown		2.00		PSORTb version 3.0
gi|923111444|gb|ALB21814.1| acetate kinase [Piscirickettsia salmonis]	Unknown		Cytoplasmic		Unknown		Unknown	No internal helices found	Unknown	No motifs found	Unknown	No motifs found	Unknown		Unknown		Unknown	No matches to profiles found	Unknown	No matches against database	Unknown	No matches against database	Unknown	No signal peptide detected	8.96	0.51	0.26	0.01	0.26	Cytoplasmic		8.96		PSORTb version 3.0
gi|923111464|gb|ALB21834.1| transposase [Piscirickettsia salmonis]	Unknown		Unknown		Unknown		Unknown	No internal helices found	Unknown	No motifs found	Unknown	No motifs found	Unknown		Unknown		Unknown	No matches to profiles found	Unknown	No matches against database	Unknown	No matches against database	Unknown	No signal peptide detected	2.00	2.00	2.00	2.00	2.00	Unknown		2.00		PSORTb version 3.0
gi|923111548|gb|ALB21918.1| DNA polymerase III, alpha subunit [Piscirickettsia salmonis]	Unknown		Cytoplasmic		Unknown		Unknown	No internal helices found	Unknown	No motifs found	Unknown	No motifs found	Unknown		Unknown		Unknown	No matches to profiles found	Cytoplasmic	matched 118794: Cytoplasmic protein	Unknown	No matches against database	Unknown	No signal peptide detected	9.97	0.01	0.01	0.00	0.00	Cytoplasmic		9.97		PSORTb version 3.0
gi|923111550|gb|ALB21920.1| acetyl-CoA carboxylase subunit alpha [Piscirickettsia salmonis]	Unknown		Cytoplasmic		Unknown		Unknown	No internal helices found	Unknown	No motifs found	Unknown	No motifs found	Unknown		Unknown		Unknown	No matches to profiles found	Cytoplasmic	matched 78099211: Acetyl-coenzyme A carboxylase carboxyl transferase subunit alpha	Unknown	No matches against database	Unknown	No signal peptide detected	9.97	0.01	0.01	0.00	0.00	Cytoplasmic		9.97		PSORTb version 3.0
gi|923111571|gb|ALB21941.1| superoxide dismutase [Piscirickettsia salmonis]	Unknown		Unknown		Unknown		Unknown	No internal helices found	Periplasmic	matched PS00332: SOD_CU_ZN_2 Pattern - Periplasmic	Unknown	No motifs found	Unknown		Unknown		Unknown	No matches to profiles found	Periplasmic	matched 20141766: Periplasmic protein	Unknown	No matches against database	Unknown	No signal peptide detected	0.00	0.00	10.00	0.00	0.00	Periplasmic		10.00		PSORTb version 3.0
gi|923111603|gb|ALB21973.1| 3-methyl-2-oxobutanoate hydroxymethyltransferase [Piscirickettsia salmonis]	Unknown		Unknown		Unknown		Unknown	No internal helices found	Unknown	No motifs found	Unknown	No motifs found	Unknown		Unknown		Unknown	No matches to profiles found	Unknown	No matches against database	Unknown	No matches against database	Unknown	No signal peptide detected	2.00	2.00	2.00	2.00	2.00	Unknown		2.00		PSORTb version 3.0
gi|923111611|gb|ALB21981.1| transposase [Piscirickettsia salmonis]	Unknown		Cytoplasmic		Unknown		Unknown	No internal helices found	Unknown	No motifs found	Unknown	No motifs found	Unknown		Unknown		Unknown	No matches to profiles found	Unknown	No matches against database	Unknown	No matches against database	Unknown	No signal peptide detected	8.96	0.51	0.26	0.01	0.26	Cytoplasmic		8.96		PSORTb version 3.0
gi|923111623|gb|ALB21993.1| transposase [Piscirickettsia salmonis]	Unknown		Unknown		Unknown		Unknown	No internal helices found	Unknown	No motifs found	Unknown	No motifs found	Unknown		Unknown		Unknown	No matches to profiles found	Unknown	No matches against database	Unknown	No matches against database	Unknown	No signal peptide detected	2.00	2.00	2.00	2.00	2.00	Unknown		2.00		PSORTb version 3.0
gi|923111650|gb|ALB22020.1| D-alanyl-D-alanine carboxypeptidase [Piscirickettsia salmonis]	CytoplasmicMembrane		Unknown		Unknown		Unknown	No internal helices found	Unknown	No motifs found	Unknown	No motifs found	Unknown		Unknown		Unknown	No matches to profiles found	CytoplasmicMembrane	matched 585034: D-alanyl-D-alanine carboxypeptidase precursor	Unknown	No matches against database	Non-Cytoplasmic	Signal peptide detected	0.00	10.00	0.00	0.00	0.00	CytoplasmicMembrane		10.00		PSORTb version 3.0
gi|923111719|gb|ALB22089.1| Peroxiredoxin, AhpC [Piscirickettsia salmonis]	Unknown		Cytoplasmic		Unknown		Unknown	No internal helices found	Unknown	No motifs found	Unknown	No motifs found	Unknown		Unknown		Unknown	No matches to profiles found	Cytoplasmic	matched 2507172: Probable peroxiredoxin	Unknown	No matches against database	Unknown	No signal peptide detected	9.97	0.01	0.01	0.00	0.00	Cytoplasmic		9.97		PSORTb version 3.0
gi|923111755|gb|ALB22125.1| transposase [Piscirickettsia salmonis]	Unknown		Cytoplasmic		Unknown		Unknown	No internal helices found	Unknown	No motifs found	Unknown	No motifs found	Unknown		Unknown		Unknown	No matches to profiles found	Unknown	No matches against database	Unknown	No matches against database	Unknown	No signal peptide detected	8.96	0.51	0.26	0.01	0.26	Cytoplasmic		8.96		PSORTb version 3.0
gi|923111773|gb|ALB22143.1| transposase [Piscirickettsia salmonis]	Unknown		Unknown		Unknown		Unknown	No internal helices found	Unknown	No motifs found	Unknown	No motifs found	Unknown		Unknown		Unknown	No matches to profiles found	Unknown	No matches against database	Unknown	No matches against database	Unknown	No signal peptide detected	2.00	2.00	2.00	2.00	2.00	Unknown		2.00		PSORTb version 3.0
gi|923111775|gb|ALB22145.1| transposase [Piscirickettsia salmonis]	Unknown		Unknown		Unknown		Unknown	No internal helices found	Unknown	No motifs found	Unknown	No motifs found	Unknown		Unknown		Unknown	No matches to profiles found	Unknown	No matches against database	Unknown	No matches against database	Unknown	No signal peptide detected	2.00	2.00	2.00	2.00	2.00	Unknown		2.00		PSORTb version 3.0
gi|923111798|gb|ALB22168.1| (p)ppGpp synthetase [Piscirickettsia salmonis]	Unknown		Cytoplasmic		Unknown		Unknown	No internal helices found	Unknown	No motifs found	Unknown	No motifs found	Unknown		Unknown		Unknown	No matches to profiles found	Unknown	No matches against database	Unknown	No matches against database	Unknown	No signal peptide detected	8.96	0.51	0.26	0.01	0.26	Cytoplasmic		8.96		PSORTb version 3.0
gi|923111830|gb|ALB22200.1| outer membrane assembly lipoprotein YfgL [Piscirickettsia salmonis]	Unknown		Unknown		Unknown		Unknown	No internal helices found	Unknown	No motifs found	Unknown	No motifs found	Unknown		Unknown		Unknown	No matches to profiles found	OuterMembrane	matched 15598995: conserved hypothetical protein[Pseudomonas aeruginosa PAO1]	Unknown	No matches against database	Unknown	No signal peptide detected	0.01	0.01	0.03	9.92	0.03	OuterMembrane		9.92		PSORTb version 3.0
gi|923111848|gb|ALB22218.1| ribonuclease [Piscirickettsia salmonis]	Unknown		Cytoplasmic		Unknown		Unknown	No internal helices found	Unknown	No motifs found	Unknown	No motifs found	Unknown		Unknown		Unknown	No matches to profiles found	Cytoplasmic	matched 1173095: Cytoplasmic protein	Unknown	No matches against database	Unknown	No signal peptide detected	9.97	0.01	0.01	0.00	0.00	Cytoplasmic		9.97		PSORTb version 3.0
gi|923111870|gb|ALB22240.1| hypothetical protein KU39_1057 [Piscirickettsia salmonis]	Unknown		Unknown		Unknown		Unknown	No internal helices found	Unknown	No motifs found	Unknown	No motifs found	Unknown		Unknown		Unknown	No matches to profiles found	Unknown	No matches against database	Unknown	No matches against database	Unknown	No signal peptide detected	2.00	2.00	2.00	2.00	2.00	Unknown		2.00		PSORTb version 3.0
gi|923111879|gb|ALB22249.1| transposase [Piscirickettsia salmonis]	Unknown		Unknown		Unknown		Unknown	No internal helices found	Unknown	No motifs found	Unknown	No motifs found	Unknown		Unknown		Unknown	No matches to profiles found	Unknown	No matches against database	Unknown	No matches against database	Unknown	No signal peptide detected	2.00	2.00	2.00	2.00	2.00	Unknown		2.00		PSORTb version 3.0
gi|923111880|gb|ALB22250.1| transposase [Piscirickettsia salmonis]	Unknown		Cytoplasmic		Unknown		Unknown	No internal helices found	Unknown	No motifs found	Unknown	No motifs found	Unknown		Unknown		Unknown	No matches to profiles found	Unknown	No matches against database	Unknown	No matches against database	Unknown	No signal peptide detected	8.96	0.51	0.26	0.01	0.26	Cytoplasmic		8.96		PSORTb version 3.0
gi|923111917|gb|ALB22287.1| enoyl-CoA hydratase/isomerase family protein [Piscirickettsia salmonis]	Unknown		Cytoplasmic		Unknown		Unknown	No internal helices found	Unknown	No motifs found	Unknown	No motifs found	Unknown		Unknown		Unknown	No matches to profiles found	Cytoplasmic	matched 15598210: fatty-acid oxidation complex alpha-subunit[Pseudomonas aeruginosa PAO1]	Unknown	No matches against database	Unknown	No signal peptide detected	9.97	0.01	0.01	0.00	0.00	Cytoplasmic		9.97		PSORTb version 3.0
gi|923111999|gb|ALB22369.1| transposase [Piscirickettsia salmonis]	Unknown		Unknown		Unknown		Unknown	No internal helices found	Unknown	No motifs found	Unknown	No motifs found	Unknown		Unknown		Unknown	No matches to profiles found	Unknown	No matches against database	Unknown	No matches against database	Unknown	No signal peptide detected	2.00	2.00	2.00	2.00	2.00	Unknown		2.00		PSORTb version 3.0
gi|923112048|gb|ALB22418.1| transposase [Piscirickettsia salmonis]	Unknown		Unknown		Unknown		Unknown	No internal helices found	Unknown	No motifs found	Unknown	No motifs found	Unknown		Unknown		Unknown	No matches to profiles found	Unknown	No matches against database	Unknown	No matches against database	Unknown	No signal peptide detected	2.00	2.00	2.00	2.00	2.00	Unknown		2.00		PSORTb version 3.0
gi|923112055|gb|ALB22425.1| transposase [Piscirickettsia salmonis]	Unknown		Unknown		Unknown		Unknown	No internal helices found	Unknown	No motifs found	Unknown	No motifs found	Unknown		Unknown		Unknown	No matches to profiles found	Unknown	No matches against database	Unknown	No matches against database	Unknown	No signal peptide detected	2.00	2.00	2.00	2.00	2.00	Unknown		2.00		PSORTb version 3.0
gi|923112154|gb|ALB22524.1| transposase [Piscirickettsia salmonis]	Unknown		Unknown		Unknown		Unknown	No internal helices found	Unknown	No motifs found	Unknown	No motifs found	Unknown		Unknown		Unknown	No matches to profiles found	Unknown	No matches against database	Unknown	No matches against database	Unknown	No signal peptide detected	2.00	2.00	2.00	2.00	2.00	Unknown		2.00		PSORTb version 3.0
gi|923112239|gb|ALB22609.1| hypothetical protein KU39_1427 [Piscirickettsia salmonis]	Unknown		Unknown		Unknown		Unknown	No internal helices found	Unknown	No motifs found	Unknown	No motifs found	Unknown		Unknown		Unknown	No matches to profiles found	Unknown	No matches against database	Unknown	No matches against database	Unknown	No signal peptide detected	2.00	2.00	2.00	2.00	2.00	Unknown		2.00		PSORTb version 3.0
gi|923112249|gb|ALB22619.1| transposase [Piscirickettsia salmonis]	Unknown		Unknown		Unknown		Unknown	No internal helices found	Unknown	No motifs found	Unknown	No motifs found	Unknown		Unknown		Unknown	No matches to profiles found	Unknown	No matches against database	Unknown	No matches against database	Unknown	No signal peptide detected	2.00	2.00	2.00	2.00	2.00	Unknown		2.00		PSORTb version 3.0
gi|923112419|gb|ALB22789.1| thioredoxin family protein [Piscirickettsia salmonis]	CytoplasmicMembrane		Unknown		Unknown		CytoplasmicMembrane	9 internal helices found	Unknown	No motifs found	Unknown	No motifs found	Unknown		Unknown		Unknown	No matches to profiles found	CytoplasmicMembrane	matched 14286131: Cytoplasmic membrane integral membrane protein	Unknown	No matches against database	Non-Cytoplasmic	Signal peptide detected	0.00	10.00	0.00	0.00	0.00	CytoplasmicMembrane		10.00		PSORTb version 3.0
gi|923112493|gb|ALB22863.1| FHA domain protein [Piscirickettsia salmonis]	Unknown		Cytoplasmic		Unknown		Unknown	No internal helices found	Unknown	No motifs found	Unknown	No motifs found	Unknown		Unknown		Unknown	No matches to profiles found	Cytoplasmic	matched 15596862: hypothetical protein[Pseudomonas aeruginosa PAO1]	Unknown	No matches against database	Unknown	No signal peptide detected	9.97	0.01	0.01	0.00	0.00	Cytoplasmic		9.97		PSORTb version 3.0
gi|923112499|gb|ALB22869.1| transposase [Piscirickettsia salmonis]	Unknown		Cytoplasmic		Unknown		Unknown	No internal helices found	Unknown	No motifs found	Unknown	No motifs found	Unknown		Unknown		Unknown	No matches to profiles found	Unknown	No matches against database	Unknown	No matches against database	Unknown	No signal peptide detected	8.96	0.51	0.26	0.01	0.26	Cytoplasmic		8.96		PSORTb version 3.0
gi|923112505|gb|ALB22875.1| lipoprotein [Piscirickettsia salmonis]	Unknown		Unknown		Unknown		CytoplasmicMembrane	3 internal helices found	Unknown	No motifs found	Unknown	No motifs found	Unknown		Unknown		Unknown	No matches to profiles found	Unknown	No matches against database	Unknown	No matches against database	Unknown	No signal peptide detected	0.04	9.46	0.07	0.18	0.25	CytoplasmicMembrane		9.46		PSORTb version 3.0
gi|923112512|gb|ALB22882.1| transposase [Piscirickettsia salmonis]	Unknown		Cytoplasmic		Unknown		Unknown	No internal helices found	Unknown	No motifs found	Unknown	No motifs found	Unknown		Unknown		Unknown	No matches to profiles found	Unknown	No matches against database	Unknown	No matches against database	Unknown	No signal peptide detected	8.96	0.51	0.26	0.01	0.26	Cytoplasmic		8.96		PSORTb version 3.0
gi|923112669|gb|ALB23039.1| transposase [Piscirickettsia salmonis]	Unknown		Cytoplasmic		Unknown		Unknown	No internal helices found	Unknown	No motifs found	Unknown	No motifs found	Unknown		Unknown		Unknown	No matches to profiles found	Unknown	No matches against database	Unknown	No matches against database	Unknown	No signal peptide detected	8.96	0.51	0.26	0.01	0.26	Cytoplasmic		8.96		PSORTb version 3.0
gi|923112671|gb|ALB23041.1| bacterial extracellular solute-binding s, 3 family protein [Piscirickettsia salmonis]	Unknown		Unknown		Unknown		Unknown	No internal helices found	Unknown	No motifs found	Unknown	No motifs found	Unknown		Unknown		Unknown	No matches to profiles found	Unknown	No matches against database	Unknown	No matches against database	Unknown	No signal peptide detected	2.00	2.00	2.00	2.00	2.00	Unknown		2.00		PSORTb version 3.0
gi|923112824|gb|ALB23194.1| helicase UvrD [Piscirickettsia salmonis]	Unknown		Unknown		Unknown		Unknown	No internal helices found	Unknown	No motifs found	Unknown	No motifs found	Unknown		Unknown		Unknown	No matches to profiles found	Cytoplasmic	matched 153933103: ATP-dependent DNA helicase PcrA [Clostridium botulinum A str. ATCC 19397]	Unknown	No matches against database	Unknown	No signal peptide detected	9.26	0.24	0.48	0.01	0.01	Cytoplasmic		9.26		PSORTb version 3.0
gi|923112849|gb|ALB23219.1| transposase [Piscirickettsia salmonis]	Unknown		Cytoplasmic		Unknown		Unknown	No internal helices found	Unknown	No motifs found	Unknown	No motifs found	Unknown		Unknown		Unknown	No matches to profiles found	Unknown	No matches against database	Unknown	No matches against database	Unknown	No signal peptide detected	8.96	0.51	0.26	0.01	0.26	Cytoplasmic		8.96		PSORTb version 3.0
gi|923112899|gb|ALB23269.1| transposase [Piscirickettsia salmonis]	Unknown		Unknown		Unknown		Unknown	No internal helices found	Unknown	No motifs found	Unknown	No motifs found	Unknown		Unknown		Unknown	No matches to profiles found	Unknown	No matches against database	Unknown	No matches against database	Unknown	No signal peptide detected	2.00	2.00	2.00	2.00	2.00	Unknown		2.00		PSORTb version 3.0
gi|923112960|gb|ALB23330.1| NAD-specific glutamate dehydrogenase [Piscirickettsia salmonis]	Unknown		Cytoplasmic		Unknown		Unknown	No internal helices found	Unknown	No motifs found	Unknown	No motifs found	Unknown		Unknown		Unknown	No matches to profiles found	Cytoplasmic	matched 15598264: NAD-dependent glutamate dehydrogenase[Pseudomonas aeruginosa PAO1]	Unknown	No matches against database	Unknown	No signal peptide detected	9.97	0.01	0.01	0.00	0.00	Cytoplasmic		9.97		PSORTb version 3.0
gi|923113045|gb|ALB23415.1| DNA gyrase subunit A GyrA [Piscirickettsia salmonis]	Unknown		Cytoplasmic		Unknown		Unknown	No internal helices found	Unknown	No motifs found	Unknown	No motifs found	Unknown		Unknown		Unknown	No matches to profiles found	Cytoplasmic	matched 3914271: DNA topoisomerase 4 subunit A	Unknown	No matches against database	Unknown	No signal peptide detected	9.97	0.01	0.01	0.00	0.00	Cytoplasmic		9.97		PSORTb version 3.0
gi|923113057|gb|ALB23427.1| group II intron reverse transcriptase/maturase [Piscirickettsia salmonis]	CytoplasmicMembrane		Unknown		Unknown		Unknown	No internal helices found	Unknown	No motifs found	Unknown	No motifs found	Unknown		Unknown		Unknown	No matches to profiles found	Unknown	No matches against database	Unknown	No matches against database	Unknown	No signal peptide detected	0.04	9.82	0.12	0.01	0.01	CytoplasmicMembrane		9.82		PSORTb version 3.0
gi|923113388|gb|ALB23758.1| type IV secretion system protein IcmO [Piscirickettsia salmonis]	Unknown		Cytoplasmic		Unknown		Unknown	2 internal helices found	Unknown	No motifs found	Unknown	No motifs found	Unknown		Unknown		Unknown	No matches to profiles found	Unknown	No matches against database	Unknown	No matches against database	Unknown	No signal peptide detected	8.96	0.51	0.26	0.01	0.26	Cytoplasmic		8.96		PSORTb version 3.0
gi|923113519|gb|ALB23889.1| biotin synthase [Piscirickettsia salmonis]	Unknown		Cytoplasmic		Unknown		Unknown	No internal helices found	Unknown	No motifs found	Unknown	No motifs found	Unknown		Unknown		Unknown	No matches to profiles found	Cytoplasmic	matched 15595697: biotin synthase[Pseudomonas aeruginosa PAO1]	Unknown	No matches against database	Unknown	No signal peptide detected	9.97	0.01	0.01	0.00	0.00	Cytoplasmic		9.97		PSORTb version 3.0
gi|923113559|gb|ALB23929.1| Chemotaxis methyl-accepting receptor [Piscirickettsia salmonis]	Unknown		Unknown		Unknown		Unknown	2 internal helices found	Unknown	No motifs found	Unknown	No motifs found	Unknown		Unknown		Unknown	No matches to profiles found	CytoplasmicMembrane	matched 15598116: probable chemotaxis transducer[Pseudomonas aeruginosa PAO1]	Unknown	No matches against database	Unknown	No signal peptide detected	0.15	9.82	0.01	0.01	0.01	CytoplasmicMembrane		9.82		PSORTb version 3.0
gi|923113583|gb|ALB23953.1| penicillin-binding protein 2 [Piscirickettsia salmonis]	Unknown		Cytoplasmic		Unknown		Unknown	1 internal helix found	Unknown	No motifs found	Unknown	No motifs found	Unknown		Unknown		Unknown	No matches to profiles found	CytoplasmicMembrane	matched 20141780: Cytoplasmic membrane integral membrane protein	Unknown	No matches against database	Unknown	No signal peptide detected	2.11	7.88	0.00	0.00	0.00	CytoplasmicMembrane		7.88		PSORTb version 3.0
gi|923113727|gb|ALB24097.1| proton-translocating NADH-quinone oxidoreductase, chain L family protein [Piscirickettsia salmonis]	CytoplasmicMembrane		Unknown		Unknown		CytoplasmicMembrane	16 internal helices found	Unknown	No motifs found	Unknown	No motifs found	Unknown		Unknown		Unknown	No matches to profiles found	CytoplasmicMembrane	matched 266662: NADH-quinone oxidoreductase chain 12	Unknown	No matches against database	Unknown	No signal peptide detected	0.00	10.00	0.00	0.00	0.00	CytoplasmicMembrane		10.00		PSORTb version 3.0
gi|923113788|gb|ALB24158.1| sulfite exporter protein TauE [Piscirickettsia salmonis]	CytoplasmicMembrane		Unknown		Unknown		CytoplasmicMembrane	4 internal helices found	Unknown	No motifs found	Unknown	No motifs found	Unknown		Unknown		Unknown	No matches to profiles found	Unknown	No matches against database	Unknown	No matches against database	Unknown	No signal peptide detected	0.00	10.00	0.00	0.00	0.00	CytoplasmicMembrane		10.00		PSORTb version 3.0
gi|923113856|gb|ALB24226.1| multidrug transporter AcrB [Piscirickettsia salmonis]	CytoplasmicMembrane		Unknown		Unknown		CytoplasmicMembrane	7 internal helices found	Unknown	No motifs found	Unknown	No motifs found	Unknown		Unknown		Unknown	No matches to profiles found	CytoplasmicMembrane	matched 399001: Cytoplasmic membrane integral membrane protein	Unknown	No matches against database	Unknown	No signal peptide detected	0.00	10.00	0.00	0.00	0.00	CytoplasmicMembrane		10.00		PSORTb version 3.0
gi|923113955|gb|ALB24325.1| undecaprenyldiphospho-muramoylpentapeptide beta-N-acetylglucosaminyltransferase [Piscirickettsia salmonis]	Unknown		Cytoplasmic		Unknown		Unknown	2 internal helices found	Unknown	No motifs found	Unknown	No motifs found	Unknown		Unknown		Unknown	No matches to profiles found	CytoplasmicMembrane	matched 127540: UDP-N-acetylglucosamine--N-acetylmuramyl-(pentapeptide) pyrophosphoryl-undecaprenol N-acetylglucosamine transferase	Unknown	No matches against database	Unknown	No signal peptide detected	2.11	7.88	0.00	0.00	0.00	CytoplasmicMembrane		7.88		PSORTb version 3.0
gi|932225267|ref|WP_054300251.1| D-alanyl-D-alanine carboxypeptidase [Piscirickettsia salmonis]	Unknown		Unknown		Unknown		Unknown	1 internal helix found	Unknown	No motifs found	Unknown	No motifs found	Unknown		Unknown		Unknown	No matches to profiles found	CytoplasmicMembrane	matched 585034: D-alanyl-D-alanine carboxypeptidase precursor	Unknown	No matches against database	Non-Cytoplasmic	Signal peptide detected	0.00	9.97	0.01	0.01	0.01	CytoplasmicMembrane		9.97		PSORTb version 3.0
gi|932225381|ref|WP_054300301.1| hypothetical protein [Piscirickettsia salmonis]	Unknown		Cytoplasmic		Unknown		Unknown	No internal helices found	Unknown	No motifs found	Unknown	No motifs found	Unknown		Unknown		Unknown	No matches to profiles found	Cytoplasmic	matched 15600232: shikimate kinase[Pseudomonas aeruginosa PAO1]	Unknown	No matches against database	Unknown	No signal peptide detected	9.97	0.01	0.01	0.00	0.00	Cytoplasmic		9.97		PSORTb version 3.0
gi|932226051|ref|WP_054300575.1| acid phosphatase/phosphotransferase [Piscirickettsia salmonis]	Unknown		Unknown		Unknown		Unknown	No internal helices found	Unknown	No motifs found	Unknown	No motifs found	Unknown		Unknown		Unknown	No matches to profiles found	Unknown	No matches against database	Unknown	No matches against database	Unknown	No signal peptide detected	2.00	2.00	2.00	2.00	2.00	Unknown		2.00		PSORTb version 3.0
gi|932226212|ref|WP_054300637.1| conjugative transfer relaxase/helicase TraI [Piscirickettsia salmonis]	Unknown		Cytoplasmic		Unknown		Unknown	No internal helices found	Unknown	No motifs found	Unknown	No motifs found	OuterMembrane		Unknown		Unknown	No matches to profiles found	Cytoplasmic	matched 136208: Cytoplasmic protein	Unknown	No matches against database	Unknown	No signal peptide detected	9.94	0.00	0.04	0.00	0.00	Cytoplasmic		9.94		PSORTb version 3.0
gi|965557328|gb|AKP74778.2| polysaccharide biosynthesis/export family protein [Piscirickettsia salmonis LF-89 = ATCC VR-1361]	CytoplasmicMembrane		Unknown		Unknown		Unknown	1 internal helix found	Unknown	No motifs found	Unknown	No motifs found	Unknown		Unknown		Unknown	No matches to profiles found	OuterMembrane	matched 9911079: Outer membrane integral membrane protein	Unknown	No matches against database	Non-Cytoplasmic	Signal peptide detected	0.00	4.87	0.18	4.94	0.01	Unknown	(This protein may have multiple localization sites.)	4.94		PSORTb version 3.0
gi|965557333|gb|AKP74759.2| 2-alkenal reductase [Piscirickettsia salmonis LF-89 = ATCC VR-1361]	Unknown		Unknown		Unknown		Unknown	2 internal helices found	Unknown	No motifs found	Unknown	No motifs found	Unknown		Unknown		Unknown	No matches to profiles found	Periplasmic	matched 15595963: serine protease MucD precursor[Pseudomonas aeruginosa PAO1]	Unknown	No matches against database	Non-Cytoplasmic	Signal peptide detected	0.00	0.06	9.76	0.06	0.11	Periplasmic		9.76		PSORTb version 3.0
gi|965557344|gb|AKP74737.2| MFP transporter [Piscirickettsia salmonis LF-89 = ATCC VR-1361]	Unknown		Unknown		Unknown		Unknown	1 internal helix found	Unknown	No motifs found	Unknown	No motifs found	Unknown		Unknown		Unknown	No matches to profiles found	CytoplasmicMembrane	matched 15596632: probable Resistance-Nodulation-Cell Division (RND) efflux membrane fusion protein precursor[Pseudomonas aeruginosa PAO1]	Unknown	No matches against database	Unknown	No signal peptide detected	0.15	9.82	0.01	0.01	0.01	CytoplasmicMembrane		9.82		PSORTb version 3.0
gi|965557350|gb|AKP74721.2| D-alanyl-D-alanine carboxypeptidase [Piscirickettsia salmonis LF-89 = ATCC VR-1361]	CytoplasmicMembrane		Unknown		Unknown		Unknown	2 internal helices found	Unknown	No motifs found	Unknown	No motifs found	Unknown		Unknown		Unknown	No matches to profiles found	Periplasmic	matched 15598243: probable D-alanyl-D-alanine carboxypeptidase [Pseudomonas aeruginosa PAO1]	Unknown	No matches against database	Unknown	No signal peptide detected	0.08	3.39	6.53	0.00	0.01	Unknown	(This protein may have multiple localization sites.)	6.53		PSORTb version 3.0
gi|965557398|gb|AKP72872.2| hypothetical protein PSLF89_785 [Piscirickettsia salmonis LF-89 = ATCC VR-1361]	CytoplasmicMembrane		Unknown		Unknown		CytoplasmicMembrane	4 internal helices found	Unknown	No motifs found	Unknown	No motifs found	Unknown		Unknown		Unknown	No matches to profiles found	Unknown	No matches against database	Unknown	No matches against database	Unknown	No signal peptide detected	0.00	10.00	0.00	0.00	0.00	CytoplasmicMembrane		10.00		PSORTb version 3.0
gi|965557412|gb|ALT18104.1| hypothetical protein PSLF89_03885 [Piscirickettsia salmonis LF-89 = ATCC VR-1361]	Unknown		Unknown		Unknown		Unknown	No internal helices found	Unknown	No motifs found	Unknown	No motifs found	Unknown		Unknown		Unknown	No matches to profiles found	Unknown	No matches against database	Unknown	No matches against database	Unknown	No signal peptide detected	2.00	2.00	2.00	2.00	2.00	Unknown		2.00		PSORTb version 3.0
gi|965557498|gb|AKP73133.2| inosine/guanosine kinase [Piscirickettsia salmonis LF-89 = ATCC VR-1361]	Unknown		Cytoplasmic		Unknown		Unknown	No internal helices found	Unknown	No motifs found	Unknown	No motifs found	Unknown		Unknown		Unknown	No matches to profiles found	Unknown	No matches against database	Unknown	No matches against database	Unknown	No signal peptide detected	8.96	0.51	0.26	0.01	0.26	Cytoplasmic		8.96		PSORTb version 3.0
gi|965557590|gb|AKP73315.2| D-alanyl-D-alanine carboxypeptidase [Piscirickettsia salmonis LF-89 = ATCC VR-1361]	CytoplasmicMembrane		Unknown		Unknown		Unknown	1 internal helix found	Unknown	No motifs found	Unknown	No motifs found	Unknown		Unknown		Unknown	No matches to profiles found	CytoplasmicMembrane	matched 585034: D-alanyl-D-alanine carboxypeptidase precursor	Unknown	No matches against database	Non-Cytoplasmic	Signal peptide detected	0.00	10.00	0.00	0.00	0.00	CytoplasmicMembrane		10.00		PSORTb version 3.0
gi|965557607|gb|AKP73342.2| type I secretion protein TolC [Piscirickettsia salmonis LF-89 = ATCC VR-1361]	Unknown		Unknown		Extracellular		Unknown	1 internal helix found	Unknown	No motifs found	Unknown	No motifs found	OuterMembrane		Unknown		Unknown	No matches to profiles found	OuterMembrane	matched 11277508: Outer membrane integral membrane protein	Unknown	No matches against database	Non-Cytoplasmic	Signal peptide detected	0.00	0.00	0.00	9.95	0.05	OuterMembrane		9.95		PSORTb version 3.0
gi|965557614|gb|AKP73352.2| hypothetical protein PSLF89_1435 [Piscirickettsia salmonis LF-89 = ATCC VR-1361]	Unknown		Cytoplasmic		Unknown		Unknown	No internal helices found	Unknown	No motifs found	Unknown	No motifs found	Unknown		Unknown		Unknown	No matches to profiles found	Unknown	No matches against database	Unknown	No matches against database	Unknown	No signal peptide detected	8.96	0.51	0.26	0.01	0.26	Cytoplasmic		8.96		PSORTb version 3.0
gi|965557673|gb|AKP73471.2| hypothetical protein PSLF89_1606 [Piscirickettsia salmonis LF-89 = ATCC VR-1361]	Unknown		Unknown		Unknown		Unknown	1 internal helix found	Unknown	No motifs found	Unknown	No motifs found	Unknown		Unknown		Unknown	No matches to profiles found	Unknown	No matches against database	Unknown	No matches against database	Unknown	No signal peptide detected	2.00	2.00	2.00	2.00	2.00	Unknown		2.00		PSORTb version 3.0
gi|965557674|gb|AKP73472.2| tol-Pal system beta propeller repeat protein TolB [Piscirickettsia salmonis LF-89 = ATCC VR-1361]	Unknown		Unknown		Unknown		Unknown	1 internal helix found	Unknown	No motifs found	Unknown	No motifs found	Unknown		Unknown		Unknown	No matches to profiles found	Periplasmic	matched 15596169: TolB protein[Pseudomonas aeruginosa PAO1]	Unknown	No matches against database	Non-Cytoplasmic	Signal peptide detected	0.00	0.06	9.76	0.06	0.11	Periplasmic		9.76		PSORTb version 3.0
gi|965557719|gb|AKP73593.2| LPS export ABC transporter permease LptF [Piscirickettsia salmonis LF-89 = ATCC VR-1361]	CytoplasmicMembrane		Unknown		Unknown		CytoplasmicMembrane	6 internal helices found	Unknown	No motifs found	Unknown	No motifs found	Unknown		Unknown		Unknown	No matches to profiles found	CytoplasmicMembrane	matched 84027986: Inner membrane protein yjgP	Unknown	No matches against database	Unknown	No signal peptide detected	0.00	10.00	0.00	0.00	0.00	CytoplasmicMembrane		10.00		PSORTb version 3.0
gi|965557720|gb|AKP73598.2| preprotein translocase subunit SecD [Piscirickettsia salmonis LF-89 = ATCC VR-1361]	CytoplasmicMembrane		Unknown		Unknown		CytoplasmicMembrane	6 internal helices found	Unknown	No motifs found	Unknown	No motifs found	Unknown		Unknown		Unknown	No matches to profiles found	CytoplasmicMembrane	matched 2507126: Cytoplasmic membrane integral membrane protein	Unknown	No matches against database	Unknown	No signal peptide detected	0.00	10.00	0.00	0.00	0.00	CytoplasmicMembrane		10.00		PSORTb version 3.0
gi|965557735|gb|ALT18316.1| hypothetical protein PSLF89_05270 [Piscirickettsia salmonis LF-89 = ATCC VR-1361]	Unknown		Cytoplasmic		Unknown		Unknown	1 internal helix found	Unknown	No motifs found	Unknown	No motifs found	Unknown		Unknown		Unknown	No matches to profiles found	Unknown	No matches against database	Unknown	No matches against database	Unknown	No signal peptide detected	8.96	0.51	0.26	0.01	0.26	Cytoplasmic		8.96		PSORTb version 3.0
gi|965557756|gb|AKP73676.2| hypothetical protein PSLF89_1871 [Piscirickettsia salmonis LF-89 = ATCC VR-1361]	Unknown		Unknown		Unknown		Unknown	No internal helices found	Unknown	No motifs found	Unknown	No motifs found	Unknown		Unknown		Unknown	No matches to profiles found	Unknown	No matches against database	Unknown	No matches against database	Unknown	No signal peptide detected	2.00	2.00	2.00	2.00	2.00	Unknown		2.00		PSORTb version 3.0
gi|965557776|gb|AKP73741.2| ABC transporter ATP-binding protein [Piscirickettsia salmonis LF-89 = ATCC VR-1361]	Unknown		Unknown		Unknown		Unknown	No internal helices found	Unknown	No motifs found	Unknown	No motifs found	Unknown		Unknown		Unknown	No matches to profiles found	Cytoplasmic	matched 16128916: fused predicted transporter subunits of ABC superfamily: ATP-binding components [Escherichia coli K12]	Unknown	No matches against database	Unknown	No signal peptide detected	9.26	0.24	0.48	0.01	0.01	Cytoplasmic		9.26		PSORTb version 3.0
gi|965557782|gb|AKP73771.2| hflC protein [Piscirickettsia salmonis LF-89 = ATCC VR-1361]	Unknown		Unknown		Unknown		Unknown	1 internal helix found	Unknown	No motifs found	Unknown	No motifs found	Unknown		Unknown		Unknown	No matches to profiles found	Unknown	No matches against database	Unknown	No matches against database	Unknown	No signal peptide detected	2.00	2.00	2.00	2.00	2.00	Unknown		2.00		PSORTb version 3.0
gi|965557787|gb|AKP73782.2| hypothetical protein PSLF89_1989 [Piscirickettsia salmonis LF-89 = ATCC VR-1361]	Unknown		Unknown		Unknown		Unknown	No internal helices found	Unknown	No motifs found	Unknown	No motifs found	Unknown		Unknown		Unknown	No matches to profiles found	Unknown	No matches against database	Unknown	No matches against database	Unknown	No signal peptide detected	2.00	2.00	2.00	2.00	2.00	Unknown		2.00		PSORTb version 3.0
gi|965557942|gb|AKP74077.2| hypothetical protein PSLF89_2390 [Piscirickettsia salmonis LF-89 = ATCC VR-1361]	Unknown		Unknown		Unknown		Unknown	1 internal helix found	Unknown	No motifs found	Unknown	No motifs found	OuterMembrane		Unknown		Unknown	No matches to profiles found	OuterMembrane	matched 13423368: Outer membrane integral membrane protein	Unknown	No matches against database	Non-Cytoplasmic	Signal peptide detected	0.00	0.00	0.00	10.00	0.00	OuterMembrane		10.00		PSORTb version 3.0
gi|965557954|gb|AKP74111.2| MFP transporter [Piscirickettsia salmonis LF-89 = ATCC VR-1361]	Unknown		Unknown		Unknown		Unknown	1 internal helix found	Unknown	No motifs found	Unknown	No motifs found	Unknown		Unknown		Unknown	No matches to profiles found	CytoplasmicMembrane	matched 15596632: probable Resistance-Nodulation-Cell Division (RND) efflux membrane fusion protein precursor[Pseudomonas aeruginosa PAO1]	Unknown	No matches against database	Non-Cytoplasmic	Signal peptide detected	0.00	9.97	0.01	0.01	0.01	CytoplasmicMembrane		9.97		PSORTb version 3.0
gi|965557974|gb|AKP74161.2| ABC transporter substrate-binding protein [Piscirickettsia salmonis LF-89 = ATCC VR-1361]	Unknown		Unknown		Unknown		Unknown	1 internal helix found	Unknown	No motifs found	Unknown	No motifs found	Unknown		Unknown		Unknown	No matches to profiles found	Unknown	No matches against database	Unknown	No matches against database	Non-Cytoplasmic	Signal peptide detected	0.00	2.50	2.50	2.50	2.50	Unknown		2.50		PSORTb version 3.0
gi|965558027|gb|AKP74271.2| hypothetical protein PSLF89_2640 [Piscirickettsia salmonis LF-89 = ATCC VR-1361]	Unknown		Cytoplasmic		Unknown		Unknown	No internal helices found	Unknown	No motifs found	Unknown	No motifs found	Unknown		Unknown		Unknown	No matches to profiles found	Cytoplasmic	matched 15600232: shikimate kinase[Pseudomonas aeruginosa PAO1]	Unknown	No matches against database	Unknown	No signal peptide detected	9.97	0.01	0.01	0.00	0.00	Cytoplasmic		9.97		PSORTb version 3.0
gi|965558043|gb|ALT18520.1| hypothetical protein PSLF89_06575 [Piscirickettsia salmonis LF-89 = ATCC VR-1361]	Unknown		Unknown		Unknown		Unknown	No internal helices found	Unknown	No motifs found	Unknown	No motifs found	Unknown		Unknown		Unknown	No matches to profiles found	Unknown	No matches against database	Unknown	No matches against database	Unknown	No signal peptide detected	2.00	2.00	2.00	2.00	2.00	Unknown		2.00		PSORTb version 3.0
gi|965558100|gb|AKP74378.2| sodium:proton antiporter [Piscirickettsia salmonis LF-89 = ATCC VR-1361]	CytoplasmicMembrane		Unknown		Unknown		CytoplasmicMembrane	10 internal helices found	Unknown	No motifs found	Unknown	No motifs found	Unknown		Unknown		Unknown	No matches to profiles found	CytoplasmicMembrane	matched 1352496: Cytoplasmic membrane integral membrane protein	Unknown	No matches against database	Unknown	No signal peptide detected	0.00	10.00	0.00	0.00	0.00	CytoplasmicMembrane		10.00		PSORTb version 3.0
gi|965558112|gb|AKP74411.2| ATP-dependent DNA helicase RecG [Piscirickettsia salmonis LF-89 = ATCC VR-1361]	Unknown		Cytoplasmic		Unknown		Unknown	No internal helices found	Unknown	No motifs found	Unknown	No motifs found	Unknown		Unknown		Unknown	No matches to profiles found	Cytoplasmic	matched 153931726: ATP-dependent DNA helicase RecG [Clostridium botulinum A str. ATCC 19397]	Unknown	No matches against database	Unknown	No signal peptide detected	9.97	0.01	0.01	0.00	0.00	Cytoplasmic		9.97		PSORTb version 3.0
gi|965558141|gb|AKP74467.2| PLD-like domain protein [Piscirickettsia salmonis LF-89 = ATCC VR-1361]	Unknown		Unknown		Unknown		Unknown	No internal helices found	Unknown	No motifs found	Unknown	No motifs found	Unknown		Unknown		Unknown	No matches to profiles found	Unknown	No matches against database	Unknown	No matches against database	Non-Cytoplasmic	Signal peptide detected	0.00	2.50	2.50	2.50	2.50	Unknown		2.50		PSORTb version 3.0
gi|965558170|gb|ALT18604.1| hypothetical protein PSLF89_07095 [Piscirickettsia salmonis LF-89 = ATCC VR-1361]	Unknown		Cytoplasmic		Unknown		Unknown	No internal helices found	Unknown	No motifs found	Unknown	No motifs found	Unknown		Unknown		Unknown	No matches to profiles found	Unknown	No matches against database	Unknown	No matches against database	Unknown	No signal peptide detected	8.96	0.51	0.26	0.01	0.26	Cytoplasmic		8.96		PSORTb version 3.0
gi|965558203|gb|AKP74583.2| hypothetical protein PSLF89_3077 [Piscirickettsia salmonis LF-89 = ATCC VR-1361]	Unknown		Cytoplasmic		Unknown		Unknown	2 internal helices found	Unknown	No motifs found	Unknown	No motifs found	OuterMembrane		Unknown		Unknown	No matches to profiles found	Unknown	No matches against database	Unknown	No matches against database	Unknown	No signal peptide detected	5.48	0.10	0.48	1.93	2.01	Unknown	(This protein may have multiple localization sites.)	5.48		PSORTb version 3.0
gi|965558227|gb|AKP72821.2| peptide ABC transporter ATP-binding protein [Piscirickettsia salmonis LF-89 = ATCC VR-1361]	CytoplasmicMembrane		Unknown		Unknown		Unknown	No internal helices found	Unknown	No motifs found	Unknown	No motifs found	Unknown		Unknown		Unknown	No matches to profiles found	CytoplasmicMembrane	matched 54041946: Oligopeptide transport ATP-binding protein oppD	Unknown	No matches against database	Unknown	No signal peptide detected	0.00	10.00	0.00	0.00	0.00	CytoplasmicMembrane		10.00		PSORTb version 3.0
gi|965558255|gb|AKP72747.2| hypothetical protein PSLF89_621 [Piscirickettsia salmonis LF-89 = ATCC VR-1361]	Unknown		Cytoplasmic		Unknown		Unknown	No internal helices found	Unknown	No motifs found	Unknown	No motifs found	Unknown		Unknown		Unknown	No matches to profiles found	Unknown	No matches against database	Unknown	No matches against database	Unknown	No signal peptide detected	8.96	0.51	0.26	0.01	0.26	Cytoplasmic		8.96		PSORTb version 3.0
gi|965558277|gb|AKP72708.2| hypothetical protein PSLF89_578 [Piscirickettsia salmonis LF-89 = ATCC VR-1361]	Unknown		Unknown		Unknown		Unknown	No internal helices found	Unknown	No motifs found	Unknown	No motifs found	Unknown		Unknown		Unknown	No matches to profiles found	Cytoplasmic	matched 67470905: Glutamate 5-kinase	Unknown	No matches against database	Unknown	No signal peptide detected	9.26	0.24	0.48	0.01	0.01	Cytoplasmic		9.26		PSORTb version 3.0
gi|965558301|gb|AKP72654.2| phosphoesterase [Piscirickettsia salmonis LF-89 = ATCC VR-1361]	Unknown		Cytoplasmic		Unknown		Unknown	2 internal helices found	Unknown	No motifs found	Unknown	No motifs found	Unknown		Unknown		Unknown	No matches to profiles found	Unknown	No matches against database	Unknown	No matches against database	Unknown	No signal peptide detected	8.96	0.51	0.26	0.01	0.26	Cytoplasmic		8.96		PSORTb version 3.0
gi|965558350|gb|AKP72526.2| 50S ribosomal protein L5 [Piscirickettsia salmonis LF-89 = ATCC VR-1361]	Unknown		Cytoplasmic		Unknown		Unknown	No internal helices found	Unknown	No motifs found	Unknown	No motifs found	Unknown		Unknown		Unknown	No matches to profiles found	Cytoplasmic	matched 15599447: 50S ribosomal protein L5[Pseudomonas aeruginosa PAO1]	Unknown	No matches against database	Unknown	No signal peptide detected	9.97	0.01	0.01	0.00	0.00	Cytoplasmic		9.97		PSORTb version 3.0
gi|965558355|gb|AKP72510.2| DNA-directed RNA polymerase subunit beta [Piscirickettsia salmonis LF-89 = ATCC VR-1361]	Unknown		Cytoplasmic		Unknown		Unknown	No internal helices found	Unknown	No motifs found	Unknown	No motifs found	Unknown		Unknown		Unknown	No matches to profiles found	Cytoplasmic	matched 20139600: Cytoplasmic protein	Unknown	No matches against database	Unknown	No signal peptide detected	9.97	0.01	0.01	0.00	0.00	Cytoplasmic		9.97		PSORTb version 3.0
gi|965558374|gb|AKP72438.2| NADH dehydrogenase [Piscirickettsia salmonis LF-89 = ATCC VR-1361]	CytoplasmicMembrane		Unknown		Unknown		CytoplasmicMembrane	9 internal helices found	Unknown	No motifs found	Unknown	No motifs found	Unknown		Unknown		Unknown	No matches to profiles found	CytoplasmicMembrane	matched 1171804: NADH-quinone oxidoreductase subunit H	Unknown	No matches against database	Unknown	No signal peptide detected	0.00	10.00	0.00	0.00	0.00	CytoplasmicMembrane		10.00		PSORTb version 3.0
gi|965558396|gb|AKP72377.2| transcription termination factor Rho [Piscirickettsia salmonis LF-89 = ATCC VR-1361]	Unknown		Cytoplasmic		Unknown		Unknown	No internal helices found	Unknown	No motifs found	Unknown	No motifs found	Unknown		Unknown		Unknown	No matches to profiles found	Cytoplasmic	matched 732261: Probable ATP synthase yscN	Unknown	No matches against database	Unknown	No signal peptide detected	9.97	0.01	0.01	0.00	0.00	Cytoplasmic		9.97		PSORTb version 3.0
gi|965558412|gb|AKP72334.2| signal peptidase, peptidase S26 family protein [Piscirickettsia salmonis LF-89 = ATCC VR-1361]	Unknown		Unknown		Unknown		Unknown	1 internal helix found	Unknown	No motifs found	Unknown	No motifs found	Unknown		Unknown		Unknown	No matches to profiles found	Unknown	No matches against database	Unknown	No matches against database	Unknown	No signal peptide detected	2.00	2.00	2.00	2.00	2.00	Unknown		2.00		PSORTb version 3.0
gi|965558450|gb|AKP72236.2| cell division protein FtsW [Piscirickettsia salmonis LF-89 = ATCC VR-1361]	CytoplasmicMembrane		Unknown		Unknown		CytoplasmicMembrane	10 internal helices found	Unknown	No motifs found	Unknown	No motifs found	Unknown		Unknown		Unknown	No matches to profiles found	CytoplasmicMembrane	matched 120574: Cytoplasmic membrane integral membrane protein	Unknown	No matches against database	Unknown	No signal peptide detected	0.00	10.00	0.00	0.00	0.00	CytoplasmicMembrane		10.00		PSORTb version 3.0
gi|965558459|gb|AKP74777.2| capsular biosynthesis protein [Piscirickettsia salmonis LF-89 = ATCC VR-1361]	CytoplasmicMembrane		Unknown		Unknown		Unknown	1 internal helix found	Unknown	No motifs found	Unknown	No motifs found	Unknown		Unknown		Unknown	No matches to profiles found	CytoplasmicMembrane	matched 2498330: Putative tyrosine-protein kinase epsB	Unknown	No matches against database	Unknown	No signal peptide detected	0.00	10.00	0.00	0.00	0.00	CytoplasmicMembrane		10.00		PSORTb version 3.0
gi|965558462|gb|AKP74762.2| hypothetical protein PSLF89_3278 [Piscirickettsia salmonis LF-89 = ATCC VR-1361]	Unknown		Unknown		Unknown		Unknown	1 internal helix found	Unknown	No motifs found	Unknown	No motifs found	OuterMembrane		Unknown		Unknown	No matches to profiles found	OuterMembrane	matched 130680: Outer membrane integral membrane protein	Unknown	No matches against database	Non-Cytoplasmic	Signal peptide detected	0.00	0.00	0.00	10.00	0.00	OuterMembrane		10.00		PSORTb version 3.0
gi|965558464|gb|AKP74752.2| hypothetical protein PSLF89_3267 [Piscirickettsia salmonis LF-89 = ATCC VR-1361]	CytoplasmicMembrane		Unknown		Unknown		Unknown	1 internal helix found	Unknown	No motifs found	Unknown	No motifs found	Unknown		Unknown		Unknown	No matches to profiles found	Unknown	No matches against database	Unknown	No matches against database	Unknown	No signal peptide detected	0.04	9.82	0.12	0.01	0.01	CytoplasmicMembrane		9.82		PSORTb version 3.0
gi|965558479|gb|AKP72944.2| penicillin-binding protein activator LpoB [Piscirickettsia salmonis LF-89 = ATCC VR-1361]	Unknown		Unknown		Unknown		Unknown	1 internal helix found	Unknown	No motifs found	Unknown	No motifs found	Unknown		Unknown		Unknown	No matches to profiles found	Unknown	No matches against database	Unknown	No matches against database	Unknown	No signal peptide detected	2.00	2.00	2.00	2.00	2.00	Unknown		2.00		PSORTb version 3.0
gi|965558487|gb|AKP73228.2| DNA polymerase III subunit alpha [Piscirickettsia salmonis LF-89 = ATCC VR-1361]	Unknown		Cytoplasmic		Unknown		Unknown	No internal helices found	Unknown	No motifs found	Unknown	No motifs found	Unknown		Unknown		Unknown	No matches to profiles found	Cytoplasmic	matched 118794: Cytoplasmic protein	Unknown	No matches against database	Unknown	No signal peptide detected	9.97	0.01	0.01	0.00	0.00	Cytoplasmic		9.97		PSORTb version 3.0
gi|965558488|gb|AKP73249.2| superoxide dismutase [Piscirickettsia salmonis LF-89 = ATCC VR-1361]	Unknown		Unknown		Unknown		Unknown	No internal helices found	Periplasmic	matched PS00332: SOD_CU_ZN_2 Pattern - Periplasmic	Unknown	No motifs found	Unknown		Unknown		Unknown	No matches to profiles found	Periplasmic	matched 20141766: Periplasmic protein	Unknown	No matches against database	Unknown	No signal peptide detected	0.00	0.00	10.00	0.00	0.00	Periplasmic		10.00		PSORTb version 3.0
gi|965558499|gb|AKP73423.2| (p)ppGpp synthetase [Piscirickettsia salmonis LF-89 = ATCC VR-1361]	Unknown		Cytoplasmic		Unknown		Unknown	No internal helices found	Unknown	No motifs found	Unknown	No motifs found	Unknown		Unknown		Unknown	No matches to profiles found	Unknown	No matches against database	Unknown	No matches against database	Unknown	No signal peptide detected	8.96	0.51	0.26	0.01	0.26	Cytoplasmic		8.96		PSORTb version 3.0
gi|965558511|gb|AKP73619.2| hypothetical protein PSLF89_1794 [Piscirickettsia salmonis LF-89 = ATCC VR-1361]	Unknown		Unknown		Unknown		Unknown	1 internal helix found	Unknown	No motifs found	Unknown	No motifs found	Unknown		Unknown		Unknown	No matches to profiles found	Unknown	No matches against database	Unknown	No matches against database	Unknown	No signal peptide detected	2.00	2.00	2.00	2.00	2.00	Unknown		2.00		PSORTb version 3.0
gi|965558572|gb|AKP72714.2| TonB-dependent receptor [Piscirickettsia salmonis LF-89 = ATCC VR-1361]	Unknown		Unknown		Unknown		Unknown	No internal helices found	Unknown	No motifs found	Unknown	No motifs found	OuterMembrane		Unknown		Unknown	No matches to profiles found	Unknown	No matches against database	Unknown	No matches against database	Unknown	No signal peptide detected	0.03	0.01	0.09	9.49	0.38	OuterMembrane		9.49		PSORTb version 3.0
gi|965558586|gb|AKP72439.2| NADH-quinone oxidoreductase subunit I [Piscirickettsia salmonis LF-89 = ATCC VR-1361]	Unknown		Cytoplasmic		Unknown		Unknown	No internal helices found	Unknown	No motifs found	Unknown	No motifs found	Unknown		Unknown		Unknown	No matches to profiles found	Cytoplasmic,CytoplasmicMembrane	matched 2499326: NADH-quinone oxidoreductase subunit 9	Unknown	No matches against database	Unknown	No signal peptide detected	9.12	0.88	0.00	0.00	0.00	Cytoplasmic		9.12		PSORTb version 3.0
gi|965558589|gb|AKP72395.2| phosphopantothenoylcysteine decarboxylase [Piscirickettsia salmonis LF-89 = ATCC VR-1361]	Unknown		Cytoplasmic		Unknown		Unknown	No internal helices found	Unknown	No motifs found	Unknown	No motifs found	Unknown		Unknown		Unknown	No matches to profiles found	Cytoplasmic	matched 15600513: Phosphopantothenoylcysteine synthase/(R)-4'-phospho-N-pantothenoylcysteine decarboxylase[Pseudomonas aeruginosa PAO1]	Unknown	No matches against database	Unknown	No signal peptide detected	9.97	0.01	0.01	0.00	0.00	Cytoplasmic		9.97		PSORTb version 3.0
gi|965558593|gb|AKP72331.2| conjugal transfer protein TrbI [Piscirickettsia salmonis LF-89 = ATCC VR-1361]	Unknown		Unknown		Unknown		Unknown	2 internal helices found	Unknown	No motifs found	Unknown	No motifs found	Unknown		Unknown		Unknown	No matches to profiles found	Unknown	No matches against database	Unknown	No matches against database	Non-Cytoplasmic	Signal peptide detected	0.00	2.50	2.50	2.50	2.50	Unknown		2.50		PSORTb version 3.0
gi|965560127|gb|AKP74865.2| hypothetical protein PSLF89_1p15 (plasmid) [Piscirickettsia salmonis LF-89 = ATCC VR-1361]	Unknown		Unknown		Unknown		Unknown	2 internal helices found	Unknown	No motifs found	Unknown	No motifs found	Unknown		Unknown		Unknown	No matches to profiles found	Unknown	No matches against database	Unknown	No matches against database	Unknown	No signal peptide detected	2.00	2.00	2.00	2.00	2.00	Unknown		2.00		PSORTb version 3.0
gi|965560186|gb|AKP74920.2| hypothetical protein PSLF89_1p112 (plasmid) [Piscirickettsia salmonis LF-89 = ATCC VR-1361]	Unknown		Unknown		Unknown		Unknown	1 internal helix found	Unknown	No motifs found	Unknown	No motifs found	Unknown		Unknown		Unknown	No matches to profiles found	Unknown	No matches against database	Unknown	No matches against database	Unknown	No signal peptide detected	2.00	2.00	2.00	2.00	2.00	Unknown		2.00		PSORTb version 3.0
gi|965560210|gb|AKP74948.2| hypothetical protein PSLF89_1p159 (plasmid) [Piscirickettsia salmonis LF-89 = ATCC VR-1361]	Unknown		Unknown		Unknown		Unknown	2 internal helices found	Unknown	No motifs found	Unknown	No motifs found	Unknown		Unknown		Unknown	No matches to profiles found	Unknown	No matches against database	Unknown	No matches against database	Unknown	No signal peptide detected	2.00	2.00	2.00	2.00	2.00	Unknown		2.00		PSORTb version 3.0
gi|965560219|gb|AKP74963.2| hypothetical protein PSLF89_1p181 (plasmid) [Piscirickettsia salmonis LF-89 = ATCC VR-1361]	Unknown		Unknown		Unknown		Unknown	1 internal helix found	Unknown	No motifs found	Unknown	No motifs found	Unknown		Unknown		Unknown	No matches to profiles found	Unknown	No matches against database	Unknown	No matches against database	Unknown	No signal peptide detected	2.00	2.00	2.00	2.00	2.00	Unknown		2.00		PSORTb version 3.0
gi|965560253|gb|ALT18900.1| hypothetical protein PSLF89_08690 (plasmid) [Piscirickettsia salmonis LF-89 = ATCC VR-1361]	Unknown		Unknown		Unknown		Unknown	No internal helices found	Unknown	No motifs found	Unknown	No motifs found	Unknown		Unknown		Unknown	No matches to profiles found	Unknown	No matches against database	Unknown	No matches against database	Unknown	No signal peptide detected	2.00	2.00	2.00	2.00	2.00	Unknown		2.00		PSORTb version 3.0
gi|965560522|gb|ALT18957.1| hypothetical protein PSLF89_08960 (plasmid) [Piscirickettsia salmonis LF-89 = ATCC VR-1361]	Unknown		Unknown		Unknown		Unknown	No internal helices found	Unknown	No motifs found	Unknown	No motifs found	Unknown		Unknown		Unknown	No matches to profiles found	Unknown	No matches against database	Unknown	No matches against database	Unknown	No signal peptide detected	2.00	2.00	2.00	2.00	2.00	Unknown		2.00		PSORTb version 3.0
gi|965560573|gb|ALT19008.1| integrase (plasmid) [Piscirickettsia salmonis LF-89 = ATCC VR-1361]	Unknown		Cytoplasmic		Unknown		Unknown	No internal helices found	Unknown	No motifs found	Unknown	No motifs found	Unknown		Unknown		Unknown	No matches to profiles found	Unknown	No matches against database	Unknown	No matches against database	Unknown	No signal peptide detected	8.96	0.51	0.26	0.01	0.26	Cytoplasmic		8.96		PSORTb version 3.0
